# Supplementary material for: Pan‐Cancer Single‐Nucleus Total RNA Sequencing Using snHH‐Seq
Source: Adv Sci (Weinh). 2023 Nov 27;11(5):2304755. doi: 10.1002/advs.202304755 (PMC10837386; doi:10.1002/advs.202304755)
Supplement: Supplementary file 2 — Supplemental Table 1 Patient information [file ADVS-11-2304755-s003.xlsx]

## Sheet: Donor information
Unique Donor ID	Sample Type	Tissue Source	Cancer Type (abbr.)	Age	Gender	Platform	Cell Number	UFI Number (median)	Gene Number (median)	Dissociation
COAD_P1	Frozen/Nuclei	Tumor (T)	Colon adenocarcinoma (COAD)	84	Male	snHH-seq	7096	2304.5	1527	Liquid nitrogen grinding
		Normal tissue adjacent to the tumor （NAT）					6563	793	596	Liquid nitrogen grinding
		Metastatic tumor (MT)-peritoneal carcinomatosis					9094	2755.5	1705.5	Liquid nitrogen grinding
COAD_P2	Frozen/Nuclei	Tumor (T)	Colon adenocarcinoma (COAD)	78	Male	snHH-seq	5366	844	671	Liquid nitrogen grinding
		Normal tissue adjacent to the tumor （NAT）					370	2382	1270.5	Liquid nitrogen grinding
READ_P1	Frozen/Nuclei	Tumor (T)	Rectum adenocarcinoma (READ)	77	Female	snHH-seq	4996	680	577	Liquid nitrogen grinding
		Normal tissue adjacent to the tumor （NAT）					458	2609.5	1504.5	Liquid nitrogen grinding
HCC_P1	Frozen/Nuclei	Tumor (T)	Hepatocellular carcinoma (HCC)	56	Male	snHH-seq	23980	1424	866	Liquid nitrogen grinding
		Normal tissue adjacent to the tumor （NAT）					16553	2743	1489	Liquid nitrogen grinding
HCC_P2	Frozen/Nuclei	Tumor (T)	Hepatocellular carcinoma (HCC)	62	Male	snHH-seq	23655	2080	1290	Liquid nitrogen grinding
		Normal tissue adjacent to the tumor （NAT）					5106	1969.5	1257	Liquid nitrogen grinding
HCC_P3	Frozen/Nuclei	Tumor (T)	Hepatocellular carcinoma (HCC)	67	Male	snHH-seq	1895	1725	1211	Liquid nitrogen grinding
		Normal tissue adjacent to the tumor （NAT）					1794	1717	1130.5	Liquid nitrogen grinding
HCC_P4	Frozen/Nuclei	Tumor (T)	Hepatocellular carcinoma (HCC)	53	Male	snHH-seq	21971	2328	1358	Liquid nitrogen grinding
HCC_P5	Frozen/Nuclei	Tumor (T)	Hepatocellular carcinoma (HCC)	56	Male	snHH-seq	20114	2552	1512	Liquid nitrogen grinding
		Normal tissue adjacent to the tumor （NAT）					17773	1370	930	Liquid nitrogen grinding
ICC_P1	Frozen/Nuclei	Tumor (T)	Intrahepatic cholangiocarcinoma (ICC)	40	Female	snHH-seq	7082	1691	1106	Liquid nitrogen grinding
ICC_P2	Frozen/Nuclei	Tumor (T)	Intrahepatic cholangiocarcinoma (ICC)	37	Female		24224	2261	1302	Liquid nitrogen grinding
ICC_P3	Frozen/Nuclei	Normal tissue adjacent to the tumor （NAT）	Intrahepatic cholangiocarcinoma (ICC)	53	Female	snHH-seq	4415	1138	769	Liquid nitrogen grinding
ICC_P4	Frozen/Nuclei	Tumor (T)	Intrahepatic cholangiocarcinoma (ICC)	55	Female	snHH-seq	12623	2609	1329	Liquid nitrogen grinding
		Normal tissue adjacent to the tumor （NAT）					12261	1128	786	Liquid nitrogen grinding
LUAD_P1	Frozen/Nuclei	Tumor (T)	Lung adenocarcinoma (LUAD)	62	Female	snHH-seq	12552	1367.5	887	Liquid nitrogen grinding
LUAD_P2	Frozen/Nuclei	Tumor (T)	Lung adenocarcinoma (LUAD)	50	Male	snHH-seq	1148	657.5	525	Liquid nitrogen grinding
		Normal tissue adjacent to the tumor （NAT）					3786	1224.5	834	Liquid nitrogen grinding
LUAD_P3	Frozen/Nuclei	Tumor (T)	Lung adenocarcinoma (LUAD)	67	Male	snHH-seq	14942	1721	1090	Liquid nitrogen grinding
		Normal tissue adjacent to the tumor （NAT）					9765	3705	1785	Liquid nitrogen grinding
LUAD_P4	Frozen/Nuclei	Tumor (T)	Lung adenocarcinoma (LUAD)	69	Female	snHH-seq	9256	3600	1830	Liquid nitrogen grinding
		Normal tissue adjacent to the tumor （NAT）					18584	965	685	Liquid nitrogen grinding
LUAD_P5	Frozen/Nuclei	Tumor (T)	Lung adenocarcinoma (LUAD)	61	Female	snHH-seq	10050	3193.5	1706	Liquid nitrogen grinding
		Normal tissue adjacent to the tumor （NAT）					4829	868	633	Liquid nitrogen grinding
LUAD_P6	Frozen/Nuclei	Tumor (T)	Lung adenocarcinoma (LUAD)	65	Male	snHH-seq	15167	2730	1563	Liquid nitrogen grinding
		Normal tissue adjacent to the tumor （NAT）					5763	809	561	Liquid nitrogen grinding
LUAD_P7	Frozen/Nuclei	Tumor (T)	Lung adenocarcinoma (LUAD)	57	Female	snHH-seq	57502	2389	1486	Liquid nitrogen grinding
		Normal tissue adjacent to the tumor （NAT）					9611	3051	1573	Liquid nitrogen grinding
Glioma_p1_S222032	Frozen/Nuclei	Tumor (T)	Glioma	35	Female	snHH-seq	6903	5698	2269	Liquid nitrogen grinding
		Normal tissue adjacent to the tumor （NAT）					11699	8759	2915	Liquid nitrogen grinding
Glioma_p2_S222045	Frozen/Nuclei	Tumor (T)	Glioma	70	Male	snHH-seq	5341	6364	2595	Liquid nitrogen grinding
		Normal tissue adjacent to the tumor （NAT）					17198	3576	1775	Liquid nitrogen grinding
Glioma_p3_S222038	Frozen/Nuclei	Tumor (T)	Glioma	79	Male	snHH-seq	3598	7853	3065	Liquid nitrogen grinding
		Normal tissue adjacent to the tumor （NAT）					16603	3558	1838	Liquid nitrogen grinding
Glioma_p4_S222049	Frozen/Nuclei	Tumor (T)	Glioma	47	Male	snHH-seq	8654	6891.5	2631	Liquid nitrogen grinding
		Normal tissue adjacent to the tumor （NAT）					7978	3762	1691	Liquid nitrogen grinding
Glioma_p5_S222042	Frozen/Nuclei	Tumor (T)	Glioma	61	Female	snHH-seq	29146	3894	2053	Liquid nitrogen grinding
		Normal tissue adjacent to the tumor （NAT）					3217	4992	2262	Liquid nitrogen grinding
STAD_P1	Frozen/Nuclei	Tumor (T)	Stomach adenocarcinoma (STAD)	66	Male	snHH-seq	13450	1298	900	Liquid nitrogen grinding
		Normal tissue adjacent to the tumor （NAT）					2297	1063	796	Liquid nitrogen grinding
BRCA_P1	Frozen/Nuclei	Tumor (T)	Breast invasive carcinoma (BRCA)	51	Female	snHH-seq	1279	1003	757	Liquid nitrogen grinding
		Normal tissue adjacent to the tumor （NAT）					23169	1846	1100	Liquid nitrogen grinding
BRCA_P2	Frozen/Nuclei	Tumor (T)	Breast invasive carcinoma (BRCA)	44	Female	snHH-seq	57380	1750	1114	Liquid nitrogen grinding
		Normal tissue adjacent to the tumor （NAT）					4335	2402	1310	Liquid nitrogen grinding
BRCA_P3	Frozen/Nuclei	Tumor (T)	Breast invasive carcinoma (BRCA)	56	Female	snHH-seq	18597	2177	1274	Liquid nitrogen grinding
		Normal tissue adjacent to the tumor （NAT）					41747	1824	1102	Liquid nitrogen grinding
BRCA_P4	Frozen/Nuclei	Tumor (T)	Breast invasive carcinoma (BRCA)	66	Female	snHH-seq	14214	2235	1442	Liquid nitrogen grinding
		Normal tissue adjacent to the tumor （NAT）					2543	2673	1463	Liquid nitrogen grinding
ESCA_P1	Frozen/Nuclei	Tumor (T)	Esophageal carcinoma (ESCA)	68	Male	snHH-seq	16961	2122	1274	Liquid nitrogen grinding
		Normal tissue adjacent to the tumor （NAT）					3138	2426	1452	Liquid nitrogen grinding
ESCA_P2	Frozen/Nuclei	Normal tissue adjacent to the tumor （NAT）	Esophageal carcinoma (ESCA)	70	Male	snHH-seq	1141	2216	1327	Liquid nitrogen grinding
ESCA_P3	Frozen/Nuclei	Tumor (T)	Esophageal carcinoma (ESCA)	74	Male	snHH-seq	16957	2262	1491	Liquid nitrogen grinding
		Normal tissue adjacent to the tumor （NAT）					7833	1804	1150	Liquid nitrogen grinding
Sum							735722
