# Supplementary material for: Pan‐Cancer Single‐Nucleus Total RNA Sequencing Using snHH‐Seq
Source: Adv Sci (Weinh). 2023 Nov 27;11(5):2304755. doi: 10.1002/advs.202304755 (PMC10837386; doi:10.1002/advs.202304755)
Supplement: Supplementary file 3 — Supplemental Table 2 annotation [file ADVS-11-2304755-s002.xlsx]

## Sheet: Canonical marker
Cancer type	Cell Type	marker	ref
Liver Cancer	Plasma Cell	IGHG1	Single-cell analysis reveals new evolutionary complexity in uveal melanoma
Liver Cancer	Plasma Cell	IGHG4	Single Cell Transcriptomic Re-analysis of Immune Cells in Bronchoalveolar Lavage Fluids Reveals the Correlation of B Cell Characteristics and Disease Severity of Patients with SARS-CoV-2 Infection
Liver Cancer	Plasma Cell	MZB1	Single-Cell Sequencing of Peripheral Mononuclear Cells Reveals Distinct Immune Response Landscapes of COVID-19 and Influenza Patients
Liver Cancer	Plasma Cell	CD79A	Elucidating the developmental dynamics of mouse stromal cells at single-cell level
Liver Cancer	Plasma Cell	CD27	Elucidating the developmental dynamics of mouse stromal cells at single-cell level
Liver Cancer	Plasma Cell	SLAMF7	Elucidating the developmental dynamics of mouse stromal cells at single-cell level
Liver Cancer	B Cell	IGHG3	High-grade serous tubo-ovarian cancer refined with single-cell RNA sequencing: specific cell subtypes influence survival and determine molecular subtype classification
Liver Cancer	B Cell	MZB1	Onco-fetal Reprogramming of Endothelial Cells Drives Immunosuppressive Macrophages in Hepatocellular Carcinoma
Liver Cancer	B Cell	FCRL5	Tumor Cell Biodiversity Drives Microenvironmental Reprogramming in Liver Cancer
Liver Cancer	B Cell	CD19	Elucidating the developmental dynamics of mouse stromal cells at single-cell level
Liver Cancer	B Cell	CD24	Elucidating the developmental dynamics of mouse stromal cells at single-cell level
Liver Cancer	B Cell	CD79A	Tumor Cell Biodiversity Drives Microenvironmental Reprogramming in Liver Cancer
Liver Cancer	B Cell	SLAMF7	Tumor Cell Biodiversity Drives Microenvironmental Reprogramming in Liver Cancer
Liver Cancer	B Cell	BLNK	Tumor Cell Biodiversity Drives Microenvironmental Reprogramming in Liver Cancer
Liver Cancer	B Cell	IGKC	A Human Liver Cell Atlas reveals Heterogeneity and Epithelial Progenitors
Liver Cancer	NK Cell	GNLY	Onco-fetal Reprogramming of Endothelial Cells Drives Immunosuppressive Macrophages in Hepatocellular Carcinoma
Liver Cancer	NK Cell	NKG7	Onco-fetal Reprogramming of Endothelial Cells Drives Immunosuppressive Macrophages in Hepatocellular Carcinoma
Liver Cancer	NK Cell	TYROBP	Elucidating the developmental dynamics of mouse stromal cells at single-cell level
Liver Cancer	NK Cell	KLRD1	Elucidating the developmental dynamics of mouse stromal cells at single-cell level
Liver Cancer	NK/T/NKT Cell	KLRB1	A Human Liver Cell Atlas reveals Heterogeneity and Epithelial Progenitors
Liver Cancer	NK/T/NKT Cell	CD8A	A Human Liver Cell Atlas reveals Heterogeneity and Epithelial Progenitors
Liver Cancer	NK/T/NKT Cell	CD3E	A Human Liver Cell Atlas reveals Heterogeneity and Epithelial Progenitors
Liver Cancer	Neutrophil	S100A8	Elucidating the developmental dynamics of mouse stromal cells at single-cell level
Liver Cancer	Neutrophil	S100A9	Elucidating the developmental dynamics of mouse stromal cells at single-cell level
Liver Cancer	Neutrophil	IFITM2	Elucidating the developmental dynamics of mouse stromal cells at single-cell level
Liver Cancer	Neutrophil	FCGR3B	Elucidating the developmental dynamics of mouse stromal cells at single-cell level
Liver Cancer	Eosinophil	SIGLEC8	Elucidating the developmental dynamics of mouse stromal cells at single-cell level
Liver Cancer	Mast Cell	MS4A2	Elucidating the developmental dynamics of mouse stromal cells at single-cell level
Liver Cancer	Mast Cell	CPA3	Elucidating the developmental dynamics of mouse stromal cells at single-cell level
Liver Cancer	Mast Cell	TPSAB1	Elucidating the developmental dynamics of mouse stromal cells at single-cell level
Liver Cancer	Megakaryocyte	NRGN	Elucidating the developmental dynamics of mouse stromal cells at single-cell level
Liver Cancer	Megakaryocyte	PPBP	Elucidating the developmental dynamics of mouse stromal cells at single-cell level
Liver Cancer	Megakaryocyte	PF4	Elucidating the developmental dynamics of mouse stromal cells at single-cell level
Liver Cancer	Megakaryocyte	OST4	Elucidating the developmental dynamics of mouse stromal cells at single-cell level
Liver Cancer	Myeloid	LYZ	Onco-fetal Reprogramming of Endothelial Cells Drives Immunosuppressive Macrophages in Hepatocellular Carcinoma
Liver Cancer	Myeloid	CD14	Onco-fetal Reprogramming of Endothelial Cells Drives Immunosuppressive Macrophages in Hepatocellular Carcinoma
Liver Cancer	Fibroblast	COL1A1	Refining colorectal cancer classification and clinical stratification through a single-cell atlas
Liver Cancer	Fibroblast	COL1A2	Tumor Cell Biodiversity Drives Microenvironmental Reprogramming in Liver Cancer
Liver Cancer	Fibroblast	COL3A1	Tumor Cell Biodiversity Drives Microenvironmental Reprogramming in Liver Cancer
Liver Cancer	Fibroblast	FAP	Tumor Cell Biodiversity Drives Microenvironmental Reprogramming in Liver Cancer
Liver Cancer	Fibroblast	PDPN	Tumor Cell Biodiversity Drives Microenvironmental Reprogramming in Liver Cancer
Liver Cancer	Fibroblast	DCN	Tumor Cell Biodiversity Drives Microenvironmental Reprogramming in Liver Cancer
Liver Cancer	Fibroblast	COL6A1	Tumor Cell Biodiversity Drives Microenvironmental Reprogramming in Liver Cancer
Liver Cancer	Fibroblast	ACTA2	Onco-fetal Reprogramming of Endothelial Cells Drives Immunosuppressive Macrophages in Hepatocellular Carcinoma
Liver Cancer	Fibroblast	THY1	Onco-fetal Reprogramming of Endothelial Cells Drives Immunosuppressive Macrophages in Hepatocellular Carcinoma
Liver Cancer	Fibroblast	PDGFRA	Elucidating the developmental dynamics of mouse stromal cells at single-cell level
Liver Cancer	Smooth Muscle Cell	CNN1	Elucidating the developmental dynamics of mouse stromal cells at single-cell level
Liver Cancer	Smooth Muscle Cell	ACTA2	Elucidating the developmental dynamics of mouse stromal cells at single-cell level
Liver Cancer	CAF	MYH11	Onco-fetal Reprogramming of Endothelial Cells Drives Immunosuppressive Macrophages in Hepatocellular Carcinoma
Liver Cancer	CAF	ACTA2	Onco-fetal Reprogramming of Endothelial Cells Drives Immunosuppressive Macrophages in Hepatocellular Carcinoma
Liver Cancer	CAF	THY1	Onco-fetal Reprogramming of Endothelial Cells Drives Immunosuppressive Macrophages in Hepatocellular Carcinoma
Liver Cancer	CAF	TAGLN	Onco-fetal Reprogramming of Endothelial Cells Drives Immunosuppressive Macrophages in Hepatocellular Carcinoma
Liver Cancer	Hepatocyte Subcluster	SOX4	Onco-fetal Reprogramming of Endothelial Cells Drives Immunosuppressive Macrophages in Hepatocellular Carcinoma
Liver Cancer	Hepatocyte Subcluster	SPINK1	Onco-fetal Reprogramming of Endothelial Cells Drives Immunosuppressive Macrophages in Hepatocellular Carcinoma
Liver Cancer	Hepatocyte Subcluster	MALAT1	Onco-fetal Reprogramming of Endothelial Cells Drives Immunosuppressive Macrophages in Hepatocellular Carcinoma
Liver Cancer	Hepatocyte Subcluster	NEAT1	Onco-fetal Reprogramming of Endothelial Cells Drives Immunosuppressive Macrophages in Hepatocellular Carcinoma
Liver Cancer	Immune Cell	PTPRC	Single-Cell Multiomics Sequencing Reveals Prevalent Genomic Alterations in Tumor Stromal Cells of Human Colorectal Cancer
Liver Cancer	Kupffer Cell	CD163	Tumor Cell Biodiversity Drives Microenvironmental Reprogramming in Liver Cancer
Liver Cancer	Kupffer Cell	CSF1R	Tumor Cell Biodiversity Drives Microenvironmental Reprogramming in Liver Cancer
Liver Cancer	Kupffer Cell	MARCO	Single-cell RNA-seq of rheumatoid arthritis synovial tissue using low-cost microfluidic instrumentation
Liver Cancer	Kupffer Cell	CD14	Tumor Cell Biodiversity Drives Microenvironmental Reprogramming in Liver Cancer
Liver Cancer	Kupffer Cell	CD68	Tumor Cell Biodiversity Drives Microenvironmental Reprogramming in Liver Cancer
Liver Cancer	Kupffer Cell	MAFB	A Human Liver Cell Atlas reveals Heterogeneity and Epithelial Progenitors
Liver Cancer	Kupffer Cell	VSIG4	A Human Liver Cell Atlas reveals Heterogeneity and Epithelial Progenitors
Liver Cancer	Plasmacytoid Dendritic Cell	LILRB4	Elucidating the developmental dynamics of mouse stromal cells at single-cell level
Liver Cancer	Plasmacytoid Dendritic Cell	IRF8	Elucidating the developmental dynamics of mouse stromal cells at single-cell level
Liver Cancer	Plasmacytoid Dendritic Cell	LILRA4	Elucidating the developmental dynamics of mouse stromal cells at single-cell level
Liver Cancer	Myeloid Dendritic Cell	MHCII	Elucidating the developmental dynamics of mouse stromal cells at single-cell level
Liver Cancer	Myeloid Dendritic Cell	CD1C	Elucidating the developmental dynamics of mouse stromal cells at single-cell level
Liver Cancer	Myeloid Dendritic Cell	CLEC9A	Elucidating the developmental dynamics of mouse stromal cells at single-cell level
Liver Cancer	Classical Monocyte	CD14	Elucidating the developmental dynamics of mouse stromal cells at single-cell level
Liver Cancer	Classical Monocyte	S100A8	Elucidating the developmental dynamics of mouse stromal cells at single-cell level
Liver Cancer	Erythroid	HBB	Elucidating the developmental dynamics of mouse stromal cells at single-cell level
Liver Cancer	T Cell	CD247	A comparison of DNA methylation specific droplet digital PCR (ddPCR) and real time qPCR with flow cytometry in characterizing human T cells in peripheral blood
Liver Cancer	T Cell	IL7R	Onco-fetal Reprogramming of Endothelial Cells Drives Immunosuppressive Macrophages in Hepatocellular Carcinoma
Liver Cancer	T Cell	CD2	Tumor Cell Biodiversity Drives Microenvironmental Reprogramming in Liver Cancer
Liver Cancer	T Cell	CD3E	Tumor Cell Biodiversity Drives Microenvironmental Reprogramming in Liver Cancer
Liver Cancer	T Cell	CD3D	Tumor Cell Biodiversity Drives Microenvironmental Reprogramming in Liver Cancer
Liver Cancer	T Cell	CD3G	Tumor Cell Biodiversity Drives Microenvironmental Reprogramming in Liver Cancer
Liver Cancer	T Cell	CD8A	Onco-fetal Reprogramming of Endothelial Cells Drives Immunosuppressive Macrophages in Hepatocellular Carcinoma
Liver Cancer	Hepatic Progenitor Cell	EPCAM	Tumor Cell Biodiversity Drives Microenvironmental Reprogramming in Liver Cancer
Liver Cancer	Hepatic Progenitor Cell	KRT19	Tumor Cell Biodiversity Drives Microenvironmental Reprogramming in Liver Cancer
Liver Cancer	Hepatic Progenitor Cell	PROM1	Tumor Cell Biodiversity Drives Microenvironmental Reprogramming in Liver Cancer
Liver Cancer	Hepatic Progenitor Cell	ALDH1A1	Tumor Cell Biodiversity Drives Microenvironmental Reprogramming in Liver Cancer
Liver Cancer	Hepatic Progenitor Cell	CD24	Tumor Cell Biodiversity Drives Microenvironmental Reprogramming in Liver Cancer
Liver Cancer	Sinusoidal Endothelial Cell	CLEC4G	A Human Liver Cell Atlas reveals Heterogeneity and Epithelial Progenitors
Liver Cancer	Sinusoidal Endothelial Cell	CLEC4M	A Human Liver Cell Atlas reveals Heterogeneity and Epithelial Progenitors
Liver Cancer	Vascular Endothelial Cell	VWF	A Human Liver Cell Atlas reveals Heterogeneity and Epithelial Progenitors
Liver Cancer	Vascular Endothelial Cell	CD34	A Human Liver Cell Atlas reveals Heterogeneity and Epithelial Progenitors
Liver Cancer	Vascular Endothelial Cell	PECAM1	Elucidating the developmental dynamics of mouse stromal cells at single-cell level
Liver Cancer	Endothelial Cell	FLT1	A Human Liver Cell Atlas reveals Heterogeneity and Epithelial Progenitors
Liver Cancer	Endothelial Cell	PECAM1	Tumor Cell Biodiversity Drives Microenvironmental Reprogramming in Liver Cancer
Liver Cancer	Endothelial Cell	VWF	Tumor Cell Biodiversity Drives Microenvironmental Reprogramming in Liver Cancer
Liver Cancer	Endothelial Cell	ENG	Tumor Cell Biodiversity Drives Microenvironmental Reprogramming in Liver Cancer
Liver Cancer	Endothelial Cell	CDH5	Tumor Cell Biodiversity Drives Microenvironmental Reprogramming in Liver Cancer
Liver Cancer	Hepatocyte	ALB	Onco-fetal Reprogramming of Endothelial Cells Drives Immunosuppressive Macrophages in Hepatocellular Carcinoma
Liver Cancer	Hepatocyte	CYP2E1	A Human Liver Cell Atlas reveals Heterogeneity and Epithelial Progenitors
Liver Cancer	Hepatocyte	CYP3A4	A Human Liver Cell Atlas reveals Heterogeneity and Epithelial Progenitors
Liver Cancer	Hepatocyte	TF	A Human Liver Cell Atlas reveals Heterogeneity and Epithelial Progenitors
Liver Cancer	Hepatocyte	APOB	A Human Liver Cell Atlas reveals Heterogeneity and Epithelial Progenitors
Liver Cancer	Hepatocyte	ASGR1	A Human Liver Cell Atlas reveals Heterogeneity and Epithelial Progenitors
Liver Cancer	Hepatocyte	PCK1	A Human Liver Cell Atlas reveals Heterogeneity and Epithelial Progenitors
Liver Cancer	Hepatocyte	HP	A Human Liver Cell Atlas reveals Heterogeneity and Epithelial Progenitors
Liver Cancer	Hepatocyte	ASS1	A Human Liver Cell Atlas reveals Heterogeneity and Epithelial Progenitors
Liver Cancer	Hepatocyte	APOE	A Human Liver Cell Atlas reveals Heterogeneity and Epithelial Progenitors
Liver Cancer	Hepatocyte	KRT8	Onco-fetal Reprogramming of Endothelial Cells Drives Immunosuppressive Macrophages in Hepatocellular Carcinoma
Liver Cancer	Cholangiocyte	KRT19	A Human Liver Cell Atlas reveals Heterogeneity and Epithelial Progenitors
Liver Cancer	Cholangiocyte	CFTR	A Human Liver Cell Atlas reveals Heterogeneity and Epithelial Progenitors
Liver Cancer	Cholangiocyte	EPCAM	Elucidating the developmental dynamics of mouse stromal cells at single-cell level
Liver Cancer	Cholangiocyte	KRT18	Elucidating the developmental dynamics of mouse stromal cells at single-cell level
Liver Cancer	Epithelial Cell	EPCAM	Elucidating the developmental dynamics of mouse stromal cells at single-cell level
Liver Cancer	Cancer Stem Cell	ANPEP	Targeting cancer stem cell pathways for cancer therapy
Liver Cancer	Cancer Stem Cell	PROM1	Targeting cancer stem cell pathways for cancer therapy
Liver Cancer	Cancer Stem Cell	CD24	Targeting cancer stem cell pathways for cancer therapy
Liver Cancer	Cancer Stem Cell	CD44	Targeting cancer stem cell pathways for cancer therapy
Liver Cancer	Cancer Stem Cell	MRC1	Targeting cancer stem cell pathways for cancer therapy
Liver Cancer	Cancer Stem Cell	THY1	Targeting cancer stem cell pathways for cancer therapy
Liver Cancer	Cancer Stem Cell	EPCAM	Targeting cancer stem cell pathways for cancer therapy
Liver Cancer	Bi-potent	KRT8	Onco-fetal Reprogramming of Endothelial Cells Drives Immunosuppressive Macrophages in Hepatocellular Carcinoma
Liver Cancer	Bi-potent	KRT19	Onco-fetal Reprogramming of Endothelial Cells Drives Immunosuppressive Macrophages in Hepatocellular Carcinoma
Liver Cancer	Downregulated Tumor Suppressor	TP53	Tumor suppressor and hepatocellular carcinoma
Liver Cancer	Downregulated Tumor Suppressor	CDKN1A	Tumor suppressor and hepatocellular carcinoma
Liver Cancer	Downregulated Tumor Suppressor	CDKN1B	Tumor suppressor and hepatocellular carcinoma
Liver Cancer	Downregulated Tumor Suppressor	CDKN2A	Tumor suppressor and hepatocellular carcinoma
Liver Cancer	Downregulated Tumor Suppressor	CDH1	Tumor suppressor and hepatocellular carcinoma
Liver Cancer	Downregulated Tumor Suppressor	AXIN1	Tumor suppressor and hepatocellular carcinoma
Liver Cancer	Downregulated Tumor Suppressor	AXIN2	Tumor suppressor and hepatocellular carcinoma
Liver Cancer	Downregulated Tumor Suppressor	APC	Tumor suppressor and hepatocellular carcinoma
Liver Cancer	Downregulated Tumor Suppressor	SOCS1	Tumor suppressor and hepatocellular carcinoma
Liver Cancer	Downregulated Tumor Suppressor	SOCS3	Tumor suppressor and hepatocellular carcinoma
Liver Cancer	Downregulated Tumor Suppressor	RASSF1	Tumor suppressor and hepatocellular carcinoma
Liver Cancer	Downregulated Tumor Suppressor	RASSF5	Tumor suppressor and hepatocellular carcinoma
Liver Cancer	Downregulated Tumor Suppressor	KLF6	Tumor suppressor and hepatocellular carcinoma
Liver Cancer	Downregulated Tumor Suppressor	PTEN	Tumor suppressor and hepatocellular carcinoma
Liver Cancer	Downregulated Tumor Suppressor	HINT2	Tumor suppressor and hepatocellular carcinoma
Liver Cancer	Downregulated Tumor Suppressor	FHIT	Tumor suppressor and hepatocellular carcinoma
Liver Cancer	Downregulated Tumor Suppressor	WWOX	Tumor suppressor and hepatocellular carcinoma
Liver Cancer	Downregulated Tumor Suppressor	PARK2	Tumor suppressor and hepatocellular carcinoma
Liver Cancer	Stellate Cell	FSCN1	Elucidating the developmental dynamics of mouse stromal cells at single-cell level
Liver Cancer	Cholangiocyte	FYXD2	Single-cell transcriptomic architecture and intercellular crosstalk of human intrahepatic cholangiocarcinoma
Liver Cancer	Cholangiocyte	TM4SF4	Single-cell transcriptomic architecture and intercellular crosstalk of human intrahepatic cholangiocarcinoma
Liver Cancer	Cholangiocyte	ANXA4	Single-cell transcriptomic architecture and intercellular crosstalk of human intrahepatic cholangiocarcinoma
Liver Cancer	Malignant Cell	EPCAM	Single-cell transcriptomic architecture and intercellular crosstalk of human intrahepatic cholangiocarcinoma
Liver Cancer	Malignant Cell	KRT19	Single-cell transcriptomic architecture and intercellular crosstalk of human intrahepatic cholangiocarcinoma
Liver Cancer	Malignant Cell	KRT7	Single-cell transcriptomic architecture and intercellular crosstalk of human intrahepatic cholangiocarcinoma
Liver Cancer	Hepatocyte	APOC3	Single-cell transcriptomic architecture and intercellular crosstalk of human intrahepatic cholangiocarcinoma
Liver Cancer	Hepatocyte	FABP1	Single-cell transcriptomic architecture and intercellular crosstalk of human intrahepatic cholangiocarcinoma
Liver Cancer	Hepatocyte	APOA1	Single-cell transcriptomic architecture and intercellular crosstalk of human intrahepatic cholangiocarcinoma
Liver Cancer	NK Cell	KLRF1	Single-cell transcriptomic architecture and intercellular crosstalk of human intrahepatic cholangiocarcinoma
Liver Cancer	NK Cell	CD7	Single-cell transcriptomic architecture and intercellular crosstalk of human intrahepatic cholangiocarcinoma
Liver Cancer	NK Cell	FGFBP2	Single-cell transcriptomic architecture and intercellular crosstalk of human intrahepatic cholangiocarcinoma
Liver Cancer	Dendritic Cell	CLEC9A	Single-cell transcriptomic architecture and intercellular crosstalk of human intrahepatic cholangiocarcinoma
Liver Cancer	Dendritic Cell	CD1C	Single-cell transcriptomic architecture and intercellular crosstalk of human intrahepatic cholangiocarcinoma
Intestine Cancer	Endothelial Cell	VWF	Single-cell atlases: shared and tissue-specific cell types across human organs
Intestine Cancer	Endothelial Cell	CDH5	Single cell transcriptomics of human and mouse lung cancers reveals conserved myeloid populations across individuals and species
Intestine Cancer	Endothelial Cell	CDH5	Cancer-associated fibroblast-derived WNT2 increases tumor angiogenesis in colon cancer
Intestine Cancer	Endothelial Cell	PECAM1	Single-Cell Multiomics Sequencing Reveals Prevalent Genomic Alterations in Tumor Stromal Cells of Human Colorectal Cancer
Intestine Cancer	Endothelial Cell	ENG	Dissecting transcriptional heterogeneity in primary gastric adenocarcinoma by single cell RNA sequencing
Intestine Cancer	Endothelial Cell	KDR	Elucidating the developmental dynamics of mouse stromal cells at single-cell level
Intestine Cancer	Tuft Cell	DCLK1	Single-cell analyses define a continuum of cell state and composition changes in the malignant transformation of polyps to colorectal cancer
Intestine Cancer	Tuft Cell	HTR3C	Single-cell analyses define a continuum of cell state and composition changes in the malignant transformation of polyps to colorectal cancer
Intestine Cancer	Tuft Cell	HTR3E	Single-cell analyses define a continuum of cell state and composition changes in the malignant transformation of polyps to colorectal cancer
Intestine Cancer	Tuft Cell	B4GALNT4	Single-cell analyses define a continuum of cell state and composition changes in the malignant transformation of polyps to colorectal cancer
Intestine Cancer	Tuft Cell	POU2F3	Elucidating the developmental dynamics of mouse stromal cells at single-cell level
Intestine Cancer	Tuft Cell	GFI1B	Elucidating the developmental dynamics of mouse stromal cells at single-cell level
Intestine Cancer	Tuft Cell	TRPM5	Elucidating the developmental dynamics of mouse stromal cells at single-cell level
Intestine Cancer	Immature Goblet Cell	KLK1	Single-cell analyses define a continuum of cell state and composition changes in the malignant transformation of polyps to colorectal cancer
Intestine Cancer	Immature Goblet Cell	ITLN1	Single-cell analyses define a continuum of cell state and composition changes in the malignant transformation of polyps to colorectal cancer
Intestine Cancer	Immature Goblet Cell	WFDC2	Single-cell analyses define a continuum of cell state and composition changes in the malignant transformation of polyps to colorectal cancer
Intestine Cancer	Immature Goblet Cell	CLCA1	Single-cell analyses define a continuum of cell state and composition changes in the malignant transformation of polyps to colorectal cancer
Intestine Cancer	Plasma Cell	CD79A	Elucidating the developmental dynamics of mouse stromal cells at single-cell level
Intestine Cancer	Plasma Cell	CD27	Elucidating the developmental dynamics of mouse stromal cells at single-cell level
Intestine Cancer	Plasma Cell	SLAMF7	Elucidating the developmental dynamics of mouse stromal cells at single-cell level
Intestine Cancer	B Cell	CD24	Elucidating the developmental dynamics of mouse stromal cells at single-cell level
Intestine Cancer	B Cell	CD19	Elucidating the developmental dynamics of mouse stromal cells at single-cell level
Intestine Cancer	B Cell	MS4A1	Single-Cell RNA Sequencing Analysis of the Heterogeneity in Gene Regulatory Networks in Colorectal Cancer
Intestine Cancer	B Cell	CD79A	Single-Cell RNA Sequencing Analysis of the Heterogeneity in Gene Regulatory Networks in Colorectal Cancer
Intestine Cancer	B Cell	CD79B	Single-Cell Multiomics Sequencing Reveals Prevalent Genomic Alterations in Tumor Stromal Cells of Human Colorectal Cancer
Intestine Cancer	T Cell	CD3E	Single-Cell RNA Sequencing Analysis of the Heterogeneity in Gene Regulatory Networks in Colorectal Cancer
Intestine Cancer	T Cell	CD4	Single-Cell RNA Sequencing Analysis of the Heterogeneity in Gene Regulatory Networks in Colorectal Cancer
Intestine Cancer	T Cell	CD2	Dissecting transcriptional heterogeneity in primary gastric adenocarcinoma by single cell RNA sequencing
Intestine Cancer	T Cell	CD3G	Single-Cell RNA Sequencing Analysis of the Heterogeneity in Gene Regulatory Networks in Colorectal Cancer
Intestine Cancer	T Cell	CD8A	Single-Cell RNA Sequencing Analysis of the Heterogeneity in Gene Regulatory Networks in Colorectal Cancer
Intestine Cancer	T Cell	CD3D	Single-Cell Multiomics Sequencing Reveals Prevalent Genomic Alterations in Tumor Stromal Cells of Human Colorectal Cancer
Intestine Cancer	Neutrophil	S100A8	Elucidating the developmental dynamics of mouse stromal cells at single-cell level
Intestine Cancer	Neutrophil	S100A9	Elucidating the developmental dynamics of mouse stromal cells at single-cell level
Intestine Cancer	Neutrophil	IFITM2	Elucidating the developmental dynamics of mouse stromal cells at single-cell level
Intestine Cancer	Neutrophil	FCGR3B	Elucidating the developmental dynamics of mouse stromal cells at single-cell level
Intestine Cancer	Mast Cell	MS4A2	Elucidating the developmental dynamics of mouse stromal cells at single-cell level
Intestine Cancer	Mast Cell	TPSAB1	Elucidating the developmental dynamics of mouse stromal cells at single-cell level
Intestine Cancer	Mast Cell	KIT	Single-Cell Multiomics Sequencing Reveals Prevalent Genomic Alterations in Tumor Stromal Cells of Human Colorectal Cancer
Intestine Cancer	Mast Cell	CPA3	Single-Cell Multiomics Sequencing Reveals Prevalent Genomic Alterations in Tumor Stromal Cells of Human Colorectal Cancer
Intestine Cancer	NK Cell	KLRD1	Single-Cell Multiomics Sequencing Reveals Prevalent Genomic Alterations in Tumor Stromal Cells of Human Colorectal Cancer
Intestine Cancer	NK Cell	NKG7	Single-Cell Multiomics Sequencing Reveals Prevalent Genomic Alterations in Tumor Stromal Cells of Human Colorectal Cancer
Intestine Cancer	Monocytes/Macrophages	CD33	Single-Cell RNA Sequencing Analysis of the Heterogeneity in Gene Regulatory Networks in Colorectal Cancer
Intestine Cancer	Monocytes/Macrophages	CD14	Single-Cell RNA Sequencing Analysis of the Heterogeneity in Gene Regulatory Networks in Colorectal Cancer
Intestine Cancer	Fibroblast	COL1A1	Refining colorectal cancer classification and clinical stratification through a single-cell atlas
Intestine Cancer	Fibroblast	COL1A2	Refining colorectal cancer classification and clinical stratification through a single-cell atlas
Intestine Cancer	Fibroblast	COL3A1	Single-Cell Multiomics Sequencing Reveals Prevalent Genomic Alterations in Tumor Stromal Cells of Human Colorectal Cancer
Intestine Cancer	Fibroblast	THY1	Single-Cell Multiomics Sequencing Reveals Prevalent Genomic Alterations in Tumor Stromal Cells of Human Colorectal Cancer
Intestine Cancer	Fibroblast	ACTA2	Dissecting transcriptional heterogeneity in primary gastric adenocarcinoma by single cell RNA sequencing
Intestine Cancer	Fibroblast	PDGFRA	Elucidating the developmental dynamics of mouse stromal cells at single-cell level
Intestine Cancer	Myofibroblast	ACTA2	Elucidating the developmental dynamics of mouse stromal cells at single-cell level
Intestine Cancer	CAF	FAP	Single-cell analyses define a continuum of cell state and composition changes in the malignant transformation of polyps to colorectal cancer
Intestine Cancer	CAF	TWIST1	Single-cell analyses define a continuum of cell state and composition changes in the malignant transformation of polyps to colorectal cancer
Intestine Cancer	CAF	VCAN	Single-cell analyses define a continuum of cell state and composition changes in the malignant transformation of polyps to colorectal cancer
Intestine Cancer	CAF	COL1A2	Single-cell analyses define a continuum of cell state and composition changes in the malignant transformation of polyps to colorectal cancer
Intestine Cancer	Macrophage	MARCO	Elucidating the developmental dynamics of mouse stromal cells at single-cell level
Intestine Cancer	Macrophage	MSR1	Elucidating the developmental dynamics of mouse stromal cells at single-cell level
Intestine Cancer	Macrophage	MRC1	Refining colorectal cancer classification and clinical stratification through a single-cell atlas
Intestine Cancer	Macrophage	CD14	Dissecting transcriptional heterogeneity in primary gastric adenocarcinoma by single cell RNA sequencing
Intestine Cancer	Immune cell	PTPRC	Single-Cell Multiomics Sequencing Reveals Prevalent Genomic Alterations in Tumor Stromal Cells of Human Colorectal Cancer
Intestine Cancer	Chief Cell	LIPF	Dissecting transcriptional heterogeneity in primary gastric adenocarcinoma by single cell RNA sequencing
Intestine Cancer	Chief Cell	PGC	Dissecting transcriptional heterogeneity in primary gastric adenocarcinoma by single cell RNA sequencing
Intestine Cancer	Chief Cell	PGA3	Dissecting transcriptional heterogeneity in primary gastric adenocarcinoma by single cell RNA sequencing
Intestine Cancer	Epithelial Cell	EPCAM	Refining colorectal cancer classification and clinical stratification through a single-cell atlas
Intestine Cancer	Epithelial Cell	KRT8	Refining colorectal cancer classification and clinical stratification through a single-cell atlas
Intestine Cancer	Epithelial Cell	KRT18	Refining colorectal cancer classification and clinical stratification through a single-cell atlas
Intestine Cancer	BEST4+ Enterocyte	BEST4	Single-cell analyses define a continuum of cell state and composition changes in the malignant transformation of polyps to colorectal cancer
Intestine Cancer	BEST4+ Enterocyte	CA7	Single-cell analyses define a continuum of cell state and composition changes in the malignant transformation of polyps to colorectal cancer
Intestine Cancer	BEST4+ Enterocyte	OTOP2	Single-cell analyses define a continuum of cell state and composition changes in the malignant transformation of polyps to colorectal cancer
Intestine Cancer	BEST4+ Enterocyte	OTOP3	Single-cell analyses define a continuum of cell state and composition changes in the malignant transformation of polyps to colorectal cancer
Intestine Cancer	BEST4+ Enterocyte	LYZ	A Proximal-to-Distal Survey of Healthy Adult Human Small Intestine and Colon Epithelium by Single-Cell Transcriptomics
Intestine Cancer	BEST4+ Enterocyte	SPIB	A Proximal-to-Distal Survey of Healthy Adult Human Small Intestine and Colon Epithelium by Single-Cell Transcriptomics
Intestine Cancer	BEST4+ Enterocyte	CFTR	A Proximal-to-Distal Survey of Healthy Adult Human Small Intestine and Colon Epithelium by Single-Cell Transcriptomics
Intestine Cancer	Enterocyte	RAB6B	Single-cell analyses define a continuum of cell state and composition changes in the malignant transformation of polyps to colorectal cancer
Intestine Cancer	Enterocyte	APOA1	Dissecting transcriptional heterogeneity in primary gastric adenocarcinoma by single cell RNA sequencing
Intestine Cancer	Enterocyte	FABP2	Dissecting transcriptional heterogeneity in primary gastric adenocarcinoma by single cell RNA sequencing
Intestine Cancer	Enterocyte	ALPI	Elucidating the developmental dynamics of mouse stromal cells at single-cell level
Intestine Cancer	Enterocyte	SLC26A3	Elucidating the developmental dynamics of mouse stromal cells at single-cell level
Intestine Cancer	Enterocyte	TMEM37	Elucidating the developmental dynamics of mouse stromal cells at single-cell level
Intestine Cancer	Enterocyte Progenitor	SOX9	Elucidating the developmental dynamics of mouse stromal cells at single-cell level
Intestine Cancer	Enterocyte Progenitor	CDK6	Elucidating the developmental dynamics of mouse stromal cells at single-cell level
Intestine Cancer	Enterocyte Progenitor	MUC4	Elucidating the developmental dynamics of mouse stromal cells at single-cell level
Intestine Cancer	Enterocyte Progenitor	FABP5	Elucidating the developmental dynamics of mouse stromal cells at single-cell level
Intestine Cancer	Enterocyte Progenitor	PLA2G2A	Elucidating the developmental dynamics of mouse stromal cells at single-cell level
Intestine Cancer	Enterocyte Progenitor	LCN2	Elucidating the developmental dynamics of mouse stromal cells at single-cell level
Intestine Cancer	Enteroendocrine Cell	CRYBA2	Single-cell analyses define a continuum of cell state and composition changes in the malignant transformation of polyps to colorectal cancer
Intestine Cancer	Enteroendocrine Cell	SCGN	Single-cell analyses define a continuum of cell state and composition changes in the malignant transformation of polyps to colorectal cancer
Intestine Cancer	Enteroendocrine Cell	CHGA	Dissecting transcriptional heterogeneity in primary gastric adenocarcinoma by single cell RNA sequencing
Intestine Cancer	Enteroendocrine Cell	CHGB	Elucidating the developmental dynamics of mouse stromal cells at single-cell level
Intestine Cancer	Enteroendocrine Cell	CPE	Elucidating the developmental dynamics of mouse stromal cells at single-cell level
Intestine Cancer	Enteroendocrine Cell	NEUROD1	Elucidating the developmental dynamics of mouse stromal cells at single-cell level
Intestine Cancer	Enteroendocrine Cell	PYY	Elucidating the developmental dynamics of mouse stromal cells at single-cell level
Intestine Cancer	Myenteric Glia	CADM2	The human and mouse enteric nervous system at single cell resolution
Intestine Cancer	Myenteric Glia	NRXN1	The human and mouse enteric nervous system at single cell resolution
Intestine Cancer	Myenteric Glia	NRXN3	The human and mouse enteric nervous system at single cell resolution
Intestine Cancer	Intrinsic Neuron	SNAP25	Elucidating the developmental dynamics of mouse stromal cells at single-cell level
Intestine Cancer	Glial Cell	FABP7	Elucidating the developmental dynamics of mouse stromal cells at single-cell level
Intestine Cancer	Glial Cell	GFAP	Elucidating the developmental dynamics of mouse stromal cells at single-cell level
Intestine Cancer	Glial Cell	SOX2	Elucidating the developmental dynamics of mouse stromal cells at single-cell level
Intestine Cancer	Schwann Cell	GAP43	Elucidating the developmental dynamics of mouse stromal cells at single-cell level
Intestine Cancer	Schwann Cell	GFAP	Elucidating the developmental dynamics of mouse stromal cells at single-cell level
Intestine Cancer	Schwann Cell	NCAM1	Elucidating the developmental dynamics of mouse stromal cells at single-cell level
Intestine Cancer	Schwann Cell	S100B	Elucidating the developmental dynamics of mouse stromal cells at single-cell level
Intestine Cancer	Goblet Cell	MUC2	Single-cell analyses define a continuum of cell state and composition changes in the malignant transformation of polyps to colorectal cancer
Intestine Cancer	Goblet Cell	FCGBP	Single-cell analyses define a continuum of cell state and composition changes in the malignant transformation of polyps to colorectal cancer
Intestine Cancer	Goblet Cell	TFF1	Single-cell analyses define a continuum of cell state and composition changes in the malignant transformation of polyps to colorectal cancer
Intestine Cancer	Goblet Cell	TBX10	Single-cell analyses define a continuum of cell state and composition changes in the malignant transformation of polyps to colorectal cancer
Intestine Cancer	Goblet Cell	SPDEF	A Proximal-to-Distal Survey of Healthy Adult Human Small Intestine and Colon Epithelium by Single-Cell Transcriptomics
Intestine Cancer	Goblet Cell	ATOH1	A Proximal-to-Distal Survey of Healthy Adult Human Small Intestine and Colon Epithelium by Single-Cell Transcriptomics
Intestine Cancer	Goblet Cell	TFF3	A Proximal-to-Distal Survey of Healthy Adult Human Small Intestine and Colon Epithelium by Single-Cell Transcriptomics
Intestine Cancer	Goblet Cell	SPINK4	A Proximal-to-Distal Survey of Healthy Adult Human Small Intestine and Colon Epithelium by Single-Cell Transcriptomics
Intestine Cancer	Goblet Cell	CLCA1	A Proximal-to-Distal Survey of Healthy Adult Human Small Intestine and Colon Epithelium by Single-Cell Transcriptomics
Intestine Cancer	Goblet Cell	FCGBP	A Proximal-to-Distal Survey of Healthy Adult Human Small Intestine and Colon Epithelium by Single-Cell Transcriptomics
Intestine Cancer	Goblet Cell	AGR2	A Proximal-to-Distal Survey of Healthy Adult Human Small Intestine and Colon Epithelium by Single-Cell Transcriptomics
Intestine Cancer	Goblet Cell	ZG16	Elucidating the developmental dynamics of mouse stromal cells at single-cell level
Intestine Cancer	Goblet Cell	FFAR4	Elucidating the developmental dynamics of mouse stromal cells at single-cell level
Intestine Cancer	Immature Enterocyte	CA1	Single-cell analyses define a continuum of cell state and composition changes in the malignant transformation of polyps to colorectal cancer
Intestine Cancer	Stem/Cancer Stem Cell	LGR5	Single-cell analyses define a continuum of cell state and composition changes in the malignant transformation of polyps to colorectal cancer
Intestine Cancer	Stem/Cancer Stem Cell	LGR5	Visualization and targeting of LGR5 + human colon cancer stem cells
Intestine Cancer	Stem/Cancer Stem Cell	LGR5	Clinicopathologic and prognostic significance of LGR5, a cancer stem cell marker in patients with colorectal cancer
Intestine Cancer	Stem/Cancer Stem Cell	PROM1	Targeting cancer stem cell pathways for cancer therapy
Intestine Cancer	Stem/Cancer Stem Cell	EPCAM	Targeting cancer stem cell pathways for cancer therapy
Intestine Cancer	Stem/Cancer Stem Cell	CD200	Targeting cancer stem cell pathways for cancer therapy
Intestine Cancer	Stem/Cancer Stem Cell	ALCAM	Targeting cancer stem cell pathways for cancer therapy
Intestine Cancer	Stem/Cancer Stem Cell	MRC1	Targeting cancer stem cell pathways for cancer therapy
Intestine Cancer	Stem/Cancer Stem Cell	CD44	Targeting cancer stem cell pathways for cancer therapy
Intestine Cancer	Stem/Cancer Stem Cell	ITGA6	Targeting cancer stem cell pathways for cancer therapy
Intestine Cancer	Stem/Cancer Stem Cell	ALDH1A1	Targeting cancer stem cell pathways for cancer therapy
Intestine Cancer	Stem/Cancer Stem Cell	OLFM4	Single-cell analyses define a continuum of cell state and composition changes in the malignant transformation of polyps to colorectal cancer
Intestine Cancer	Stem/Cancer Stem Cell	SMOC2	Single-cell analyses define a continuum of cell state and composition changes in the malignant transformation of polyps to colorectal cancer
Intestine Cancer	Stem/Cancer Stem Cell	RGMB	Single-cell analyses define a continuum of cell state and composition changes in the malignant transformation of polyps to colorectal cancer
Intestine Cancer	Stem/Cancer Stem Cell	ASCL2	Single-cell analyses define a continuum of cell state and composition changes in the malignant transformation of polyps to colorectal cancer
Intestine Cancer	Intestinal Stem Cell	LGR5	A Proximal-to-Distal Survey of Healthy Adult Human Small Intestine and Colon Epithelium by Single-Cell Transcriptomics
Intestine Cancer	Intestinal Stem Cell	ASCL2	A Proximal-to-Distal Survey of Healthy Adult Human Small Intestine and Colon Epithelium by Single-Cell Transcriptomics
Intestine Cancer	Intestinal Stem Cell	SLC12A2	A Proximal-to-Distal Survey of Healthy Adult Human Small Intestine and Colon Epithelium by Single-Cell Transcriptomics
Intestine Cancer	Intestinal Stem Cell	RGMB	A Proximal-to-Distal Survey of Healthy Adult Human Small Intestine and Colon Epithelium by Single-Cell Transcriptomics
Intestine Cancer	Cancer Marker	CDH17	Cadherin-17 interacts with Œ±2Œ≤1 integrin to regulate cell proliferation and adhesion in colorectal cancer cells causing liver metastasis
Intestine Cancer	Cancer Marker	PMEPA1	PMEPA1 induces EMT via a non‚Äêcanonical TGF‚ÄêŒ≤ signalling in colorectal cancer
Intestine Cancer	Cancer Marker	KIF26B	Fusobacterium nucleatum reduces METTL3-mediated m6A modification and contributes to colorectal cancer metastasis
Intestine Cancer	Cancer Marker	KIF26B	F. nucleatum accelerates CRC aggressiveness and metastasis by upregulating KIF26B
Intestine Cancer	Smooth Muscle	ACTA2	Elucidating the developmental dynamics of mouse stromal cells at single-cell level
Intestine Cancer	Smooth Muscle	MYH11	Elucidating the developmental dynamics of mouse stromal cells at single-cell level
Intestine Cancer	Smooth Muscle	MYH9	Elucidating the developmental dynamics of mouse stromal cells at single-cell level
Intestine Cancer	Parietal Cell	ATP4A	Dissecting transcriptional heterogeneity in primary gastric adenocarcinoma by single cell RNA sequencing
Intestine Cancer	Paneth Cell	DEFA5	A Proximal-to-Distal Survey of Healthy Adult Human Small Intestine and Colon Epithelium by Single-Cell Transcriptomics
Intestine Cancer	Paneth Cell	DEFA6	A Proximal-to-Distal Survey of Healthy Adult Human Small Intestine and Colon Epithelium by Single-Cell Transcriptomics
Intestine Cancer	Paneth Cell	ITLN2	A Proximal-to-Distal Survey of Healthy Adult Human Small Intestine and Colon Epithelium by Single-Cell Transcriptomics
Intestine Cancer	Paneth Cell	LYZ	A Proximal-to-Distal Survey of Healthy Adult Human Small Intestine and Colon Epithelium by Single-Cell Transcriptomics
Intestine Cancer	Paneth Cell	PLA2G2A	A Proximal-to-Distal Survey of Healthy Adult Human Small Intestine and Colon Epithelium by Single-Cell Transcriptomics
Intestine Cancer	Paneth Cell	PRSS2	A Proximal-to-Distal Survey of Healthy Adult Human Small Intestine and Colon Epithelium by Single-Cell Transcriptomics
Intestine Cancer	Paneth Cell	CA7	Elucidating the developmental dynamics of mouse stromal cells at single-cell level
Intestine Cancer	Paneth Cell	SPIB	Elucidating the developmental dynamics of mouse stromal cells at single-cell level
Intestine Cancer	Paneth Cell	FKBP1A	Elucidating the developmental dynamics of mouse stromal cells at single-cell level
Intestine Cancer	Paneth Cell	CA4	Elucidating the developmental dynamics of mouse stromal cells at single-cell level
Intestine Cancer	Plasmacytoid Dendritic Cell	LILRB4	Elucidating the developmental dynamics of mouse stromal cells at single-cell level
Intestine Cancer	Plasmacytoid Dendritic Cell	IRF8	Elucidating the developmental dynamics of mouse stromal cells at single-cell level
Intestine Cancer	Plasmacytoid Dendritic Cell	LILRA4	Elucidating the developmental dynamics of mouse stromal cells at single-cell level
Intestine Cancer	Myeloid Dendritic Cell	MHCII	Elucidating the developmental dynamics of mouse stromal cells at single-cell level
Intestine Cancer	Myeloid Dendritic Cell	CD1C	Elucidating the developmental dynamics of mouse stromal cells at single-cell level
Intestine Cancer	Myeloid Dendritic Cell	CLEC9A	Elucidating the developmental dynamics of mouse stromal cells at single-cell level
Intestine Cancer	Classical Monocyte	CD14	Elucidating the developmental dynamics of mouse stromal cells at single-cell level
Intestine Cancer	Classical Monocyte	S100A8	Elucidating the developmental dynamics of mouse stromal cells at single-cell level
Intestine Cancer	Erythroid	HBB	Elucidating the developmental dynamics of mouse stromal cells at single-cell level
Lung Cancer	Epithelial Cell	EPCAM	Single-cell RNA sequencing demonstrates the molecular and cellular reprogramming of metastatic lung adenocarcinoma
Lung Cancer	Epithelial Cell	KRT19	Single-cell RNA sequencing demonstrates the molecular and cellular reprogramming of metastatic lung adenocarcinoma
Lung Cancer	Epithelial Cell	KRT18	Single-cell RNA sequencing demonstrates the molecular and cellular reprogramming of metastatic lung adenocarcinoma
Lung Cancer	Epithelial Cell	CDH1	Single-cell RNA sequencing demonstrates the molecular and cellular reprogramming of metastatic lung adenocarcinoma
Lung Cancer	Progenitor Cell	PCNA	Elucidating the developmental dynamics of mouse stromal cells at single-cell level
Lung Cancer	AT1 Cell	AGER	Elucidating the developmental dynamics of mouse stromal cells at single-cell level
Lung Cancer	AT1 Cell	PDPN	Elucidating the developmental dynamics of mouse stromal cells at single-cell level
Lung Cancer	AT1 Cell	CLIC5	Elucidating the developmental dynamics of mouse stromal cells at single-cell level
Lung Cancer	AT1 Cell	EMP2	Directed induction of alveolar type I cells derived from pluripotent stem cells via Wnt signaling inhibition
Lung Cancer	AT1 Cell	GPRC5A	Comprehensive epigenomic profiling of human alveolar epithelial differentiation identifies key epigenetic states and transcription factor co-regulatory networks for maintenance of distal lung identity
Lung Cancer	AT1 Cell	CAV2	Comprehensive epigenomic profiling of human alveolar epithelial differentiation identifies key epigenetic states and transcription factor co-regulatory networks for maintenance of distal lung identity
Lung Cancer	AT1 Cell	CLDN18	Comprehensive epigenomic profiling of human alveolar epithelial differentiation identifies key epigenetic states and transcription factor co-regulatory networks for maintenance of distal lung identity
Lung Cancer	AT1 Cell	CLIC3	Comprehensive epigenomic profiling of human alveolar epithelial differentiation identifies key epigenetic states and transcription factor co-regulatory networks for maintenance of distal lung identity
Lung Cancer	AT1 Cell	CAV1	Comprehensive epigenomic profiling of human alveolar epithelial differentiation identifies key epigenetic states and transcription factor co-regulatory networks for maintenance of distal lung identity
Lung Cancer	AT1 Cell	SPOCK2	Comprehensive epigenomic profiling of human alveolar epithelial differentiation identifies key epigenetic states and transcription factor co-regulatory networks for maintenance of distal lung identity
Lung Cancer	AT1 Cell	SEMA3E	Comprehensive epigenomic profiling of human alveolar epithelial differentiation identifies key epigenetic states and transcription factor co-regulatory networks for maintenance of distal lung identity
Lung Cancer	AT1 Cell	SEMA3B	Comprehensive epigenomic profiling of human alveolar epithelial differentiation identifies key epigenetic states and transcription factor co-regulatory networks for maintenance of distal lung identity
Lung Cancer	AT1 Cell	RTKN2	Comprehensive epigenomic profiling of human alveolar epithelial differentiation identifies key epigenetic states and transcription factor co-regulatory networks for maintenance of distal lung identity
Lung Cancer	AT1 Cell	IGFBP7	Comprehensive epigenomic profiling of human alveolar epithelial differentiation identifies key epigenetic states and transcription factor co-regulatory networks for maintenance of distal lung identity
Lung Cancer	AT1 Cell	HOPX	Comprehensive epigenomic profiling of human alveolar epithelial differentiation identifies key epigenetic states and transcription factor co-regulatory networks for maintenance of distal lung identity
Lung Cancer	AT1 Cell	AQP5	Comprehensive epigenomic profiling of human alveolar epithelial differentiation identifies key epigenetic states and transcription factor co-regulatory networks for maintenance of distal lung identity
Lung Cancer	AT1 Cell	GPRC5A	Comprehensive epigenomic profiling of human alveolar epithelial differentiation identifies key epigenetic states and transcription factor co-regulatory networks for maintenance of distal lung identity
Lung Cancer	AT2 Cell	HHIP	Deciphering cell lineage specification of human lung adenocarcinoma with single-cell RNA sequencing
Lung Cancer	AT2 Cell	SFTPA	Deciphering cell lineage specification of human lung adenocarcinoma with single-cell RNA sequencing
Lung Cancer	AT2 Cell	SLC34A2	Integrated single-cell RNA sequencing analysis reveals distinct cellular and transcriptional modules associated with survival in lung cancer
Lung Cancer	AT2 Cell	SFTPA2	Integrated single-cell RNA sequencing analysis reveals distinct cellular and transcriptional modules associated with survival in lung cancer
Lung Cancer	AT2 Cell	SFTPA1	Integrated single-cell RNA sequencing analysis reveals distinct cellular and transcriptional modules associated with survival in lung cancer
Lung Cancer	AT2 Cell	PGC	Integrated single-cell RNA sequencing analysis reveals distinct cellular and transcriptional modules associated with survival in lung cancer
Lung Cancer	AT2 Cell	NAPSA	Integrated single-cell RNA sequencing analysis reveals distinct cellular and transcriptional modules associated with survival in lung cancer
Lung Cancer	AT2 Cell	LPCAT1	Integrated single-cell RNA sequencing analysis reveals distinct cellular and transcriptional modules associated with survival in lung cancer
Lung Cancer	AT2 Cell	SFTPB	Elucidating the developmental dynamics of mouse stromal cells at single-cell level
Lung Cancer	AT2 Cell	SFTPC	Elucidating the developmental dynamics of mouse stromal cells at single-cell level
Lung Cancer	AT2 Cell	SFTPD	Elucidating the developmental dynamics of mouse stromal cells at single-cell level
Lung Cancer	AT2 Cell	MUC1	Elucidating the developmental dynamics of mouse stromal cells at single-cell level
Lung Cancer	AT2 Cell	ETV5	Elucidating the developmental dynamics of mouse stromal cells at single-cell level
Lung Cancer	AT2 Like Cell	MDK	Deciphering cell lineage specification of human lung adenocarcinoma with single-cell RNA sequencing
Lung Cancer	AT2 Like Cell	SFTPB	Deciphering cell lineage specification of human lung adenocarcinoma with single-cell RNA sequencing
Lung Cancer	Basal Cell	KRT6A	Integrated single-cell RNA sequencing analysis reveals distinct cellular and transcriptional modules associated with survival in lung cancer
Lung Cancer	Basal Cell	KRT17	Integrated single-cell RNA sequencing analysis reveals distinct cellular and transcriptional modules associated with survival in lung cancer
Lung Cancer	Basal Cell	KRT5	Elucidating the developmental dynamics of mouse stromal cells at single-cell level
Lung Cancer	Basal Cell	KRT14	Elucidating the developmental dynamics of mouse stromal cells at single-cell level
Lung Cancer	Basal Cell	TP63	Elucidating the developmental dynamics of mouse stromal cells at single-cell level
Lung Cancer	Basal Cell	DAPL1	Elucidating the developmental dynamics of mouse stromal cells at single-cell level
Lung Cancer	Club Cell	CP	Deciphering cell lineage specification of human lung adenocarcinoma with single-cell RNA sequencing
Lung Cancer	Club Cell	SCGB3A1	Integrated single-cell RNA sequencing analysis reveals distinct cellular and transcriptional modules associated with survival in lung cancer
Lung Cancer	Club Cell	SCGB1A1	Integrated single-cell RNA sequencing analysis reveals distinct cellular and transcriptional modules associated with survival in lung cancer
Lung Cancer	Club Cell	PIGR	Integrated single-cell RNA sequencing analysis reveals distinct cellular and transcriptional modules associated with survival in lung cancer
Lung Cancer	Club Cell	CYP2F2	Elucidating the developmental dynamics of mouse stromal cells at single-cell level
Lung Cancer	Club Cell	SCGB3A2	Elucidating the developmental dynamics of mouse stromal cells at single-cell level
Lung Cancer	Club Cell	CCKAR	Elucidating the developmental dynamics of mouse stromal cells at single-cell level
Lung Cancer	Ciliated Cell	DNAH12	A single-cell atlas of human fetal lung development between 14 and 19 weeks of gestation
Lung Cancer	Ciliated Cell	DNAI1	Integrated single-cell RNA sequencing analysis reveals distinct cellular and transcriptional modules associated with survival in lung cancer
Lung Cancer	Ciliated Cell	C11orf97	Integrated single-cell RNA sequencing analysis reveals distinct cellular and transcriptional modules associated with survival in lung cancer
Lung Cancer	Ciliated Cell	C11orf88	Integrated single-cell RNA sequencing analysis reveals distinct cellular and transcriptional modules associated with survival in lung cancer
Lung Cancer	Ciliated Cell	ANKRD66	Integrated single-cell RNA sequencing analysis reveals distinct cellular and transcriptional modules associated with survival in lung cancer
Lung Cancer	Ciliated Cell	ALDH3B1	Integrated single-cell RNA sequencing analysis reveals distinct cellular and transcriptional modules associated with survival in lung cancer
Lung Cancer	Ciliated Cell	AKAP14	Integrated single-cell RNA sequencing analysis reveals distinct cellular and transcriptional modules associated with survival in lung cancer
Lung Cancer	Ciliated Cell	FOXJ1	Elucidating the developmental dynamics of mouse stromal cells at single-cell level
Lung Cancer	Ciliated Cell	TUBB1	Elucidating the developmental dynamics of mouse stromal cells at single-cell level
Lung Cancer	Ciliated Cell	TP73	Elucidating the developmental dynamics of mouse stromal cells at single-cell level
Lung Cancer	Ciliated Cell	CCDC78	Elucidating the developmental dynamics of mouse stromal cells at single-cell level
Lung Cancer	Ciliated Cell_hhseq	DNAH7	hhseq
Lung Cancer	Ciliated Cell_hhseq	CFAP54	hhseq
Lung Cancer	Ciliated Cell_hhseq	LRRIQ1	hhseq
Lung Cancer	Ciliated Cell_hhseq	C4orf22	hhseq
Lung Cancer	Goblet Cell	MUC5B	Elucidating the developmental dynamics of mouse stromal cells at single-cell level
Lung Cancer	Goblet Cell	MUC5AC	Elucidating the developmental dynamics of mouse stromal cells at single-cell level
Lung Cancer	Goblet Cell	SPDEF	Elucidating the developmental dynamics of mouse stromal cells at single-cell level
Lung Cancer	Mucous Cell	MUC5B	Elucidating the developmental dynamics of mouse stromal cells at single-cell level
Lung Cancer	Serous Cell	PRR4	Elucidating the developmental dynamics of mouse stromal cells at single-cell level
Lung Cancer	Serous Cell	LPO	Elucidating the developmental dynamics of mouse stromal cells at single-cell level
Lung Cancer	Serous Cell	LTF	Elucidating the developmental dynamics of mouse stromal cells at single-cell level
Lung Cancer	Ionocyte	CFTR	Elucidating the developmental dynamics of mouse stromal cells at single-cell level
Lung Cancer	Ionocyte	FOXI1	Elucidating the developmental dynamics of mouse stromal cells at single-cell level
Lung Cancer	Ionocyte	ASCL3	Elucidating the developmental dynamics of mouse stromal cells at single-cell level
Lung Cancer	Neuroendocrine	TUBB2B	Integrated single-cell RNA sequencing analysis reveals distinct cellular and transcriptional modules associated with survival in lung cancer
Lung Cancer	Neuroendocrine	CPE	Integrated single-cell RNA sequencing analysis reveals distinct cellular and transcriptional modules associated with survival in lung cancer
Lung Cancer	Neuroendocrine	AZGP1	Integrated single-cell RNA sequencing analysis reveals distinct cellular and transcriptional modules associated with survival in lung cancer
Lung Cancer	Neuroendocrine	CALCA	Elucidating the developmental dynamics of mouse stromal cells at single-cell level
Lung Cancer	Neuroendocrine	CHGA	Elucidating the developmental dynamics of mouse stromal cells at single-cell level
Lung Cancer	Neuroendocrine	ASCL1	Elucidating the developmental dynamics of mouse stromal cells at single-cell level
Lung Cancer	Tuft Cell	DCLK1	A molecular cell atlas of the human lung from single cell RNA sequencing
Lung Cancer	Tuft Cell	ASCL2	A molecular cell atlas of the human lung from single cell RNA sequencing
Lung Cancer	Endothelial Cell	CDH5	Integrated single-cell RNA sequencing analysis reveals distinct cellular and transcriptional modules associated with survival in lung cancer
Lung Cancer	Endothelial Cell	PECAM1	Single-cell RNA sequencing demonstrates the molecular and cellular reprogramming of metastatic lung adenocarcinoma
Lung Cancer	Endothelial Cell	CLDN5	Single-cell RNA sequencing demonstrates the molecular and cellular reprogramming of metastatic lung adenocarcinoma
Lung Cancer	Endothelial Cell	FLT1	Single-cell RNA sequencing demonstrates the molecular and cellular reprogramming of metastatic lung adenocarcinoma
Lung Cancer	Endothelial Cell	RAMP2	Single-cell RNA sequencing demonstrates the molecular and cellular reprogramming of metastatic lung adenocarcinoma
Lung Cancer	Artery Cell	GJA5	Elucidating the developmental dynamics of mouse stromal cells at single-cell level
Lung Cancer	Artery Cell	BMX	Elucidating the developmental dynamics of mouse stromal cells at single-cell level
Lung Cancer	Vein Cell	ACKR1	Elucidating the developmental dynamics of mouse stromal cells at single-cell level
Lung Cancer	Capillary Cell	CA4	Elucidating the developmental dynamics of mouse stromal cells at single-cell level
Lung Cancer	Bronchial Vessel	KDR	Elucidating the developmental dynamics of mouse stromal cells at single-cell level
Lung Cancer	Bronchial Vessel	CDH5	Elucidating the developmental dynamics of mouse stromal cells at single-cell level
Lung Cancer	Lymphatic Cell	PROX1	Elucidating the developmental dynamics of mouse stromal cells at single-cell level
Lung Cancer	Lymphatic Cell	PDPN	Elucidating the developmental dynamics of mouse stromal cells at single-cell level
Lung Cancer	Vascular Smooth Muscle	CNN1	Elucidating the developmental dynamics of mouse stromal cells at single-cell level
Lung Cancer	Vascular Smooth Muscle	ACTA2	Elucidating the developmental dynamics of mouse stromal cells at single-cell level
Lung Cancer	Vascular Smooth Muscle	TAGLN	Elucidating the developmental dynamics of mouse stromal cells at single-cell level
Lung Cancer	Vascular Smooth Muscle	NOTCH3	Elucidating the developmental dynamics of mouse stromal cells at single-cell level
Lung Cancer	Vascular Smooth Muscle	LGR5	Elucidating the developmental dynamics of mouse stromal cells at single-cell level
Lung Cancer	Vascular Smooth Muscle	RGS5	A molecular cell atlas of the human lung from single cell RNA sequencing
Lung Cancer	Airway Smooth Muscle	CNN1	Elucidating the developmental dynamics of mouse stromal cells at single-cell level
Lung Cancer	Airway Smooth Muscle	ACTA2	Elucidating the developmental dynamics of mouse stromal cells at single-cell level
Lung Cancer	Airway Smooth Muscle	TAGLN	Elucidating the developmental dynamics of mouse stromal cells at single-cell level
Lung Cancer	Airway Smooth Muscle	DES	Elucidating the developmental dynamics of mouse stromal cells at single-cell level
Lung Cancer	Airway Smooth Muscle	LGR6	Elucidating the developmental dynamics of mouse stromal cells at single-cell level
Lung Cancer	Fibroblast	BSG	A molecular cell atlas of the human lung from single cell RNA sequencing
Lung Cancer	Fibroblast	C1R	Integrated single-cell RNA sequencing analysis reveals distinct cellular and transcriptional modules associated with survival in lung cancer
Lung Cancer	Fibroblast	COL1A1	Elucidating the developmental dynamics of mouse stromal cells at single-cell level
Lung Cancer	Fibroblast	PDGFRA	Elucidating the developmental dynamics of mouse stromal cells at single-cell level
Lung Cancer	Fibroblast	DCN	Single-cell RNA sequencing demonstrates the molecular and cellular reprogramming of metastatic lung adenocarcinoma
Lung Cancer	Fibroblast	THY1	Single-cell RNA sequencing demonstrates the molecular and cellular reprogramming of metastatic lung adenocarcinoma
Lung Cancer	Fibroblast	COL1A2	Single-cell RNA sequencing demonstrates the molecular and cellular reprogramming of metastatic lung adenocarcinoma
Lung Cancer	Myofibroblast	COL1A1	Elucidating the developmental dynamics of mouse stromal cells at single-cell level
Lung Cancer	Myofibroblast	PDGFRA	Elucidating the developmental dynamics of mouse stromal cells at single-cell level
Lung Cancer	Myofibroblast	ELN	Elucidating the developmental dynamics of mouse stromal cells at single-cell level
Lung Cancer	Myofibroblast	ACTA2	Elucidating the developmental dynamics of mouse stromal cells at single-cell level
Lung Cancer	Lipofibroblast	COL1A1	Elucidating the developmental dynamics of mouse stromal cells at single-cell level
Lung Cancer	Lipofibroblast	PDGFRA	Elucidating the developmental dynamics of mouse stromal cells at single-cell level
Lung Cancer	Lipofibroblast	PLIN2	Elucidating the developmental dynamics of mouse stromal cells at single-cell level
Lung Cancer	Lipofibroblast	APOE	Elucidating the developmental dynamics of mouse stromal cells at single-cell level
Lung Cancer	Pericyte	CSPG4	Elucidating the developmental dynamics of mouse stromal cells at single-cell level
Lung Cancer	Pericyte	TRPC6	Elucidating the developmental dynamics of mouse stromal cells at single-cell level
Lung Cancer	Pericyte	PDGFRB	Elucidating the developmental dynamics of mouse stromal cells at single-cell level
Lung Cancer	Mesothelial Cell	C3	A single-cell lung atlas of complement genes identifies the mesothelium and epithelium as prominent sources of extrahepatic complement proteins
Lung Cancer	Mesothelial Cell	MSLN	Elucidating the developmental dynamics of mouse stromal cells at single-cell level
Lung Cancer	Mesothelial Cell	UPK3B	Elucidating the developmental dynamics of mouse stromal cells at single-cell level
Lung Cancer	Mesothelial Cell	WT1	Elucidating the developmental dynamics of mouse stromal cells at single-cell level
Lung Cancer	Intrinsic Neuron	SNAP25	Elucidating the developmental dynamics of mouse stromal cells at single-cell level
Lung Cancer	Plasma Cell	CD79A	Elucidating the developmental dynamics of mouse stromal cells at single-cell level
Lung Cancer	Plasma Cell	CD27	Elucidating the developmental dynamics of mouse stromal cells at single-cell level
Lung Cancer	Plasma Cell	SLAMF7	Elucidating the developmental dynamics of mouse stromal cells at single-cell level
Lung Cancer	Plasma Cell	IGHA1	Single-Cell RNA Sequencing Reveals the Expansion of Cytotoxic CD4+ T Lymphocytes and a Landscape of Immune Cells in Primary Sj√∂gren‚Äôs Syndrome
Lung Cancer	B Cell	IGHM	Single-cell RNA sequencing demonstrates the molecular and cellular reprogramming of metastatic lung adenocarcinoma
Lung Cancer	B Cell	IGHG3	Single-cell RNA sequencing demonstrates the molecular and cellular reprogramming of metastatic lung adenocarcinoma
Lung Cancer	B Cell	IGHA2	Single-cell RNA sequencing demonstrates the molecular and cellular reprogramming of metastatic lung adenocarcinoma
Lung Cancer	B Cell	CD24	Elucidating the developmental dynamics of mouse stromal cells at single-cell level
Lung Cancer	B Cell	CD19	Elucidating the developmental dynamics of mouse stromal cells at single-cell level
Lung Cancer	B Cell	MS4A1	Elucidating the developmental dynamics of mouse stromal cells at single-cell level
Lung Cancer	B Cell	CD79A	Elucidating the developmental dynamics of mouse stromal cells at single-cell level
Lung Cancer	T Cell	TRAC	Single-cell RNA sequencing demonstrates the molecular and cellular reprogramming of metastatic lung adenocarcinoma
Lung Cancer	T Cell	CD3D	Single-cell RNA sequencing demonstrates the molecular and cellular reprogramming of metastatic lung adenocarcinoma
Lung Cancer	T Cell	CD3G	Single-cell RNA sequencing demonstrates the molecular and cellular reprogramming of metastatic lung adenocarcinoma
Lung Cancer	T Cell	CD3E	Elucidating the developmental dynamics of mouse stromal cells at single-cell level
Lung Cancer	Treg	FOXP3	Integrated single-cell RNA sequencing analysis reveals distinct cellular and transcriptional modules associated with survival in lung cancer
Lung Cancer	Treg	IL2RA	Integrated single-cell RNA sequencing analysis reveals distinct cellular and transcriptional modules associated with survival in lung cancer
Lung Cancer	Treg	TNFRSF4	Integrated single-cell RNA sequencing analysis reveals distinct cellular and transcriptional modules associated with survival in lung cancer
Lung Cancer	CD4 T Cell	CD2	Integrated single-cell RNA sequencing analysis reveals distinct cellular and transcriptional modules associated with survival in lung cancer
Lung Cancer	CD4 T Cell	CD3D	Integrated single-cell RNA sequencing analysis reveals distinct cellular and transcriptional modules associated with survival in lung cancer
Lung Cancer	CD4 T Cell	CD3E	Integrated single-cell RNA sequencing analysis reveals distinct cellular and transcriptional modules associated with survival in lung cancer
Lung Cancer	CD4 T Cell	CD3G	Integrated single-cell RNA sequencing analysis reveals distinct cellular and transcriptional modules associated with survival in lung cancer
Lung Cancer	CD4 T Cell	CD4	Integrated single-cell RNA sequencing analysis reveals distinct cellular and transcriptional modules associated with survival in lung cancer
Lung Cancer	CD4 T Cell	TRAC	Integrated single-cell RNA sequencing analysis reveals distinct cellular and transcriptional modules associated with survival in lung cancer
Lung Cancer	CD8 T Cell	CD8A	Integrated single-cell RNA sequencing analysis reveals distinct cellular and transcriptional modules associated with survival in lung cancer
Lung Cancer	CD8 T Cell	CD8B	Integrated single-cell RNA sequencing analysis reveals distinct cellular and transcriptional modules associated with survival in lung cancer
Lung Cancer	CD8 T Cell	GZMK	Integrated single-cell RNA sequencing analysis reveals distinct cellular and transcriptional modules associated with survival in lung cancer
Lung Cancer	CD8+ Mem/Eff T Cell	CD3E	A molecular cell atlas of the human lung from single cell RNA sequencing
Lung Cancer	CD8+ Mem/Eff T Cell	CD8A	A molecular cell atlas of the human lung from single cell RNA sequencing
Lung Cancer	CD8+ Mem/Eff T Cell	GZMK	A molecular cell atlas of the human lung from single cell RNA sequencing
Lung Cancer	CD8+ Mem/Eff T Cell	DUSP2	A molecular cell atlas of the human lung from single cell RNA sequencing
Lung Cancer	CD8+ Naive T Cell	CD3E	A molecular cell atlas of the human lung from single cell RNA sequencing
Lung Cancer	CD8+ Naive T Cell	CD8A	A molecular cell atlas of the human lung from single cell RNA sequencing
Lung Cancer	CD8+ Naive T Cell	GZMH	A molecular cell atlas of the human lung from single cell RNA sequencing
Lung Cancer	CD8+ Naive T Cell	GZMB	A molecular cell atlas of the human lung from single cell RNA sequencing
Lung Cancer	CD4+ Mem/Eff Cell	CD3E	A molecular cell atlas of the human lung from single cell RNA sequencing
Lung Cancer	CD4+ Mem/Eff Cell	CD8A	A molecular cell atlas of the human lung from single cell RNA sequencing
Lung Cancer	CD4+ Mem/Eff Cell	COTL1	A molecular cell atlas of the human lung from single cell RNA sequencing
Lung Cancer	CD4+ Mem/Eff Cell	LDHB	A molecular cell atlas of the human lung from single cell RNA sequencing
Lung Cancer	CD4+ Naive T Cell	CD3E	A molecular cell atlas of the human lung from single cell RNA sequencing
Lung Cancer	CD4+ Naive T Cell	CD4	A molecular cell atlas of the human lung from single cell RNA sequencing
Lung Cancer	CD4+ Naive T Cell	CCR7	A molecular cell atlas of the human lung from single cell RNA sequencing
Lung Cancer	CD4+ Naive T Cell	LEF1	A molecular cell atlas of the human lung from single cell RNA sequencing
Lung Cancer	Dendritic Cell	C1orf54	Integrated single-cell RNA sequencing analysis reveals distinct cellular and transcriptional modules associated with survival in lung cancer
Lung Cancer	Dendritic Cell	LGALS2	Integrated single-cell RNA sequencing analysis reveals distinct cellular and transcriptional modules associated with survival in lung cancer
Lung Cancer	Granulocyte	CD300E	Integrated single-cell RNA sequencing analysis reveals distinct cellular and transcriptional modules associated with survival in lung cancer
Lung Cancer	Granulocyte	CXCL8	Integrated single-cell RNA sequencing analysis reveals distinct cellular and transcriptional modules associated with survival in lung cancer
Lung Cancer	Granulocyte	EREG	Integrated single-cell RNA sequencing analysis reveals distinct cellular and transcriptional modules associated with survival in lung cancer
Lung Cancer	Granulocyte	S100A12	Integrated single-cell RNA sequencing analysis reveals distinct cellular and transcriptional modules associated with survival in lung cancer
Lung Cancer	NK Cell	NCAM1	Single-cell RNA sequencing demonstrates the molecular and cellular reprogramming of metastatic lung adenocarcinoma
Lung Cancer	NK Cell	GNLY	Single-cell RNA sequencing demonstrates the molecular and cellular reprogramming of metastatic lung adenocarcinoma
Lung Cancer	NK Cell	NKG7	Elucidating the developmental dynamics of mouse stromal cells at single-cell level
Lung Cancer	NK Cell	TYROBP	Elucidating the developmental dynamics of mouse stromal cells at single-cell level
Lung Cancer	NK Cell	KLRD1	Elucidating the developmental dynamics of mouse stromal cells at single-cell level
Lung Cancer	NKT Cell	CD3E	Elucidating the developmental dynamics of mouse stromal cells at single-cell level
Lung Cancer	NKT Cell	CD8A	Elucidating the developmental dynamics of mouse stromal cells at single-cell level
Lung Cancer	NKT Cell	FCER1G	Elucidating the developmental dynamics of mouse stromal cells at single-cell level
Lung Cancer	NKT Cell	TYROBP	Elucidating the developmental dynamics of mouse stromal cells at single-cell level
Lung Cancer	Neutrophil	S100A8	Elucidating the developmental dynamics of mouse stromal cells at single-cell level
Lung Cancer	Neutrophil	S100A9	Elucidating the developmental dynamics of mouse stromal cells at single-cell level
Lung Cancer	Neutrophil	IFITM2	Elucidating the developmental dynamics of mouse stromal cells at single-cell level
Lung Cancer	Neutrophil	FCGR3B	Elucidating the developmental dynamics of mouse stromal cells at single-cell level
Lung Cancer	Mast Cell	RGS13	Integrated single-cell RNA sequencing analysis reveals distinct cellular and transcriptional modules associated with survival in lung cancer
Lung Cancer	Mast Cell	PTGS1	Integrated single-cell RNA sequencing analysis reveals distinct cellular and transcriptional modules associated with survival in lung cancer
Lung Cancer	Mast Cell	MS4A2	Elucidating the developmental dynamics of mouse stromal cells at single-cell level
Lung Cancer	Mast Cell	TPSAB1	Elucidating the developmental dynamics of mouse stromal cells at single-cell level
Lung Cancer	Mast Cell	CPA3	Elucidating the developmental dynamics of mouse stromal cells at single-cell level
Lung Cancer	Mast Cell	KIT	Single-cell RNA sequencing demonstrates the molecular and cellular reprogramming of metastatic lung adenocarcinoma
Lung Cancer	Mast Cell	GATA2	Single-cell RNA sequencing demonstrates the molecular and cellular reprogramming of metastatic lung adenocarcinoma
Lung Cancer	Basophil	MS4A2	A molecular cell atlas of the human lung from single cell RNA sequencing
Lung Cancer	Basophil	CPA3	A molecular cell atlas of the human lung from single cell RNA sequencing
Lung Cancer	Basophil	TPSAB1	A molecular cell atlas of the human lung from single cell RNA sequencing
Lung Cancer	Basophil	MCPT8	Elucidating the developmental dynamics of mouse stromal cells at single-cell level
Lung Cancer	Eosinophil	SIGLEC8	Elucidating the developmental dynamics of mouse stromal cells at single-cell level
Lung Cancer	Megakaryocyte	NRGN	Elucidating the developmental dynamics of mouse stromal cells at single-cell level
Lung Cancer	Megakaryocyte	PPBP	Elucidating the developmental dynamics of mouse stromal cells at single-cell level
Lung Cancer	Megakaryocyte	PF4	Elucidating the developmental dynamics of mouse stromal cells at single-cell level
Lung Cancer	Megakaryocyte	OST4	Elucidating the developmental dynamics of mouse stromal cells at single-cell level
Lung Cancer	Macrophage	ITGAX	Integrated single-cell RNA sequencing analysis reveals distinct cellular and transcriptional modules associated with survival in lung cancer
Lung Cancer	Macrophage	FCGR1A	Integrated single-cell RNA sequencing analysis reveals distinct cellular and transcriptional modules associated with survival in lung cancer
Lung Cancer	Macrophage	CD68	Integrated single-cell RNA sequencing analysis reveals distinct cellular and transcriptional modules associated with survival in lung cancer
Lung Cancer	Macrophage	MARCO	Elucidating the developmental dynamics of mouse stromal cells at single-cell level
Lung Cancer	Macrophage	MSR1	Elucidating the developmental dynamics of mouse stromal cells at single-cell level
Lung Cancer	Macrophage	MRC1	Elucidating the developmental dynamics of mouse stromal cells at single-cell level
Lung Cancer	Myeloid Cell	LYZ	Single-cell RNA sequencing demonstrates the molecular and cellular reprogramming of metastatic lung adenocarcinoma
Lung Cancer	Myeloid Cell	MARCO	Single-cell RNA sequencing demonstrates the molecular and cellular reprogramming of metastatic lung adenocarcinoma
Lung Cancer	Myeloid Cell	CD68	Single-cell RNA sequencing demonstrates the molecular and cellular reprogramming of metastatic lung adenocarcinoma
Lung Cancer	Myeloid Cell	FCGR3A	Single-cell RNA sequencing demonstrates the molecular and cellular reprogramming of metastatic lung adenocarcinoma
Lung Cancer	Plasmacytoid Dendritic Cell	LILRB4	Elucidating the developmental dynamics of mouse stromal cells at single-cell level
Lung Cancer	Plasmacytoid Dendritic Cell	IRF8	Elucidating the developmental dynamics of mouse stromal cells at single-cell level
Lung Cancer	Plasmacytoid Dendritic Cell	LILRA4	Elucidating the developmental dynamics of mouse stromal cells at single-cell level
Lung Cancer	Myeloid Dendritic Cell	MHCII	Elucidating the developmental dynamics of mouse stromal cells at single-cell level
Lung Cancer	Myeloid Dendritic Cell	CD1C	Elucidating the developmental dynamics of mouse stromal cells at single-cell level
Lung Cancer	Myeloid Dendritic Cell	CLEC9A	Elucidating the developmental dynamics of mouse stromal cells at single-cell level
Lung Cancer	Myeloid Dendritic Cell	LAMP3	A molecular cell atlas of the human lung from single cell RNA sequencing
Lung Cancer	Myeloid Dendritic Cell	PLD4	A molecular cell atlas of the human lung from single cell RNA sequencing
Lung Cancer	Classical Monocyte	CD14	Elucidating the developmental dynamics of mouse stromal cells at single-cell level
Lung Cancer	Classical Monocyte	S100A8	Elucidating the developmental dynamics of mouse stromal cells at single-cell level
Lung Cancer	Nonclassical Monocyte	CD16	Elucidating the developmental dynamics of mouse stromal cells at single-cell level
Lung Cancer	Erythroid	HBB	Elucidating the developmental dynamics of mouse stromal cells at single-cell level
Lung Cancer	Intermediate Monocyte	CD14	Elucidating the developmental dynamics of mouse stromal cells at single-cell level
Lung Cancer	Intermediate Monocyte	S100A8	Elucidating the developmental dynamics of mouse stromal cells at single-cell level
Lung Cancer	Intermediate Monocyte	CD16	Elucidating the developmental dynamics of mouse stromal cells at single-cell level
Lung Cancer	Cancer Marker	LINC00511	LINC00511 enhances LUAD malignancy by upregulating GCNT3 via miR-195-5p
Lung Cancer	Cancer Marker	DLEU1	Long non-coding RNA DLEU1 exerts an oncogenic function in non-small cell lung cancer
Lung Cancer	Cancer Marker	MALAT1	TFAP2C-Activated MALAT1 Modulates the Chemoresistance of Docetaxel-Resistant Lung Adenocarcinoma Cells
Lung Cancer	Cancer Marker	ATF2	The interplay between ATF2 and NEAT1 contributes to lung adenocarcinoma progression
Lung Cancer	Cancer Marker	NEAT1	The interplay between ATF2 and NEAT1 contributes to lung adenocarcinoma progression
Lung Cancer	Cancer Stem Cell	ALCAM	Targeting cancer stem cell pathways for cancer therapy
Lung Cancer	Cancer Stem Cell	THY1	Targeting cancer stem cell pathways for cancer therapy
Lung Cancer	Cancer Stem Cell	PLAUR	Targeting cancer stem cell pathways for cancer therapy
Lung Cancer	Cancer Stem Cell	CD44	Targeting cancer stem cell pathways for cancer therapy
Lung Cancer	Cancer Stem Cell	PROM1	Targeting cancer stem cell pathways for cancer therapy
Lung Cancer	Cancer Stem Cell	ALDH1A1	Targeting cancer stem cell pathways for cancer therapy
Brain Cancer	Epithelial Cell	KRT18	Elucidating the developmental dynamics of mouse stromal cells at single-cell level
Brain Cancer	Endothelial Cell	ESAM	Elucidating the developmental dynamics of mouse stromal cells at single-cell level
Brain Cancer	Endothelial Cell	CLDN5	Elucidating the developmental dynamics of mouse stromal cells at single-cell level
Brain Cancer	Endothelial Cell	PECAM1	Elucidating the developmental dynamics of mouse stromal cells at single-cell level
Brain Cancer	Endothelial Cell	VWF	Single-cell landscapes of primary glioblastomas and matched explants and cell lines show variable retention of inter- and intratumor heterogeneity
Brain Cancer	Fibroblast	COL1A1	Elucidating the developmental dynamics of mouse stromal cells at single-cell level
Brain Cancer	Fibroblast	COL1A2	Elucidating the developmental dynamics of mouse stromal cells at single-cell level
Brain Cancer	Fibroblast	LUM	Elucidating the developmental dynamics of mouse stromal cells at single-cell level
Brain Cancer	Fibroblast	DCN	Elucidating the developmental dynamics of mouse stromal cells at single-cell level
Brain Cancer	Pericyte	COL1A2	Elucidating the developmental dynamics of mouse stromal cells at single-cell level
Brain Cancer	Smooth Muscle Cell	TAGLN	Elucidating the developmental dynamics of mouse stromal cells at single-cell level
Brain Cancer	Smooth Muscle Cell	ACTA2	Elucidating the developmental dynamics of mouse stromal cells at single-cell level
Brain Cancer	Astrocyte	GFAP	Elucidating the developmental dynamics of mouse stromal cells at single-cell level
Brain Cancer	Astrocyte	ALDOC	Elucidating the developmental dynamics of mouse stromal cells at single-cell level
Brain Cancer	Astrocyte	ALDH1L1	Elucidating the developmental dynamics of mouse stromal cells at single-cell level
Brain Cancer	Astrocyte	S100B	An integrative model of cellular states, plasticity and genetics for glioblastoma
Brain Cancer	Astrocyte	SLC1A3	An integrative model of cellular states, plasticity and genetics for glioblastoma
Brain Cancer	Astrocyte	MLC1	An integrative model of cellular states, plasticity and genetics for glioblastoma
Brain Cancer	Astrocyte	SLC1A3	An integrative model of cellular states, plasticity and genetics for glioblastoma
Brain Cancer	Oligodendroglial Lineage	ALCAM	An integrative model of cellular states, plasticity and genetics for glioblastoma
Brain Cancer	Oligodendroglial Lineage	TNR	An integrative model of cellular states, plasticity and genetics for glioblastoma
Brain Cancer	Oligodendroglial Lineage	PLLP	An integrative model of cellular states, plasticity and genetics for glioblastoma
Brain Cancer	Oligodendroglial Lineage	PLP1	An integrative model of cellular states, plasticity and genetics for glioblastoma
Brain Cancer	Oligodendroglial Lineage	OMG	An integrative model of cellular states, plasticity and genetics for glioblastoma
Brain Cancer	Oligodendroglial Lineage	OLIG1	An integrative model of cellular states, plasticity and genetics for glioblastoma
Brain Cancer	Oligodendrocyte	CLDN11	An integrative model of cellular states, plasticity and genetics for glioblastoma
Brain Cancer	Oligodendrocyte	MOG	An integrative model of cellular states, plasticity and genetics for glioblastoma
Brain Cancer	Oligodendrocyte	MAG	An integrative model of cellular states, plasticity and genetics for glioblastoma
Brain Cancer	Oligodendrocyte	PLP1	An integrative model of cellular states, plasticity and genetics for glioblastoma
Brain Cancer	Oligodendrocyte	TF	An integrative model of cellular states, plasticity and genetics for glioblastoma
Brain Cancer	Oligodendrocyte	MBP	Elucidating the developmental dynamics of mouse stromal cells at single-cell level
Brain Cancer	Oligodendrocyte	SOX10	Elucidating the developmental dynamics of mouse stromal cells at single-cell level
Brain Cancer	Oligodendrocyte	OLIG1	Elucidating the developmental dynamics of mouse stromal cells at single-cell level
Brain Cancer	Oligodendrocyte Progenitor Cell	PDGFRA	Elucidating the developmental dynamics of mouse stromal cells at single-cell level
Brain Cancer	Oligodendrocyte Progenitor Cell	OLIG1	Elucidating the developmental dynamics of mouse stromal cells at single-cell level
Brain Cancer	Radial Glia	HES1	Elucidating the developmental dynamics of mouse stromal cells at single-cell level
Brain Cancer	Radial Glia	HES5	Elucidating the developmental dynamics of mouse stromal cells at single-cell level
Brain Cancer	Radial Glia	VIM	Elucidating the developmental dynamics of mouse stromal cells at single-cell level
Brain Cancer	Radial Glia	FABP7	Elucidating the developmental dynamics of mouse stromal cells at single-cell level
Brain Cancer	Radial Glia	HOPX	An integrative model of cellular states, plasticity and genetics for glioblastoma
Brain Cancer	Microglia	AIF1	Elucidating the developmental dynamics of mouse stromal cells at single-cell level
Brain Cancer	Microglia	C1QA	Elucidating the developmental dynamics of mouse stromal cells at single-cell level
Brain Cancer	Ependymal Cell	TMEM212	Elucidating the developmental dynamics of mouse stromal cells at single-cell level
Brain Cancer	Neuron	GAP43	Elucidating the developmental dynamics of mouse stromal cells at single-cell level
Brain Cancer	Neuronal Stem Cell	NES	Elucidating the developmental dynamics of mouse stromal cells at single-cell level
Brain Cancer	Neuroblast	DCX	Elucidating the developmental dynamics of mouse stromal cells at single-cell level
Brain Cancer	Neuron Progenitor Cell	SOX2	Elucidating the developmental dynamics of mouse stromal cells at single-cell level
Brain Cancer	Neuron Progenitor Cell	SOX4	An integrative model of cellular states, plasticity and genetics for glioblastoma
Brain Cancer	Neuron Progenitor Cell	SOX11	An integrative model of cellular states, plasticity and genetics for glioblastoma
Brain Cancer	Neuron Progenitor Cell	DCX	An integrative model of cellular states, plasticity and genetics for glioblastoma
Brain Cancer	Excitatory Neuron	NEUROD1	Elucidating the developmental dynamics of mouse stromal cells at single-cell level
Brain Cancer	Inhibitory Neuron	GAD1	Elucidating the developmental dynamics of mouse stromal cells at single-cell level
Brain Cancer	Inhibitory Neuron	GAD2	Elucidating the developmental dynamics of mouse stromal cells at single-cell level
Brain Cancer	Interneuron	GAD2	Elucidating the developmental dynamics of mouse stromal cells at single-cell level
Brain Cancer	Purkinje Cell	NSG1	Elucidating the developmental dynamics of mouse stromal cells at single-cell level
Brain Cancer	Cajal-Retzius Cell	NDNF	Elucidating the developmental dynamics of mouse stromal cells at single-cell level
Brain Cancer	Cajal-Retzius Cell	NHLH2	Elucidating the developmental dynamics of mouse stromal cells at single-cell level
Brain Cancer	GABAergic Neuron	GAD1	Elucidating the developmental dynamics of mouse stromal cells at single-cell level
Brain Cancer	Granulocyte	S100A8	Elucidating the developmental dynamics of mouse stromal cells at single-cell level
Brain Cancer	B Cell	CD24	Elucidating the developmental dynamics of mouse stromal cells at single-cell level
Brain Cancer	B Cell	CD19	Elucidating the developmental dynamics of mouse stromal cells at single-cell level
Brain Cancer	B Cell	MS4A1	Elucidating the developmental dynamics of mouse stromal cells at single-cell level
Brain Cancer	B Cell	CD79A	Elucidating the developmental dynamics of mouse stromal cells at single-cell level
Brain Cancer	T Cell	TRBC1	Elucidating the developmental dynamics of mouse stromal cells at single-cell level
Brain Cancer	T Cell	NKG7	Elucidating the developmental dynamics of mouse stromal cells at single-cell level
Brain Cancer	T Cell	CD3E	Elucidating the developmental dynamics of mouse stromal cells at single-cell level
Brain Cancer	T Cell	CD3D	Single-cell landscapes of primary glioblastomas and matched explants and cell lines show variable retention of inter- and intratumor heterogeneity
Brain Cancer	T Cell	GZMA	Single-cell landscapes of primary glioblastomas and matched explants and cell lines show variable retention of inter- and intratumor heterogeneity
Brain Cancer	T Cell	IFNG	Single-cell landscapes of primary glioblastomas and matched explants and cell lines show variable retention of inter- and intratumor heterogeneity
Brain Cancer	T Cell	CD2	An integrative model of cellular states, plasticity and genetics for glioblastoma
Brain Cancer	T Cell	CD3G	An integrative model of cellular states, plasticity and genetics for glioblastoma
Brain Cancer	Neutrophil	S100A8	Elucidating the developmental dynamics of mouse stromal cells at single-cell level
Brain Cancer	Neutrophil	S100A9	Elucidating the developmental dynamics of mouse stromal cells at single-cell level
Brain Cancer	Neutrophil	IFITM2	Elucidating the developmental dynamics of mouse stromal cells at single-cell level
Brain Cancer	Neutrophil	FCGR3B	Elucidating the developmental dynamics of mouse stromal cells at single-cell level
Brain Cancer	Dendritic Cell	MHCII	Elucidating the developmental dynamics of mouse stromal cells at single-cell level
Brain Cancer	Dendritic Cell	CLEC9A	Elucidating the developmental dynamics of mouse stromal cells at single-cell level
Brain Cancer	Dendritic Cell	IRF8	Elucidating the developmental dynamics of mouse stromal cells at single-cell level
Brain Cancer	Erythriod Cell	HBB	Elucidating the developmental dynamics of mouse stromal cells at single-cell level
Brain Cancer	Macrophage	MARCO	Elucidating the developmental dynamics of mouse stromal cells at single-cell level
Brain Cancer	Macrophage	MSR1	Elucidating the developmental dynamics of mouse stromal cells at single-cell level
Brain Cancer	Macrophage	MRC1	Elucidating the developmental dynamics of mouse stromal cells at single-cell level
Brain Cancer	Macrophage	AIF1	An integrative model of cellular states, plasticity and genetics for glioblastoma
Brain Cancer	Macrophage	CD14	An integrative model of cellular states, plasticity and genetics for glioblastoma
Brain Cancer	Macrophage	FCER1G	An integrative model of cellular states, plasticity and genetics for glioblastoma
Brain Cancer	Macrophage	FCGR3A	An integrative model of cellular states, plasticity and genetics for glioblastoma
Brain Cancer	Macrophage	TYROBP	An integrative model of cellular states, plasticity and genetics for glioblastoma
Brain Cancer	Macrophage	CSF1R	An integrative model of cellular states, plasticity and genetics for glioblastoma
Brain Cancer	Monocyte	CD14	Elucidating the developmental dynamics of mouse stromal cells at single-cell level
Brain Cancer	Monocyte	LY6C2	Elucidating the developmental dynamics of mouse stromal cells at single-cell level
Brain Cancer	Monocyte	LYZ2	Elucidating the developmental dynamics of mouse stromal cells at single-cell level
Brain Cancer	Proliferating Cell	CDK1	Elucidating the developmental dynamics of mouse stromal cells at single-cell level
Brain Cancer	Proliferating Cell	KIAA0101	Elucidating the developmental dynamics of mouse stromal cells at single-cell level
Brain Cancer	Cancer Stem Cell	ITGA6	Targeting cancer stem cell pathways for cancer therapy
Brain Cancer	Cancer Stem Cell	THY1	Targeting cancer stem cell pathways for cancer therapy
Brain Cancer	Cancer Stem Cell	CD44	Targeting cancer stem cell pathways for cancer therapy
Brain Cancer	Cancer Stem Cell	CD36	Targeting cancer stem cell pathways for cancer therapy
Brain Cancer	Cancer Stem Cell	EGFR	Targeting cancer stem cell pathways for cancer therapy
Brain Cancer	Cancer Stem Cell	L1CAM	Targeting cancer stem cell pathways for cancer therapy
Brain Cancer	Cancer Stem Cell	PROM1	Targeting cancer stem cell pathways for cancer therapy
Brain Cancer	Cancer Stem Cell	CD24	Single-cell landscapes of primary glioblastomas and matched explants and cell lines show variable retention of inter- and intratumor heterogeneity
Brain Cancer	Cancer Stem Cell	SOX2	Single-cell landscapes of primary glioblastomas and matched explants and cell lines show variable retention of inter- and intratumor heterogeneity
Brain Cancer	Cancer Stem Cell	POU3F2	Single-cell landscapes of primary glioblastomas and matched explants and cell lines show variable retention of inter- and intratumor heterogeneity
Brain Cancer	Cancer Stem Cell	OLIG2	Single-cell landscapes of primary glioblastomas and matched explants and cell lines show variable retention of inter- and intratumor heterogeneity
Brain Cancer	Cancer Stem Cell	ID1	Single-cell landscapes of primary glioblastomas and matched explants and cell lines show variable retention of inter- and intratumor heterogeneity
Brain Cancer	Cancer Stem Cell	NES	Single-cell landscapes of primary glioblastomas and matched explants and cell lines show variable retention of inter- and intratumor heterogeneity
Brain Cancer	Immune Cell	PTPRC	Single-cell landscapes of primary glioblastomas and matched explants and cell lines show variable retention of inter- and intratumor heterogeneity
Brain Cancer	CAF	ACTA2	Single-cell landscapes of primary glioblastomas and matched explants and cell lines show variable retention of inter- and intratumor heterogeneity
Brain Cancer	CAF	PDGFRB	Single-cell landscapes of primary glioblastomas and matched explants and cell lines show variable retention of inter- and intratumor heterogeneity
Brain Cancer	Mature Oligodendrocyte	MOG	Single-cell landscapes of primary glioblastomas and matched explants and cell lines show variable retention of inter- and intratumor heterogeneity
Brain Cancer	Mature Oligodendrocyte	MAG	Single-cell landscapes of primary glioblastomas and matched explants and cell lines show variable retention of inter- and intratumor heterogeneity
Brain Cancer	Endothelial Cell	CLDN5	Single-cell dissection of the human brain vasculature
Brain Cancer	Mural Cell	TAGLN	Single-cell dissection of the human brain vasculature
Brain Cancer	Fibroblast	CEMIP	Single-cell dissection of the human brain vasculature
Brain Cancer	Astrocyte	GFAP	Single-cell dissection of the human brain vasculature
Brain Cancer	Neuronal	CAMK2A	Single-cell dissection of the human brain vasculature
Brain Cancer	Oligodendrocyte	PLP1	Single-cell dissection of the human brain vasculature
Brain Cancer	Microglial	CSF1R	Single-cell dissection of the human brain vasculature
Brain Cancer	Arteriole Endothelial Cell	VEGFC	Single-cell dissection of the human brain vasculature
Brain Cancer	Arteriole Endothelial Cell	ARL15	Single-cell dissection of the human brain vasculature
Brain Cancer	Capillary Endothelial Cell	MFSD2A	Single-cell dissection of the human brain vasculature
Brain Cancer	Capillary Endothelial Cell	SLC7A5	Single-cell dissection of the human brain vasculature
Brain Cancer	Venule Endothelial Cell	TSHZ2	Single-cell dissection of the human brain vasculature
Brain Cancer	Venule Endothelial Cell	ADGRG6	Single-cell dissection of the human brain vasculature
Brain Cancer	Arteriolar SMC	ACTA2	Single-cell dissection of the human brain vasculature
Brain Cancer	Arteriolar SMC	MYH11	Single-cell dissection of the human brain vasculature
Brain Cancer	Venular SMC	MYOCD	Single-cell dissection of the human brain vasculature
Brain Cancer	Venular SMC	CD74	Single-cell dissection of the human brain vasculature
Brain Cancer	Pericyte	GRM8	Single-cell dissection of the human brain vasculature
Brain Cancer	Pericyte	PDGFRB	Single-cell dissection of the human brain vasculature
Brain Cancer	Fibroblast Type I	ABCA10	Single-cell dissection of the human brain vasculature
Brain Cancer	Fibroblast Type I	FBLN1	Single-cell dissection of the human brain vasculature
Brain Cancer	Fibroblast Type II	TRPM3	Single-cell dissection of the human brain vasculature
Brain Cancer	Fibroblast Type II	MYRIP	Single-cell dissection of the human brain vasculature
Brain Cancer	Fibroblast Type III	KCNMA1	Single-cell dissection of the human brain vasculature
Brain Cancer	Fibroblast Type III	SLC4A4	Single-cell dissection of the human brain vasculature
Brain Cancer	Astrocyte	S100B	An integrative model of cellular states, plasticity and genetics for glioblastoma
Brain Cancer	Astrocyte	GFAP	An integrative model of cellular states, plasticity and genetics for glioblastoma
Brain Cancer	Astrocyte	SLC1A3	An integrative model of cellular states, plasticity and genetics for glioblastoma
Brain Cancer	Astrocyte	SLC1A3	An integrative model of cellular states, plasticity and genetics for glioblastoma
Brain Cancer	Astrocyte	MLC1	An integrative model of cellular states, plasticity and genetics for glioblastoma
Brain Cancer	Oligodendrocyte	OLIG1	An integrative model of cellular states, plasticity and genetics for glioblastoma
Brain Cancer	Oligodendrocyte	OMG	An integrative model of cellular states, plasticity and genetics for glioblastoma
Brain Cancer	Oligodendrocyte	PLP1	An integrative model of cellular states, plasticity and genetics for glioblastoma
Brain Cancer	Oligodendrocyte	PLLP	An integrative model of cellular states, plasticity and genetics for glioblastoma
Brain Cancer	Oligodendrocyte	TNR	An integrative model of cellular states, plasticity and genetics for glioblastoma
Brain Cancer	Oligodendrocyte	ALCAM	An integrative model of cellular states, plasticity and genetics for glioblastoma
Brain Cancer	Oligodendrocyte	MBP	An integrative model of cellular states, plasticity and genetics for glioblastoma
Brain Cancer	Oligodendrocyte	TF	An integrative model of cellular states, plasticity and genetics for glioblastoma
Brain Cancer	Oligodendrocyte	MAG	An integrative model of cellular states, plasticity and genetics for glioblastoma
Brain Cancer	Oligodendrocyte	MOG	An integrative model of cellular states, plasticity and genetics for glioblastoma
Brain Cancer	Oligodendrocyte	CLDN11	An integrative model of cellular states, plasticity and genetics for glioblastoma
Brain Cancer	Neuron Progenitor Cell	SOX4	An integrative model of cellular states, plasticity and genetics for glioblastoma
Brain Cancer	Neuron Progenitor Cell	SOX11	An integrative model of cellular states, plasticity and genetics for glioblastoma
Brain Cancer	Neuron Progenitor Cell	DCX	An integrative model of cellular states, plasticity and genetics for glioblastoma
Brain Cancer	Macrophage	CD14	An integrative model of cellular states, plasticity and genetics for glioblastoma
Brain Cancer	Macrophage	AIF1	An integrative model of cellular states, plasticity and genetics for glioblastoma
Brain Cancer	Macrophage	FCER1G	An integrative model of cellular states, plasticity and genetics for glioblastoma
Brain Cancer	Macrophage	FCGR3A	An integrative model of cellular states, plasticity and genetics for glioblastoma
Brain Cancer	Macrophage	TYROBP	An integrative model of cellular states, plasticity and genetics for glioblastoma
Brain Cancer	Macrophage	CSF1R	An integrative model of cellular states, plasticity and genetics for glioblastoma
Stomach Cancer	Chief Cell	GIF	Elucidating the developmental dynamics of mouse stromal cells at single-cell level
Stomach Cancer	Chief Cell	BHLHA15	Elucidating the developmental dynamics of mouse stromal cells at single-cell level
Stomach Cancer	Chief Cell	AIRE	Elucidating the developmental dynamics of mouse stromal cells at single-cell level
Stomach Cancer	Chief Cell	PGC	Elucidating the developmental dynamics of mouse stromal cells at single-cell level
Stomach Cancer	Mucosa Cell	TFF1	Elucidating the developmental dynamics of mouse stromal cells at single-cell level
Stomach Cancer	Mucosa Cell	TFF2	Elucidating the developmental dynamics of mouse stromal cells at single-cell level
Stomach Cancer	Mucosa Cell	MUC5AC	Elucidating the developmental dynamics of mouse stromal cells at single-cell level
Stomach Cancer	Parietal Cell	ATP4A	Elucidating the developmental dynamics of mouse stromal cells at single-cell level
Stomach Cancer	Parietal Cell	ATP4B	Elucidating the developmental dynamics of mouse stromal cells at single-cell level
Stomach Cancer	Endocrine Cell	GAS	Elucidating the developmental dynamics of mouse stromal cells at single-cell level
Stomach Cancer	Endocrine Cell	GHRL	Elucidating the developmental dynamics of mouse stromal cells at single-cell level
Stomach Cancer	Tuft Cell	DCLK1	Elucidating the developmental dynamics of mouse stromal cells at single-cell level
Stomach Cancer	Pit Cell (Mucous neck cell)	MUC5AC	Elucidating the developmental dynamics of mouse stromal cells at single-cell level
Stomach Cancer	Pit Cell (Mucous neck cell)	MUC6	Elucidating the developmental dynamics of mouse stromal cells at single-cell level
Stomach Cancer	Pit Cell (Mucous neck cell)	TFF2	Elucidating the developmental dynamics of mouse stromal cells at single-cell level
Stomach Cancer	Epithelial Cell	EPCAM	Elucidating the developmental dynamics of mouse stromal cells at single-cell level
Stomach Cancer	Epithelial Cell	KRT18	Elucidating the developmental dynamics of mouse stromal cells at single-cell level
Stomach Cancer	Vessel	VMF	Elucidating the developmental dynamics of mouse stromal cells at single-cell level
Stomach Cancer	Lymphatic Cell	LYVE1	Elucidating the developmental dynamics of mouse stromal cells at single-cell level
Stomach Cancer	Fibroblast	COL1A1	Elucidating the developmental dynamics of mouse stromal cells at single-cell level
Stomach Cancer	Fibroblast	PDGFRA	Elucidating the developmental dynamics of mouse stromal cells at single-cell level
Stomach Cancer	Smooth Muscle Cell	CNN1	Elucidating the developmental dynamics of mouse stromal cells at single-cell level
Stomach Cancer	Smooth Muscle Cell	ACTA2	Elucidating the developmental dynamics of mouse stromal cells at single-cell level
Stomach Cancer	Intrinsic Neuron	SNAP25	Elucidating the developmental dynamics of mouse stromal cells at single-cell level
Stomach Cancer	B Cell	CD24	Elucidating the developmental dynamics of mouse stromal cells at single-cell level
Stomach Cancer	B Cell	CD19	Elucidating the developmental dynamics of mouse stromal cells at single-cell level
Stomach Cancer	B Cell	MS4A1	Elucidating the developmental dynamics of mouse stromal cells at single-cell level
Stomach Cancer	B Cell	CD79A	Elucidating the developmental dynamics of mouse stromal cells at single-cell level
Stomach Cancer	CD8+ T Cell	CD3E	Elucidating the developmental dynamics of mouse stromal cells at single-cell level
Stomach Cancer	CD8+ T Cell	CD8A	Elucidating the developmental dynamics of mouse stromal cells at single-cell level
Stomach Cancer	CD4+ T Cell	CD4	Elucidating the developmental dynamics of mouse stromal cells at single-cell level
Stomach Cancer	CD4+ T Cell	CD3E	Elucidating the developmental dynamics of mouse stromal cells at single-cell level
Stomach Cancer	Plasma Cell	CD79A	Elucidating the developmental dynamics of mouse stromal cells at single-cell level
Stomach Cancer	Plasma Cell	CD27	Elucidating the developmental dynamics of mouse stromal cells at single-cell level
Stomach Cancer	Plasma Cell	SLAMF7	Elucidating the developmental dynamics of mouse stromal cells at single-cell level
Stomach Cancer	NK Cell	NKG7	Elucidating the developmental dynamics of mouse stromal cells at single-cell level
Stomach Cancer	NK Cell	TYROBP	Elucidating the developmental dynamics of mouse stromal cells at single-cell level
Stomach Cancer	NK Cell	KLRD1	Elucidating the developmental dynamics of mouse stromal cells at single-cell level
Stomach Cancer	Neutrophil	S100A8	Elucidating the developmental dynamics of mouse stromal cells at single-cell level
Stomach Cancer	Neutrophil	S100A9	Elucidating the developmental dynamics of mouse stromal cells at single-cell level
Stomach Cancer	Neutrophil	IFITM2	Elucidating the developmental dynamics of mouse stromal cells at single-cell level
Stomach Cancer	Neutrophil	FCGR3B	Elucidating the developmental dynamics of mouse stromal cells at single-cell level
Stomach Cancer	Mast Cell	MS4A2	Elucidating the developmental dynamics of mouse stromal cells at single-cell level
Stomach Cancer	Mast Cell	TPSAB1	Elucidating the developmental dynamics of mouse stromal cells at single-cell level
Stomach Cancer	Mast Cell	CPA3	Elucidating the developmental dynamics of mouse stromal cells at single-cell level
Stomach Cancer	Macrophage	MARCO	Elucidating the developmental dynamics of mouse stromal cells at single-cell level
Stomach Cancer	Macrophage	MSR1	Elucidating the developmental dynamics of mouse stromal cells at single-cell level
Stomach Cancer	Macrophage	MRC1	Elucidating the developmental dynamics of mouse stromal cells at single-cell level
Stomach Cancer	Macrophage	SDS	Elucidating the developmental dynamics of mouse stromal cells at single-cell level
Stomach Cancer	Dendritic Cell	MHCII	Elucidating the developmental dynamics of mouse stromal cells at single-cell level
Stomach Cancer	Dendritic Cell	CLEC9A	Elucidating the developmental dynamics of mouse stromal cells at single-cell level
Stomach Cancer	Dendritic Cell	CD1C	Elucidating the developmental dynamics of mouse stromal cells at single-cell level
Stomach Cancer	Classical Monocyte	CD14	Elucidating the developmental dynamics of mouse stromal cells at single-cell level
Stomach Cancer	Classical Monocyte	S100A8	Elucidating the developmental dynamics of mouse stromal cells at single-cell level
Stomach Cancer	Erythroid	HBB	Elucidating the developmental dynamics of mouse stromal cells at single-cell level
Stomach Cancer	Progenitor	CD34	Elucidating the developmental dynamics of mouse stromal cells at single-cell level
Stomach Cancer	Progenitor	PCNA	Elucidating the developmental dynamics of mouse stromal cells at single-cell level
Blood Cancer	B Cell	CD24	Elucidating the developmental dynamics of mouse stromal cells at single-cell level
Blood Cancer	B Cell	CD19	Elucidating the developmental dynamics of mouse stromal cells at single-cell level
Blood Cancer	B Cell	MS4A1	Elucidating the developmental dynamics of mouse stromal cells at single-cell level
Blood Cancer	B Cell	CD79A	Elucidating the developmental dynamics of mouse stromal cells at single-cell level
Blood Cancer	T Cell	TRBC1	Elucidating the developmental dynamics of mouse stromal cells at single-cell level
Blood Cancer	T Cell	NKG7	Elucidating the developmental dynamics of mouse stromal cells at single-cell level
Blood Cancer	CD8+ T Cell	CD3E	Elucidating the developmental dynamics of mouse stromal cells at single-cell level
Blood Cancer	CD8+ T Cell	CD8A	Elucidating the developmental dynamics of mouse stromal cells at single-cell level
Blood Cancer	CD4+ T Cell	CD4	Elucidating the developmental dynamics of mouse stromal cells at single-cell level
Blood Cancer	CD4+ T Cell	CD3E	Elucidating the developmental dynamics of mouse stromal cells at single-cell level
Blood Cancer	Plasma Cell	CD79A	Elucidating the developmental dynamics of mouse stromal cells at single-cell level
Blood Cancer	Plasma Cell	CD27	Elucidating the developmental dynamics of mouse stromal cells at single-cell level
Blood Cancer	Plasma Cell	SLAMF7	Elucidating the developmental dynamics of mouse stromal cells at single-cell level
Blood Cancer	NK Cell	NKG7	Elucidating the developmental dynamics of mouse stromal cells at single-cell level
Blood Cancer	NK Cell	TYROBP	Elucidating the developmental dynamics of mouse stromal cells at single-cell level
Blood Cancer	NK Cell	KLRD1	Elucidating the developmental dynamics of mouse stromal cells at single-cell level
Blood Cancer	NKT Cell	CD3E	Elucidating the developmental dynamics of mouse stromal cells at single-cell level
Blood Cancer	NKT Cell	CD8A	Elucidating the developmental dynamics of mouse stromal cells at single-cell level
Blood Cancer	NKT Cell	FCER1G	Elucidating the developmental dynamics of mouse stromal cells at single-cell level
Blood Cancer	NKT Cell	TYROBP	Elucidating the developmental dynamics of mouse stromal cells at single-cell level
Blood Cancer	Neutrophil	S100A8	Elucidating the developmental dynamics of mouse stromal cells at single-cell level
Blood Cancer	Neutrophil	S100A9	Elucidating the developmental dynamics of mouse stromal cells at single-cell level
Blood Cancer	Neutrophil	IFITM2	Elucidating the developmental dynamics of mouse stromal cells at single-cell level
Blood Cancer	Neutrophil	FCGR3B	Elucidating the developmental dynamics of mouse stromal cells at single-cell level
Blood Cancer	Eosinophil/Basophil	SIGLEC8	Elucidating the developmental dynamics of mouse stromal cells at single-cell level
Blood Cancer	Mast Cell	MS4A2	Elucidating the developmental dynamics of mouse stromal cells at single-cell level
Blood Cancer	Mast Cell	TPSAB1	Elucidating the developmental dynamics of mouse stromal cells at single-cell level
Blood Cancer	Mast Cell	CPA3	Elucidating the developmental dynamics of mouse stromal cells at single-cell level
Blood Cancer	Megakaryocyte	NRGN	Elucidating the developmental dynamics of mouse stromal cells at single-cell level
Blood Cancer	Megakaryocyte	PPBP	Elucidating the developmental dynamics of mouse stromal cells at single-cell level
Blood Cancer	Megakaryocyte	PF4	Elucidating the developmental dynamics of mouse stromal cells at single-cell level
Blood Cancer	Megakaryocyte	OST4	Elucidating the developmental dynamics of mouse stromal cells at single-cell level
Blood Cancer	M1 Macrophage	CXCL1	Elucidating the developmental dynamics of mouse stromal cells at single-cell level
Blood Cancer	M1 Macrophage	TNF	Elucidating the developmental dynamics of mouse stromal cells at single-cell level
Blood Cancer	M2 Macrophage	C1QA	Elucidating the developmental dynamics of mouse stromal cells at single-cell level
Blood Cancer	M2 Macrophage	CD163	Elucidating the developmental dynamics of mouse stromal cells at single-cell level
Blood Cancer	Plasmacytoid Dendritic Cell	LILRB4	Elucidating the developmental dynamics of mouse stromal cells at single-cell level
Blood Cancer	Plasmacytoid Dendritic Cell	IRF8	Elucidating the developmental dynamics of mouse stromal cells at single-cell level
Blood Cancer	Plasmacytoid Dendritic Cell	LILRA4	Elucidating the developmental dynamics of mouse stromal cells at single-cell level
Blood Cancer	Myeloid Dendritic Cell	MHCII	Elucidating the developmental dynamics of mouse stromal cells at single-cell level
Blood Cancer	Myeloid Dendritic Cell	CLEC9A	Elucidating the developmental dynamics of mouse stromal cells at single-cell level
Blood Cancer	Myeloid Dendritic Cell	CD1C	Elucidating the developmental dynamics of mouse stromal cells at single-cell level
Blood Cancer	Classical Monocyte	LY6C2	Elucidating the developmental dynamics of mouse stromal cells at single-cell level
Blood Cancer	Classical Monocyte	CHIL3	Elucidating the developmental dynamics of mouse stromal cells at single-cell level
Blood Cancer	Classical Monocyte	CCR2	Elucidating the developmental dynamics of mouse stromal cells at single-cell level
Blood Cancer	Nonclassical Monocyte	CD16	Elucidating the developmental dynamics of mouse stromal cells at single-cell level
Blood Cancer	Erythroid	HBB	Elucidating the developmental dynamics of mouse stromal cells at single-cell level
Breast Cancer	Basal Cell	CK5	A single-cell and spatially resolved atlas of human breast cancers
Breast Cancer	NK Cell	KLRC1	A single-cell and spatially resolved atlas of human breast cancers
Breast Cancer	NK Cell	KLRB1	A single-cell and spatially resolved atlas of human breast cancers
Breast Cancer	NK Cell	NKG7	A single-cell and spatially resolved atlas of human breast cancers
Breast Cancer	Stem Cell	ALDH1A1	A single-cell and spatially resolved atlas of human breast cancers
Breast Cancer	Stem Cell	KLF4	A single-cell and spatially resolved atlas of human breast cancers
Breast Cancer	Stem Cell	LEPR	A single-cell and spatially resolved atlas of human breast cancers
Breast Cancer	antigen presentation CAF	CD74	A single-cell and spatially resolved atlas of human breast cancers
Breast Cancer	antigen presentation CAF	CLU	A single-cell and spatially resolved atlas of human breast cancers
Breast Cancer	antigen presentation CAF	CAV1	A single-cell and spatially resolved atlas of human breast cancers
Breast Cancer	CAF	PDGFRA	A single-cell and spatially resolved atlas of human breast cancers
Breast Cancer	CAF	COL1A1	A single-cell and spatially resolved atlas of human breast cancers
Breast Cancer	CAF	ACTA2	A single-cell and spatially resolved atlas of human breast cancers
Breast Cancer	CAF	PDGFRB	A single-cell and spatially resolved atlas of human breast cancers
Breast Cancer	Perivascular-like Cell	ACTA2	A single-cell and spatially resolved atlas of human breast cancers
Breast Cancer	Perivascular-like Cell	PDGFRB	A single-cell and spatially resolved atlas of human breast cancers
Breast Cancer	Perivascular-like Cell	MCAM	A single-cell and spatially resolved atlas of human breast cancers
Breast Cancer	Endothelial Cell	PECAM1	A single-cell and spatially resolved atlas of human breast cancers
Breast Cancer	Endothelial Cell	CD34	A single-cell and spatially resolved atlas of human breast cancers
Breast Cancer	Endothelial Cell	VWF	A single-cell and spatially resolved atlas of human breast cancers
Breast Cancer	Mesenchymal Stem Cell	MSC	A single-cell and spatially resolved atlas of human breast cancers
Breast Cancer	Mesenchymal Stem Cell	ALDH1A1	A single-cell and spatially resolved atlas of human breast cancers
Breast Cancer	inflammatory CAF	CXCL12	A single-cell and spatially resolved atlas of human breast cancers
Breast Cancer	Epithelial Cell	EPCAM	A single-cell and spatially resolved atlas of human breast cancers
Breast Cancer	Proliferating Cell	MKI67	A single-cell and spatially resolved atlas of human breast cancers
Breast Cancer	T Cell	CD3D	A single-cell and spatially resolved atlas of human breast cancers
Breast Cancer	Myeloid Cell	CD68	A single-cell and spatially resolved atlas of human breast cancers
Breast Cancer	B Cell	MS4A1	A single-cell and spatially resolved atlas of human breast cancers
Breast Cancer	Plasmablasts	JCHAIN	A single-cell and spatially resolved atlas of human breast cancers
Esophageal Cancer	Basal Cell	COL17A1	Elucidating the developmental dynamics of mouse stromal cells at single-cell level
Esophageal Cancer	Basal Cell	KRT17	Elucidating the developmental dynamics of mouse stromal cells at single-cell level
Esophageal Cancer	Epithelial Cell	EPCAM	Elucidating the developmental dynamics of mouse stromal cells at single-cell level
Esophageal Cancer	Epithelial Cell	CDH1	Elucidating the developmental dynamics of mouse stromal cells at single-cell level
Esophageal Cancer	Goblet Cell	MUC2	Elucidating the developmental dynamics of mouse stromal cells at single-cell level
Esophageal Cancer	Goblet Cell	TFF3	Elucidating the developmental dynamics of mouse stromal cells at single-cell level
Esophageal Cancer	Vein Cell	KDR	Elucidating the developmental dynamics of mouse stromal cells at single-cell level
Esophageal Cancer	Lymphatic Cell	LYVE1	Elucidating the developmental dynamics of mouse stromal cells at single-cell level
Esophageal Cancer	Smooth Muscle Cell	ACTA2	Elucidating the developmental dynamics of mouse stromal cells at single-cell level
Esophageal Cancer	Smooth Muscle Cell	TPM2	Elucidating the developmental dynamics of mouse stromal cells at single-cell level
Esophageal Cancer	Smooth Muscle Cell	MYH11	Elucidating the developmental dynamics of mouse stromal cells at single-cell level
Esophageal Cancer	Smooth Muscle Cell	DES	Elucidating the developmental dynamics of mouse stromal cells at single-cell level
Esophageal Cancer	Smooth Muscle Cell	CNN1	Elucidating the developmental dynamics of mouse stromal cells at single-cell level
Esophageal Cancer	Smooth Muscle Cell	ACTC1	Elucidating the developmental dynamics of mouse stromal cells at single-cell level
Esophageal Cancer	Fibroblast	DCN	Elucidating the developmental dynamics of mouse stromal cells at single-cell level
Esophageal Cancer	Fibroblast	PDGFRA	Elucidating the developmental dynamics of mouse stromal cells at single-cell level
Esophageal Cancer	Fibroblast	SCARA5	Elucidating the developmental dynamics of mouse stromal cells at single-cell level
Esophageal Cancer	B Cell	CD79A	Elucidating the developmental dynamics of mouse stromal cells at single-cell level
Esophageal Cancer	B Cell	CD24	Elucidating the developmental dynamics of mouse stromal cells at single-cell level
Esophageal Cancer	B Cell	MS4A1	Elucidating the developmental dynamics of mouse stromal cells at single-cell level
Esophageal Cancer	B Cell	CD19	Elucidating the developmental dynamics of mouse stromal cells at single-cell level
Esophageal Cancer	Plasma Cell	CD79A	Elucidating the developmental dynamics of mouse stromal cells at single-cell level
Esophageal Cancer	Plasma Cell	CD27	Elucidating the developmental dynamics of mouse stromal cells at single-cell level
Esophageal Cancer	Plasma Cell	SLAMF7	Elucidating the developmental dynamics of mouse stromal cells at single-cell level
Esophageal Cancer	CD4+ T Cell	CD3E	Elucidating the developmental dynamics of mouse stromal cells at single-cell level
Esophageal Cancer	CD4+ T Cell	CD4	Elucidating the developmental dynamics of mouse stromal cells at single-cell level
Esophageal Cancer	CD8+ T Cell	CD3E	Elucidating the developmental dynamics of mouse stromal cells at single-cell level
Esophageal Cancer	CD8+ T Cell	CD8	Elucidating the developmental dynamics of mouse stromal cells at single-cell level
Esophageal Cancer	NK T Cell	CD3E	Elucidating the developmental dynamics of mouse stromal cells at single-cell level
Esophageal Cancer	NK T Cell	CD8A	Elucidating the developmental dynamics of mouse stromal cells at single-cell level
Esophageal Cancer	NK T Cell	FCER1G	Elucidating the developmental dynamics of mouse stromal cells at single-cell level
Esophageal Cancer	NK T Cell	TYROBP	Elucidating the developmental dynamics of mouse stromal cells at single-cell level
Esophageal Cancer	Neutrophil	S100A8	Elucidating the developmental dynamics of mouse stromal cells at single-cell level
Esophageal Cancer	Neutrophil	S100A9	Elucidating the developmental dynamics of mouse stromal cells at single-cell level
Esophageal Cancer	Neutrophil	IFITM2	Elucidating the developmental dynamics of mouse stromal cells at single-cell level
Esophageal Cancer	Neutrophil	FCGR3B	Elucidating the developmental dynamics of mouse stromal cells at single-cell level
Esophageal Cancer	Mast Cell	MS4A2	Elucidating the developmental dynamics of mouse stromal cells at single-cell level
Esophageal Cancer	Mast Cell	TPSAB1	Elucidating the developmental dynamics of mouse stromal cells at single-cell level
Esophageal Cancer	Mast Cell	CPA3	Elucidating the developmental dynamics of mouse stromal cells at single-cell level
Esophageal Cancer	Macrophage	MARCO	Elucidating the developmental dynamics of mouse stromal cells at single-cell level
Esophageal Cancer	Macrophage	MSR1	Elucidating the developmental dynamics of mouse stromal cells at single-cell level
Esophageal Cancer	Macrophage	MRC1	Elucidating the developmental dynamics of mouse stromal cells at single-cell level
Esophageal Cancer	Myeloid Dendritic Cell	MHCII	Elucidating the developmental dynamics of mouse stromal cells at single-cell level
Esophageal Cancer	Myeloid Dendritic Cell	CD1C	Elucidating the developmental dynamics of mouse stromal cells at single-cell level
Esophageal Cancer	Myeloid Dendritic Cell	CLEC9A	Elucidating the developmental dynamics of mouse stromal cells at single-cell level

## Sheet: HCC_p1
	Gene	Scores	logFC	P value	adjusted P value	leiden	cell type
0	TAT	139.845	4.01454	0	0	0	Hepatocyte
1	ASS1	136.338	4.27103	0	0	0
2	HGD	134.686	3.36718	0	0	0
3	CYP2C8	133.844	4.17494	0	0	0
4	ADRA1A	132.833	4.8605	0	0	0
5	INSIG1	132.592	3.67187	0	0	0
6	CUX2	130.668	2.82511	0	0	0
7	PEPD	130.256	3.61891	0	0	0
8	POR	129.912	3.04887	0	0	0
9	MUC3A	128.646	3.49593	0	0	0
10	SLC13A5	128.617	4.70727	0	0	0
11	FBP1	128.013	3.74603	0	0	0
12	CYP2C9	127.586	3.23778	0	0	0
13	ACSL1	125.295	2.99862	0	0	0
14	PAH	124.27	2.70865	0	0	0
15	PRKAG2	124.117	2.58963	0	0	0
16	PCK1	123.355	3.11481	0	0	0
17	EBNA1BP2	123.07	4.2655	0	0	0
18	IGFBP1	122.988	3.55433	0	0	0
19	IL1RAPL2	122.808	4.02524	0	0	0
20	MAT1A	121.974	3.64127	0	0	0
21	PSD3	121.114	2.34791	0	0	0
22	PLPP3	119.567	3.19578	0	0	0
23	BAAT	119.36	3.0115	0	0	0
24	GPT2	119.257	2.7651	0	0	0
25	CYP2A6	118.483	3.77515	0	0	0
26	GPHN	118.477	2.48593	0	0	0
27	ESR1	117.074	3.55134	0	0	0
28	SORBS2	116.202	2.36764	0	0	0
29	CYP2E1	116.134	4.61774	0	0	0
30	CPS1	116.028	2.61027	0	0	0
31	SDS	114.034	4.79077	0	0	0
32	CA5A	111.751	4.3887	0	0	0
33	NEAT1	111.462	1.67017	0	0	0
34	CYB5A	110.904	2.72017	0	0	0
35	C9	109.701	4.22732	0	0	0
36	SORL1	109.7	2.72277	0	0	0
37	COL18A1	109.557	2.43779	0	0	0
38	DPYS	109.54	3.24075	0	0	0
39	SCP2	109.016	2.84894	0	0	0
40	TSPAN9	108.985	2.42838	0	0	0
41	TPRG1	108.759	2.92072	0	0	0
42	FOXO1	107.709	2.63664	0	0	0
43	HPN	107.684	2.51873	0	0	0
44	RNF152	106.733	2.76068	0	0	0
45	ADK	106.341	2.33903	0	0	0
46	HLF	105.481	3.08377	0	0	0
47	SULT2A1	104.607	4.10031	0	0	0
48	ELL2	104.061	2.0634	0	0	0
49	HPD	102.86	4.41556	0	0	0
50	GHR	102.628	2.18272	0	0	0
51	ZFAND5	101.706	2.4265	0	0	0
52	SLC38A4	101.476	2.3515	0	0	0
53	AC004538.3	101.227	3.59453	0	0	0
54	MYO1B	101.17	2.27852	0	0	0
55	SLC28A1	100.668	3.82904	0	0	0
56	PIK3R1	99.9054	2.30702	0	0	0
57	ALDH1L1	99.614	4.47631	0	0	0
58	ACACB	98.8051	2.26294	0	0	0
59	ASL	98.5978	3.31546	0	0	0
60	ZBTB16	98.4791	1.81603	0	0	0
61	ABLIM3	98.476	2.44218	0	0	0
62	LDLRAD4	98.4554	1.94773	0	0	0
63	MLXIPL	97.9726	2.04871	0	0	0
64	PQLC1	97.1487	2.21718	0	0	0
65	FASN	96.599	2.83106	0	0	0
66	CLMN	96.5777	2.11275	0	0	0
67	CYP4A11	96.1709	2.17974	0	0	0
68	RCL1	96.1105	3.0874	0	0	0
69	BAIAP2	95.9037	3.02704	0	0	0
70	MTSS1	95.8472	1.69781	0	0	0
71	PEMT	95.7295	3.30802	0	0	0
72	RP11-622A1.2	95.4345	3.13863	0	0	0
73	TIAM1	95.4204	3.06482	0	0	0
74	TF	95.2813	2.202	0	0	0
75	AR	95.1914	2.94581	0	0	0
76	FAM102A	95.1771	2.37982	0	0	0
77	EPB41L4B	95.1021	2.95681	0	0	0
78	CPT1A	94.9669	2.43122	0	0	0
79	CYP2A7	94.3655	3.84387	0	0	0
80	ANO1	94.2541	3.56737	0	0	0
81	FTCD	93.9609	2.01671	0	0	0
82	MLIP	93.7518	3.66884	0	0	0
83	C8A	93.6731	2.1329	0	0	0
84	HMGCS2	93.6149	2.18886	0	0	0
85	SLC22A1	93.5168	3.26466	0	0	0
86	MASP2	93.0298	4.40037	0	0	0
87	ALDOB	92.8631	1.79323	0	0	0
88	MSRA	92.7142	2.40045	0	0	0
89	RXRA	92.6616	1.91658	0	0	0
90	RANBP10	92.5411	2.53168	0	0	0
91	CYP3A43	92.5033	3.94728	0	0	0
92	SRRM2	92.2176	1.58093	0	0	0
93	ABCA8	91.7575	3.36459	0	0	0
94	ASPG	91.5363	4.22583	0	0	0
95	ERRFI1	91.1827	1.59597	0	0	0
96	PTP4A1	91.1184	2.38637	0	0	0
97	TEAD1	90.1737	1.82037	0	0	0
98	PDE7B	89.9954	2.80233	0	0	0
99	CTIF	89.9232	2.32759	0	0	0
0	MUC5B	108.711	3.39198	0	0	1	Epithelial cell_MUC5B high
1	CTNND2	90.6102	2.4841	0	0	1
2	BICC1	86.3526	3.64844	0	0	1
3	LRRC4C	83.6443	2.94432	0	0	1
4	RP11-608O21.1	76.9779	2.13099	0	0	1
5	F5	76.7529	1.52239	0	0	1
6	PLCB1	74.9951	1.83437	0	0	1
7	CCND1	71.6082	1.88336	0	0	1
8	ORAOV1	70.3674	2.1187	0	0	1
9	TSHZ2	68.8208	1.30292	0	0	1
10	CACNA1D	66.9219	1.82533	0	0	1
11	PMEPA1	64.7682	2.90225	0	0	1
12	AFF3	64.433	1.84369	0	0	1
13	MALAT1	63.8549	0.666828	0	0	1
14	APOB	62.8918	1.16075	0	0	1
15	FGFR2	61.1746	1.96543	0	0	1
16	FGF14	59.8682	2.16762	0	0	1
17	MEIS2	57.7852	1.69975	0	0	1
18	SIPA1L2	57.0799	1.47963	0	0	1
19	KCNT2	56.4451	1.34518	0	0	1
20	ANPEP	54.9485	1.42707	0	0	1
21	UNC13B	54.34	1.66923	0	0	1
22	SUSD4	53.1608	2.45596	0	0	1
23	DLEU1	52.6895	1.62264	0	0	1
24	IMMP2L	52.6636	0.958326	0	0	1
25	PARD3	52.6276	0.900269	0	0	1
26	SERPINA1	52.5799	1.08511	0	0	1
27	IGF2BP2	52.2626	2.07159	0	0	1
28	NPAS3	52.2511	2.30473	0	0	1
29	TRIO	51.4366	0.939131	0	0	1
30	GPC6	50.8989	0.935223	0	0	1
31	AC105402.4	50.7322	1.16034	0	0	1
32	ITIH2	50.5251	1.25689	0	0	1
33	KLHL29	49.8905	1.59516	0	0	1
34	STK39	49.5768	2.18183	0	0	1
35	FRMD4A	48.2218	1.44447	0	0	1
36	TMEM178B	48.0966	1.8039	0	0	1
37	GLI3	46.9405	3.95786	0	0	1
38	PTPRG	46.8511	1.00998	0	0	1
39	TJP1	45.4276	1.27849	0	0	1
40	FAM171A1	45.1888	1.95884	0	0	1
41	AC093375.1	44.3389	1.46337	0	0	1
42	GABRB3	43.9438	1.88814	0	0	1
43	ATP1A1	43.7258	1.89866	0	0	1
44	PPP1R9A	43.6137	1.91245	0	0	1
45	EFNA5	43.2801	3.8914	0	0	1
46	ADGRG6	43.227	1.01686	0	0	1
47	GNGT1	43.1948	1.47537	0	0	1
48	PLEKHA5	42.4899	0.924101	0	0	1
49	ONECUT1	42.4841	0.96094	0	0	1
50	RASAL2	42.3528	1.38347	0	0	1
51	ZNF618	41.729	1.01217	0	0	1
52	FARP1	41.4111	0.900234	0	0	1
53	AC017060.1	40.1141	2.50422	0	0	1
54	NEBL	39.8822	2.57749	0	0	1
55	PTPRK	39.1615	0.787246	0	0	1
56	DIP2C	38.6654	0.936942	0	0	1
57	GMDS	37.8236	0.986805	0	0	1
58	SRGAP1	37.7973	1.4415	0	0	1
59	CDHR3	36.8897	1.1357	6.74868e-298	6.1274e-296	1
60	RCN1	36.8323	2.00628	5.62007e-297	5.08088e-295	1
61	SAMD5	36.8263	1.48445	7.00749e-297	6.30823e-295	1
62	ARFGEF3	36.7026	2.64533	6.63348e-295	5.89628e-293	1
63	RTN1	36.4756	1.57496	2.70545e-291	2.39472e-289	1
64	WDR72	36.4687	1.26369	3.47435e-291	3.06249e-289	1
65	MAP4K3	36.4123	1.25919	2.71731e-290	2.3754e-288	1
66	ATP9A	36.3782	1.12503	9.41678e-290	8.19802e-288	1
67	SLC22A23	36.2848	0.727674	2.80827e-288	2.42486e-286	1
68	GLCE	36.2601	1.42022	6.87925e-288	5.91587e-286	1
69	RNU4-2	36.1789	0.55658	1.30641e-286	1.10992e-284	1
70	IGF2BP3	35.9121	2.15077	1.97478e-282	1.64474e-280	1
71	SYNJ2	35.9027	1.8613	2.76755e-282	2.29598e-280	1
72	PTPRE	35.7837	1.57717	1.97833e-280	1.63483e-278	1
73	CRP	35.4839	1.84182	8.70139e-276	7.05279e-274	1
74	FNDC3B	35.2739	0.54829	1.47613e-272	1.1784e-270	1
75	C3	35.1308	0.628845	2.28611e-270	1.79787e-268	1
76	DIDO1	35.0286	0.946077	8.26733e-269	6.4537e-267	1
77	BTBD10	34.9973	1.88029	2.47309e-268	1.91642e-266	1
78	PRLR	34.6073	1.22502	1.96162e-262	1.48739e-260	1
79	NRXN3	34.5282	1.65745	3.03245e-261	2.27487e-259	1
80	SH3RF3	34.3366	2.24435	2.23526e-258	1.64763e-256	1
81	AFDN	33.8761	0.738353	1.49807e-251	1.07795e-249	1
82	LVCAT5	33.8572	2.2727	2.84018e-251	2.03675e-249	1
83	PRELID2	33.8014	1.52408	1.88028e-250	1.34383e-248	1
84	RP11-191L9.4	33.1024	3.1436	2.74675e-240	1.86841e-238	1
85	MAP3K5	33.0146	1.05243	5.02228e-239	3.40533e-237	1
86	HNF1A-AS1	32.9147	0.993529	1.3538e-237	9.15006e-236	1
87	ACSL4	32.8541	1.11836	9.94843e-237	6.68124e-235	1
88	PAQR5	32.7893	2.91414	8.36757e-236	5.60177e-234	1
89	DLEU2	32.7524	0.889526	2.80316e-235	1.87069e-233	1
90	RASSF9	32.2476	3.23022	3.80438e-228	2.43147e-226	1
91	EGFEM1P	32.2019	1.73504	1.66022e-227	1.05471e-225	1
92	SSTR5-AS1	32.0752	1.74861	9.77533e-226	6.0467e-224	1
93	ACBD6	32.0607	1.1161	1.55817e-225	9.61021e-224	1
94	RP11-444D3.1	31.8635	1.04094	8.54722e-223	5.22591e-221	1
95	SFT2D2	31.8362	1.22884	2.04578e-222	1.24722e-220	1
96	UTRN	31.2903	0.661374	6.33303e-215	3.65055e-213	1
97	STXBP5	31.1748	1.53089	2.33821e-213	1.34051e-211	1
98	UCK2	31.1541	1.4246	4.46942e-213	2.54854e-211	1
99	TESC	30.8487	3.01363	5.82371e-209	3.30297e-207	1
0	NAXD	96.5774	3.62591	0	0	2	Epithelial cell_NAXD high
1	CARS2	96.3339	3.75446	0	0	2
2	ANKRD10	96.1524	3.80292	0	0	2
3	SERPINA1	84.3137	1.98143	0	0	2
4	FN1	80.0081	1.68758	0	0	2
5	ALB	75.9153	1.35559	0	0	2
6	APOB	75.6317	1.56513	0	0	2
7	RP11-403A3.3	72.385	3.88591	0	0	2
8	ANKS1B	64.8395	2.18503	0	0	2
9	CCND1	62.9467	1.76305	0	0	2
10	F5	58.3429	1.22633	0	0	2
11	LRRC4C	57.9428	1.9649	0	0	2
12	PLCB1	55.6246	1.47551	0	0	2
13	MALAT1	53.1353	0.590799	0	0	2
14	MIR548XHG	52.6171	2.75603	0	0	2
15	IRS2	50.2089	1.66341	0	0	2
16	APOA2	49.7673	1.67142	0	0	2
17	RP11-608O21.1	49.7438	1.48684	0	0	2
18	HMCN1	47.9721	1.9679	0	0	2
19	RAB20	46.8485	2.3352	0	0	2
20	ORAOV1	45.4527	1.37792	0	0	2
21	AC105402.4	45.024	1.14656	0	0	2
22	CTNND2	44.969	1.31272	0	0	2
23	DLEU1	42.9716	1.46841	0	0	2
24	SIPA1L2	42.0483	1.27589	0	0	2
25	LAMP1	42.0008	2.18996	0	0	2
26	GNGT1	41.007	1.65405	0	0	2
27	LINC01146	40.0343	1.04361	0	0	2
28	HRG	39.0602	1.22725	0	0	2
29	U91319.1	37.935	1.74671	0	0	2
30	GPC3	37.656	2.05575	2.60589110420417e-310	6.4856e-308	2
31	TSHZ2	37.6001	0.761986	0	5.27087e-307	2
32	CUL4A	36.6797	1.8642	1.53632e-294	3.45753e-292	2
33	ITIH2	36.4446	0.99353	8.37207e-291	1.84491e-288	2
34	KC6	36.0431	1.91229	1.76781e-284	3.59595e-282	2
35	ACSL4	35.6336	1.53917	4.23275e-278	8.44753e-276	2
36	MUC5B	35.0979	0.968093	7.25327e-270	1.37003e-267	2
37	AC093375.1	34.4776	1.23225	1.74068e-260	3.23018e-258	2
38	ANPEP	33.5243	0.989922	2.13241e-246	3.47009e-244	2
39	FGF3	32.6697	3.77319	4.20869e-234	6.31453e-232	2
40	PCID2	32.6065	2.15321	3.31466e-233	4.86955e-231	2
41	SCD	31.7571	1.62275	2.53452e-221	3.48167e-219	2
42	LRRC28	31.3789	1.0705	3.92766e-216	5.129e-214	2
43	ATAD2	31.2809	1.34471	8.48451e-215	1.10116e-212	2
44	CACNA1D	31.0776	0.878767	4.83208e-212	6.19532e-210	2
45	ONECUT1	29.9256	0.783274	9.15151e-197	1.02979e-194	2
46	F7	29.2674	1.80001	2.69441e-188	2.8788e-186	2
47	RP11-798K3.2	28.8975	1.12256	1.28421e-183	1.31881e-181	2
48	TRIO	28.8383	0.547689	7.10618e-183	7.22747e-181	2
49	TMEM178B	28.7268	1.16619	1.76325e-181	1.72693e-179	2
50	SERPINC1	28.6533	1.32356	1.45741e-180	1.40783e-178	2
51	SEPP1	28.5782	0.855034	1.25337e-179	1.19437e-177	2
52	EPAS1	28.5474	0.767325	3.02633e-179	2.87094e-177	2
53	FGF14	28.0165	1.13468	1.02184e-172	9.39872e-171	2
54	RP5-968D22.3	28.0001	1.28003	1.62152e-172	1.47224e-170	2
55	DIDO1	27.586	0.854191	1.63671e-167	1.42488e-165	2
56	KCNT2	27.4182	0.746257	1.66535e-165	1.41488e-163	2
57	RP11-83M16.6	26.9835	1.67309	2.31116e-160	1.88774e-158	2
58	ING1	26.946	2.86851	6.36085e-160	5.1557e-158	2
59	SOX5	26.9298	0.767688	9.83278e-160	7.90922e-158	2
60	GREB1L	26.784	1.17646	4.96437e-158	3.96307e-156	2
61	GPC5	26.6567	1.14603	1.49593e-156	1.18083e-154	2
62	FGL1	26.0395	0.878757	1.76705e-149	1.31626e-147	2
63	MGST1	25.7685	0.863742	2.00032e-146	1.44426e-144	2
64	CFH	25.634	0.551105	6.38037e-145	4.54467e-143	2
65	TEX41	25.6289	2.25198	7.26702e-145	5.1416e-143	2
66	APOC1	24.1784	1.1199	3.75227e-129	2.26152e-127	2
67	LINC01572	24.1501	1.64359	7.44016e-129	4.47149e-127	2
68	AFF3	24.0932	0.723117	2.94596e-128	1.75554e-126	2
69	RP11-742B18.1	24.0861	1.56083	3.49848e-128	2.07894e-126	2
70	FGFR2	23.8974	0.825966	3.2592e-126	1.88384e-124	2
71	EHBP1	23.799	0.516553	3.42192e-125	1.94077e-123	2
72	VTN	23.7276	1.14685	1.87119e-124	1.05842e-122	2
73	EGFR	23.5476	0.475529	1.32731e-122	7.3314e-121	2
74	RP11-25H12.1	23.2866	1.40267	6.06196e-120	3.30517e-118	2
75	ADGRG6	23.1983	0.624396	4.73576e-119	2.54277e-117	2
76	IGSF1	22.7379	1.29452	1.89227e-114	9.69274e-113	2
77	ATP9A	22.6531	0.814637	1.29973e-113	6.54659e-112	2
78	PRICKLE2	22.5031	1.17941	3.86985e-112	1.92627e-110	2
79	FBXL7	22.4422	1.5977	1.52587e-111	7.542e-110	2
80	RP11-556E13.1	22.2726	2.16921	6.81864e-110	3.30845e-108	2
81	AMBP	22.2172	0.829161	2.34391e-109	1.12694e-107	2
82	ZIC1	22.0526	1.64925	9.02256e-108	4.25105e-106	2
83	SERPINA3	21.8829	1.12679	3.78373e-106	1.75923e-104	2
84	CTD-2015H3.2	21.7696	2.02265	4.5067e-105	2.05472e-103	2
85	CADM1	21.674	0.535715	3.60624e-104	1.63013e-102	2
86	PLEKHA5	21.6216	0.545798	1.12521e-103	5.05388e-102	2
87	PLPPR1	21.4212	1.92493	8.48485e-102	3.74733e-100	2
88	ABCA1	21.3128	0.461594	8.63527e-101	3.77436e-99	2
89	EGFEM1P	21.2004	1.25169	9.4688e-100	4.08801e-98	2
90	C3	21.0078	0.42323	5.56952e-98	2.34241e-96	2
91	SPRED2	20.7176	0.733369	2.40375e-95	9.74163e-94	2
92	SLC22A25	20.6012	0.874003	2.67574e-94	1.07004e-92	2
93	FAT1	20.5509	0.986458	7.54951e-94	2.99082e-92	2
94	RAI14	20.4317	0.915258	8.73814e-93	3.41692e-91	2
95	PRLR	20.0985	0.822591	7.60891e-90	2.88988e-88	2
96	PIK3C2G	19.8921	0.658585	4.76512e-88	1.78103e-86	2
97	AIG1	19.8561	0.428605	9.76004e-88	3.62235e-86	2
98	PRRC2C	19.8512	0.605603	1.07563e-87	3.97813e-86	2
99	RP11-476K15.1	19.734	2.03703	1.10002e-86	4.04009e-85	2
0	FMNL2	85.8259	6.72427	0	0	3	Kupffer cell_FMNL2 high
1	SLC8A1	85.4929	6.35912	0	0	3
2	CELF2	81.2827	4.84272	0	0	3
3	ABR	79.0185	5.37686	0	0	3
4	DOCK2	77.0865	4.99506	0	0	3
5	KCNMA1	76.523	4.50227	0	0	3
6	CTSB	74.8137	4.01186	0	0	3
7	TBXAS1	74.6817	5.70815	0	0	3
8	PREX1	74.2317	4.1621	0	0	3
9	ZEB2	73.7858	5.7328	0	0	3
10	DOCK8	70.5718	4.15245	0	0	3
11	FRMD4B	70.0376	4.32291	0	0	3
12	RAB31	69.4654	6.37026	0	0	3
13	SLC9A9	67.6984	4.71161	0	0	3
14	MERTK	66.7536	4.11267	0	0	3
15	PRKCB	66.0007	4.9274	0	0	3
16	PLXDC2	65.5206	3.5334	0	0	3
17	AOAH	65.017	4.98336	0	0	3
18	RIN3	64.8184	3.91344	0	0	3
19	GAB2	64.484	4.32534	0	0	3
20	PTPRJ	64.0691	2.27907	0	0	3
21	ETV6	63.9893	2.63911	0	0	3
22	CHST11	63.9346	3.08879	0	0	3
23	GAS7	63.8873	5.48343	0	0	3
24	SMAP2	63.7957	3.06098	0	0	3
25	GRK3	63.5104	4.51218	0	0	3
26	FYB	63.4685	4.9077	0	0	3
27	SUSD6	62.9281	3.4524	0	0	3
28	ATG7	62.8369	2.71858	0	0	3
29	CD74	62.3469	3.18337	0	0	3
30	PIK3R5	62.1471	5.24844	0	0	3
31	SDC3	62.0928	5.88464	0	0	3
32	FGD2	61.9516	6.74148	0	0	3
33	DMXL2	61.2491	3.47485	0	0	3
34	RBM47	61.0854	2.03311	0	0	3
35	SNX29	60.6717	2.40979	0	0	3
36	LYN	60.5054	3.7574	0	0	3
37	ARHGAP15	60.2568	3.73024	0	0	3
38	PSAP	60.2479	3.32784	0	0	3
39	ZNF710	59.685	3.6785	0	0	3
40	FNBP1	59.3027	2.68846	0	0	3
41	CD163	58.8894	6.58782	0	0	3
42	TBC1D22A	58.2075	1.82371	0	0	3
43	PDE4B	58.1981	5.12593	0	0	3
44	UBE2E2	57.946	2.70525	0	0	3
45	DOCK4	57.3156	2.01481	0	0	3
46	INPP5D	56.8265	4.17155	0	0	3
47	LCP2	56.5526	4.73892	0	0	3
48	SSH2	56.5353	2.39256	0	0	3
49	C22orf34	56.4485	3.20609	0	0	3
50	PTPRC	56.3601	3.80554	0	0	3
51	PFKFB3	55.9668	3.0764	0	0	3
52	LAPTM5	55.7947	5.38794	0	0	3
53	INPP4A	55.2056	3.01683	0	0	3
54	STK10	55.1802	3.93689	0	0	3
55	EPB41L3	54.4187	6.33469	0	0	3
56	FAM49A	54.2483	3.80895	0	0	3
57	LGMN	54.0697	4.72737	0	0	3
58	DENND3	53.9583	5.21742	0	0	3
59	CIITA	53.9213	5.14693	0	0	3
60	RNF144B	53.78	4.01338	0	0	3
61	MYO9B	53.6265	3.0669	0	0	3
62	HDAC9	53.5786	4.9909	0	0	3
63	CSF1R	53.3073	6.49779	0	0	3
64	SIGLEC1	53.1365	6.7471	0	0	3
65	WDFY4	53.036	5.92448	0	0	3
66	MAML2	52.902	2.32991	0	0	3
67	FRMD4A	52.5789	2.18234	0	0	3
68	JARID2	52.5192	2.38244	0	0	3
69	FLI1	52.4917	3.78942	0	0	3
70	AXL	52.0623	6.03299	0	0	3
71	SH3TC1	51.99	3.93583	0	0	3
72	SLCO2B1	51.8945	2.14378	0	0	3
73	FMN1	51.8837	4.63192	0	0	3
74	FCHO2	51.6725	3.12789	0	0	3
75	SAMSN1	51.5378	5.15819	0	0	3
76	TRPS1	51.5163	4.22601	0	0	3
77	MBNL1	51.465	1.87584	0	0	3
78	CMKLR1	51.2429	6.89847	0	0	3
79	ITGA9	50.622	3.77584	0	0	3
80	SLC1A3	50.5583	7.08505	0	0	3
81	FAM49B	50.4855	2.65257	0	0	3
82	RGL1	50.4133	2.97336	0	0	3
83	DAPK1	50.3246	1.47657	0	0	3
84	MCTP1	50.25	3.66581	0	0	3
85	MITF	49.7065	4.05741	0	0	3
86	MYO5A	49.6683	4.25904	0	0	3
87	QKI	49.5685	1.9509	0	0	3
88	SAMHD1	49.4076	3.72829	0	0	3
89	BMP2K	49.2339	3.50168	0	0	3
90	DYSF	49.0887	3.63869	0	0	3
91	MRC1	48.9291	4.32858	0	0	3
92	RNF213	48.7383	2.01919	0	0	3
93	TCF4	48.6504	3.64426	0	0	3
94	SEC14L1	48.2839	3.05452	0	0	3
95	EPB41L2	48.2605	2.54372	0	0	3
96	MSR1	47.9874	5.66658	0	0	3
97	SH3BP5	47.8983	4.20904	0	0	3
98	MANBA	47.768	3.13252	0	0	3
99	VAV3	47.7087	3.84691	0	0	3
0	FYN	60.1201	5.00052	0	0	4	T cell
1	ETS1	56.257	5.12964	0	0	4
2	CELF2	54.8917	3.41788	0	0	4
3	PRKCH	51.3388	3.77019	0	0	4
4	PARP8	48.8835	3.55902	0	0	4
5	PTPRC	48.8684	3.88349	0	0	4
6	CHST11	48.584	2.70375	0	0	4
7	SKAP1	47.791	4.06289	0	0	4
8	ARHGAP15	45.4799	3.57295	0	0	4
9	PPP1R16B	42.7322	4.41143	0	0	4
10	IKZF1	42.2612	4.14375	0	0	4
11	PIP4K2A	41.0704	2.18917	0	0	4
12	SEMA4D	40.7607	3.85263	0	0	4
13	CCND3	39.056	3.01462	0	0	4
14	AKNA	38.3553	2.91465	0	0	4
15	MBNL1	38.3425	1.79794	0	0	4
16	CD247	37.9868	5.56287	0	0	4
17	BCL11B	37.6936	5.78093	0	0	4
18	DOCK2	37.6088	2.69971	0	1.71851e-306	4
19	CNOT6L	36.4478	2.85061	7.44582e-291	7.87582e-288	4
20	INPP4B	36.3546	4.31429	2.22655e-289	2.24298e-286	4
21	NCK2	36.0943	3.33514	2.7865e-285	2.67948e-282	4
22	BCL2	35.7352	3.11405	1.12226e-279	1.03223e-276	4
23	CBLB	35.4666	2.18219	1.60994e-275	1.41909e-272	4
24	TOX	34.9707	5.27747	6.28108e-268	5.31505e-265	4
25	ITK	34.8383	5.89607	6.39555e-266	5.20377e-263	4
26	PPP2R5C	34.3123	1.82426	5.14639e-258	4.03229e-255	4
27	RUNX1	34.184	1.70748	4.1808e-256	3.15874e-253	4
28	SFMBT2	33.1561	2.61667	4.62656e-241	3.26249e-238	4
29	THEMIS	33.0231	5.94547	3.78172e-239	2.58072e-236	4
30	MYH9	32.4753	1.48581	2.3772e-231	1.57155e-228	4
31	TRERF1	32.1847	4.00922	2.88754e-227	1.85109e-224	4
32	SLA	32.0984	3.23747	4.64277e-226	2.88876e-223	4
33	DOCK8	31.8876	2.07226	3.96596e-223	2.39714e-220	4
34	PITPNC1	31.8654	1.95492	8.04845e-223	4.72958e-220	4
35	PREX1	31.5233	1.97393	4.16173e-218	2.3795e-215	4
36	ZNF831	31.2912	5.75923	6.14661e-215	3.42188e-212	4
37	STAT4	31.1408	3.51297	6.75845e-213	3.66603e-210	4
38	PRKCB	30.9661	2.26786	1.5409e-210	8.14945e-208	4
39	CCDC88C	30.9468	2.93905	2.80917e-210	1.44946e-207	4
40	SYTL3	30.3795	4.30589	1.02347e-202	5.15512e-200	4
41	SMCHD1	30.1112	1.67578	3.45955e-199	1.70202e-196	4
42	RUNX3	30.0482	4.89679	2.30793e-198	1.10964e-195	4
43	SH3KBP1	29.9562	2.20756	3.64864e-197	1.71527e-194	4
44	STK10	29.867	2.28257	5.28306e-196	2.42963e-193	4
45	CARD11	29.6637	4.85458	2.2568e-193	1.0158e-190	4
46	CDC42SE2	29.3273	2.04132	4.65083e-189	2.04976e-186	4
47	DOCK10	28.4616	1.92572	3.5025e-178	1.51215e-175	4
48	PACS1	28.1535	2.08378	2.17236e-174	9.19124e-172	4
49	CAMK4	28.0988	5.66275	1.01265e-173	4.20053e-171	4
50	TRAC	27.8932	6.03219	3.22425e-171	1.31171e-168	4
51	ATXN1	27.8012	1.01546	4.19608e-170	1.67487e-167	4
52	RASA3	27.7362	2.81732	2.55498e-169	1.00094e-166	4
53	IL7R	27.7089	5.57034	5.45441e-169	2.09796e-166	4
54	CYTIP	27.4126	3.59187	1.94085e-165	7.3319e-163	4
55	INPP5D	27.2992	2.42701	4.33903e-164	1.61039e-161	4
56	IKZF3	27.1923	5.07175	8.01245e-163	2.92247e-160	4
57	FYB	27.1288	2.34343	4.504e-162	1.61495e-159	4
58	TNFAIP8	26.9751	3.25916	2.89906e-160	1.0054e-157	4
59	NLRC5	26.9689	2.43824	3.42844e-160	1.16982e-157	4
60	WIPF1	26.7707	2.73148	7.08948e-158	2.3806e-155	4
61	SMAP2	26.7509	1.45936	1.20598e-157	3.98634e-155	4
62	CD96	26.5566	3.14394	2.15687e-155	7.01977e-153	4
63	PDE7A	26.4889	2.57555	1.30182e-154	4.17274e-152	4
64	SLC38A1	26.4783	1.87514	1.7228e-154	5.43967e-152	4
65	PRKCQ	26.3211	5.11022	1.09999e-152	3.42209e-150	4
66	AIM1	25.6109	3.10465	1.15351e-144	3.53659e-142	4
67	FLI1	25.3615	2.31341	6.70873e-142	1.99892e-139	4
68	SCML4	25.2324	4.80083	1.76732e-140	5.19273e-138	4
69	SYNE2	25.2094	1.82583	3.15684e-140	9.14836e-138	4
70	TSPAN5	25.2047	3.20234	3.55581e-140	1.01653e-137	4
71	UBASH3B	24.7729	2.29297	1.75586e-135	4.7622e-133	4
72	CD44	24.7602	3.0961	2.40637e-135	6.4439e-133	4
73	XYLT1	24.5546	3.35317	3.86471e-133	1.00936e-130	4
74	EVL	24.4525	1.76447	4.73328e-132	1.22113e-129	4
75	APBA2	24.193	4.84323	2.63658e-129	6.64011e-127	4
76	RASA2	24.1226	2.14967	1.4482e-128	3.6043e-126	4
77	IPCEF1	23.9753	2.94009	5.02975e-127	1.23726e-124	4
78	GRAP2	23.8752	5.89281	5.55049e-126	1.31933e-123	4
79	EMB	23.8111	5.37527	2.56598e-125	6.03148e-123	4
80	TC2N	23.778	3.70144	5.64334e-125	1.31192e-122	4
81	RNF213	23.386	1.14854	5.93354e-121	1.36439e-118	4
82	ZFP36L2	22.965	1.96838	1.04332e-116	2.34802e-114	4
83	MSN	22.9345	2.15276	2.10461e-116	4.68663e-114	4
84	ARAP2	22.8989	1.79915	4.76355e-116	1.04972e-113	4
85	AC104820.2	22.7965	5.53493	4.96823e-115	1.08354e-112	4
86	PCNX1	22.7151	1.39446	3.17979e-114	6.72684e-112	4
87	PAM	22.6832	3.58743	6.55786e-114	1.37358e-111	4
88	CLEC2D	22.6496	2.87819	1.40821e-113	2.92066e-111	4
89	FUT8	22.5706	2.89434	8.4222e-113	1.72982e-110	4
90	SLFN12L	22.2044	5.30928	3.11389e-109	6.27375e-107	4
91	CD6	22.0133	5.77741	2.1463e-107	4.16559e-105	4
92	ITPKB	21.9232	3.03334	1.56075e-106	2.97456e-104	4
93	LRBA	21.7775	1.00001	3.78959e-105	7.09458e-103	4
94	SSH2	21.6818	1.07604	3.04425e-104	5.64922e-102	4
95	GPRIN3	21.6365	3.61268	8.1447e-104	1.49827e-101	4
96	RASGRP1	21.6226	5.90902	1.10197e-103	2.00966e-101	4
97	C22orf34	21.5909	1.42803	2.18634e-103	3.95317e-101	4
98	ITGAL	21.4866	3.13098	2.07909e-102	3.69606e-100	4
99	AKT3	21.4625	2.28752	3.49074e-102	6.10302e-100	4
0	LDB2	56.5882	8.11762	0	0	5	Endothelial cell
1	SHANK3	53.4377	4.59387	0	0	5
2	ST6GALNAC3	53.0997	7.13403	0	0	5
3	HSPG2	52.9604	5.73891	0	0	5
4	PTPRB	51.4829	8.79721	0	0	5
5	KALRN	47.9957	4.06723	0	0	5
6	FLT1	47.5623	7.8298	0	0	5
7	SEC14L1	46.5892	4.40152	0	0	5
8	FBXL7	45.8606	4.19952	0	0	5
9	AUTS2	45.4479	3.26259	0	0	5
10	HECW2	45.3086	5.99216	0	0	5
11	ITGA9	44.8682	4.29601	0	0	5
12	TCF4	44.5228	4.61623	0	0	5
13	MYO10	44.516	6.31573	0	0	5
14	NRG3	43.7168	6.81608	0	0	5
15	INSR	43.6581	2.81836	0	0	5
16	PPFIBP1	42.8055	3.8319	0	0	5
17	ASAP1	42.6403	2.5582	0	0	5
18	PTPRM	42.3057	3.02923	0	0	5
19	APP	41.7975	3.22285	0	0	5
20	IGF1R	41.6165	5.62996	0	0	5
21	ARHGAP26	41.2643	2.57453	0	0	5
22	PLEKHG1	41.1638	3.36031	0	0	5
23	TACC1	40.8014	3.46532	0	0	5
24	CTBP2	40.7283	3.78625	0	0	5
25	ANKS1A	40.7176	3.11824	0	0	5
26	ERG	40.6085	6.75866	0	0	5
27	GNA14	40.261	4.86053	0	0	5
28	ITPRIP	40.0082	7.12989	0	0	5
29	PRKCH	39.8462	3.36057	0	0	5
30	WWTR1	39.5047	3.71566	0	0	5
31	STAB1	39.3683	6.51569	0	0	5
32	LIFR	39.1523	5.77099	0	0	5
33	ST6GAL1	38.6077	2.93853	0	0	5
34	PREX2	38.5907	7.61811	0	0	5
35	EPB41L4A	38.4219	3.89005	0	0	5
36	STAB2	38.2951	8.62346	0	0	5
37	SLC9A9	38.2154	3.54565	0	0	5
38	STOX2	38.1268	3.37877	0	0	5
39	KIAA1217	37.891	2.74417	0	0	5
40	LIMS2	37.8508	3.63706	0	0	5
41	SASH1	37.8293	2.62663	0	0	5
42	NOTCH4	37.7017	8.39177	0	0	5
43	BMPER	37.5903	7.58293	0	1.45313e-306	5
44	PLXND1	37.2376	4.3213	1.68171e-303	7.73406e-301	5
45	SEMA6A	37.2044	4.73885	5.80159e-303	2.61133e-300	5
46	PDE2A	37.13	7.81221	9.20782e-302	4.05815e-299	5
47	TSPAN18	37.0858	6.87959	4.75097e-301	2.05116e-298	5
48	PLPP1	36.7189	3.39384	3.6491e-295	1.54394e-292	5
49	RELN	36.5648	5.89201	1.03595e-292	4.29716e-290	5
50	ARL15	36.5022	2.35709	1.02421e-291	4.16677e-289	5
51	SH3RF3	36.2423	3.25218	1.31625e-287	5.25381e-285	5
52	APBB2	36.1574	2.12756	2.84641e-286	1.09483e-283	5
53	RIN2	36.112	3.67029	1.47183e-285	5.56011e-283	5
54	FCHSD2	35.8388	2.41251	2.74658e-281	1.00179e-278	5
55	RP11-767I20.1	35.6778	6.6796	8.73267e-279	3.13118e-276	5
56	AKT3	35.475	3.80453	1.1949e-275	4.21302e-273	5
57	PDE4D	35.3701	2.75482	4.92712e-274	1.70874e-271	5
58	SFMBT2	35.2726	3.16102	1.54519e-272	5.27233e-270	5
59	EML1	35.2429	5.24927	4.40377e-272	1.47876e-269	5
60	DNASE1L3	35.1631	8.56382	7.33396e-271	2.38692e-268	5
61	AKAP12	35.063	4.30896	2.47488e-269	7.93274e-267	5
62	GRB10	34.927	1.90949	2.89405e-267	9.00349e-265	5
63	FYN	34.8235	3.34547	1.07167e-265	3.28567e-263	5
64	EGFL7	34.4218	8.39795	1.1908e-259	3.59877e-257	5
65	MACF1	34.3555	1.64038	1.16621e-258	3.47482e-256	5
66	OIT3	34.2649	8.71455	2.61535e-257	7.68442e-255	5
67	FGD5	34.0562	6.06704	3.2883e-254	9.27519e-252	5
68	DYSF	33.8367	3.2601	5.7003e-251	1.58671e-248	5
69	CHST11	33.8082	2.47149	1.49224e-250	4.09977e-248	5
70	ZMIZ1	33.8023	2.09002	1.82599e-250	4.95242e-248	5
71	COL4A2	33.2218	3.81566	5.22085e-242	1.39806e-239	5
72	MYRIP	33.0952	2.74419	3.47985e-240	9.20202e-238	5
73	NOSTRIN	33.0375	5.97094	2.35249e-239	6.14406e-237	5
74	HMBOX1	32.8097	2.36464	4.28227e-236	1.10477e-233	5
75	TEK	32.7793	7.67353	1.1619e-235	2.96144e-233	5
76	C22orf34	32.5262	2.5665	4.55026e-232	1.14596e-229	5
77	VAV3	32.4063	3.54999	2.23736e-230	5.5684e-228	5
78	RARB	32.38	5.44199	5.24899e-230	1.29119e-227	5
79	PPP1R16B	32.2354	3.93127	5.63442e-228	1.3545e-225	5
80	ADGRF5	32.1349	6.99625	1.43375e-226	3.40797e-224	5
81	ATRNL1	32.0534	5.32137	1.97065e-225	4.63212e-223	5
82	MAN1C1	32.0285	2.84309	4.37426e-225	1.0169e-222	5
83	ZBTB46	31.8997	4.93235	2.69686e-223	6.20131e-221	5
84	AFF1	31.8706	1.89559	6.82666e-223	1.53636e-220	5
85	NR2F1-AS1	31.8675	3.84566	7.54347e-223	1.67981e-220	5
86	KLF7	31.8656	3.16898	8.0007e-223	1.76307e-220	5
87	TGFBR3	31.8609	3.35063	9.31163e-223	2.0308e-220	5
88	ROBO2	31.8488	5.47487	1.36782e-222	2.95269e-220	5
89	ZFPM2	31.7207	4.51722	8.05598e-221	1.72146e-218	5
90	MRC1	31.6965	3.45085	1.73723e-220	3.6751e-218	5
91	LIMCH1	31.6207	2.21784	1.92049e-219	4.02258e-217	5
92	SNX29	31.5273	1.90829	3.66862e-218	7.60879e-216	5
93	RAPGEF5	31.4765	1.83684	1.81987e-217	3.73779e-215	5
94	FRMD4B	31.2361	2.31216	3.44287e-214	7.00325e-212	5
95	DOCK1	30.9822	1.71335	9.36544e-211	1.86911e-208	5
96	PXN	30.8514	2.79091	5.35646e-209	1.05903e-206	5
97	ARHGAP31	30.7966	4.15557	2.90926e-208	5.69865e-206	5
98	NRP2	30.7199	4.74046	3.09127e-207	5.99961e-205	5
99	DENND4C	30.7026	2.94501	5.24674e-207	1.00904e-204	5
0	PRKG1	36.9869	6.48545	1.86015e-299	3.93515e-295	6	Stellate cell
1	COL4A2	31.9865	5.03509	1.67963e-224	1.77663e-220	6
2	CACNA1C	30.045	6.52191	2.53452e-198	1.78726e-194	6
3	IGFBP7	29.8094	6.05831	2.95165e-195	1.56106e-191	6
4	COL5A1	29.5804	6.86233	2.66651e-192	1.1282e-188	6
5	COL4A1	28.9881	5.80065	9.29073e-185	3.27576e-181	6
6	ADAMTS2	28.1413	4.94509	3.05884e-174	9.24425e-171	6
7	COL3A1	27.9114	7.34782	1.94132e-171	5.13359e-168	6
8	BGN	27.5698	6.0583	2.56013e-167	6.01772e-164	6
9	ZFPM2	27.2952	5.13391	4.83761e-164	1.0234e-160	6
10	COL1A1	27.2669	7.13753	1.04731e-163	2.01416e-160	6
11	ADAMTS12	26.8027	7.03471	3.00731e-158	5.30164e-155	6
12	COL6A3	25.622	7.46287	8.67818e-145	1.41221e-141	6
13	CRISPLD2	25.6163	6.75411	1.00496e-144	1.51857e-141	6
14	LAMA2	25.5777	6.80026	2.70146e-144	3.80996e-141	6
15	NFASC	24.4054	6.31146	1.50031e-131	1.9837e-128	6
16	CALD1	24.1169	2.65308	1.6618e-128	2.06796e-125	6
17	ANK3	23.9662	3.67649	6.26934e-127	7.36821e-124	6
18	COL1A2	23.5348	7.44449	1.79583e-122	1.99952e-119	6
19	GRK5	22.7897	3.20601	5.80583e-115	6.14112e-112	6
20	RBPMS	21.6993	2.18531	2.08351e-104	2.05856e-101	6
21	LAMB1	21.698	4.56814	2.14079e-104	2.05856e-101	6
22	EPHA3	21.5913	6.86893	2.16608e-103	1.99232e-100	6
23	GLI2	21.1681	7.02688	1.87861e-99	1.65592e-96	6
24	AEBP1	20.7932	6.80365	4.98416e-96	4.2176e-93	6
25	TNS1	20.6306	1.80042	1.45924e-94	1.18732e-91	6
26	PHLDB1	20.599	5.73227	2.79954e-94	2.11515e-91	6
27	ITGA9	20.2776	3.09631	2.02778e-91	1.47923e-88	6
28	PALLD	20.071	4.34723	1.3227e-89	9.02634e-87	6
29	COL6A1	19.9319	4.99501	2.15129e-88	1.4222e-85	6
30	C7	19.8243	5.4765	1.83544e-87	1.10939e-84	6
31	AKT3	19.8104	3.12171	2.42298e-87	1.42384e-84	6
32	SLCO3A1	19.571	2.25844	2.73173e-85	1.52078e-82	6
33	COL6A2	19.5691	6.19269	2.83658e-85	1.53866e-82	6
34	CNTN4	19.5147	5.18058	8.22954e-85	4.3524e-82	6
35	TCF4	19.205	2.78383	3.36271e-82	1.73507e-79	6
36	MEG3	18.9573	3.17407	3.84523e-80	1.93681e-77	6
37	TANC1	18.9532	2.3239	4.15793e-80	2.0456e-77	6
38	CCBE1	18.8953	6.7238	1.24664e-79	5.99379e-77	6
39	ARHGAP10	18.4748	3.51995	3.29467e-76	1.54886e-73	6
40	ARHGAP24	18.4366	3.56818	6.68598e-76	3.07482e-73	6
41	PDE3A	18.4094	4.72965	1.10362e-75	4.96747e-73	6
42	SPARC	18.3787	4.82509	1.94484e-75	8.57148e-73	6
43	FBN1	18.1026	5.05109	3.04122e-73	1.28674e-70	6
44	AUTS2	17.974	1.60372	3.11479e-72	1.26718e-69	6
45	PBX1	17.9275	2.7153	7.19821e-72	2.87317e-69	6
46	MAGI2	17.9162	3.15428	8.81875e-72	3.45483e-69	6
47	SH3RF3	17.8844	2.44426	1.56068e-71	6.00294e-69	6
48	PDGFRB	17.8428	5.34635	3.29054e-71	1.22125e-68	6
49	PDE1A	17.5833	6.23	3.30852e-69	1.1863e-66	6
50	RBMS3	17.5764	4.57464	3.7324e-69	1.31598e-66	6
51	CCDC102B	17.5658	5.59295	4.50406e-69	1.56202e-66	6
52	ADAMTS9-AS2	17.4513	4.30787	3.36497e-68	1.12994e-65	6
53	ST5	17.294	2.56822	5.21691e-67	1.6979e-64	6
54	LTBP2	17.2297	5.42038	1.58993e-66	5.0962e-64	6
55	PDE4D	17.1785	2.06933	3.84554e-66	1.21422e-63	6
56	COL5A2	16.9591	5.61473	1.64807e-64	5.05289e-62	6
57	NR2F2-AS1	16.937	3.38661	2.39858e-64	7.24885e-62	6
58	INPP4B	16.9352	3.33998	2.47389e-64	7.37115e-62	6
59	MYH9	16.6839	1.44272	1.71588e-62	5.04158e-60	6
60	UACA	16.5217	2.51535	2.5609e-61	7.32105e-59	6
61	VCL	16.4739	3.35696	5.65181e-61	1.57321e-58	6
62	FBXL7	16.3303	2.29944	6.00972e-60	1.65111e-57	6
63	LDB2	16.3034	2.64178	9.33654e-60	2.53224e-57	6
64	THBS1	16.2882	3.47299	1.19733e-59	3.20626e-57	6
65	IGF1R	16.2474	3.21295	2.32866e-59	6.08183e-57	6
66	UNC5C	16.0721	4.19022	4.0036e-58	1.00829e-55	6
67	LHFP	16.0704	5.11081	4.11417e-58	1.02395e-55	6
68	PACS1	15.8539	2.16078	1.32155e-56	3.21349e-54	6
69	NR2F1-AS1	15.8224	2.97552	2.18071e-56	5.24237e-54	6
70	DCN	15.7372	6.50368	8.40898e-56	1.95486e-53	6
71	ITGA1	15.7116	2.24248	1.25875e-55	2.89445e-53	6
72	MAPK10	15.6578	4.47557	2.939e-55	6.68544e-53	6
73	APBB2	15.5686	1.38498	1.19038e-54	2.679e-52	6
74	ANTXR1	15.4925	4.34682	3.89942e-54	8.59293e-52	6
75	DLC1	15.3448	1.67307	3.83465e-53	8.36309e-51	6
76	KAZN	15.3067	3.65242	6.90233e-53	1.48999e-50	6
77	PRR16	15.1779	6.72361	4.95358e-52	1.04793e-49	6
78	KALRN	15.1736	2.30359	5.2859e-52	1.10716e-49	6
79	SYNPO2	15.1222	5.936	1.15665e-51	2.35278e-49	6
80	TIMP3	15.1186	3.54035	1.22046e-51	2.45894e-49	6
81	HSPG2	15.1163	2.6234	1.26507e-51	2.52477e-49	6
82	CARMN	15.0784	7.55026	2.24663e-51	4.44181e-49	6
83	SLC24A3	14.9784	5.66605	1.0166e-50	1.99131e-48	6
84	THBS2	14.9406	7.78913	1.79393e-50	3.48171e-48	6
85	SVEP1	14.8955	6.2409	3.52555e-50	6.78028e-48	6
86	ATP10A	14.8892	4.77143	3.87514e-50	7.38546e-48	6
87	MYO10	14.8623	3.23292	5.79245e-50	1.06556e-47	6
88	MACF1	14.8109	1.01425	1.24652e-49	2.25387e-47	6
89	LTBP4	14.7725	4.8979	2.20267e-49	3.94894e-47	6
90	SOX6	14.739	1.73339	3.62208e-49	6.43909e-47	6
91	PDZRN3	14.7187	6.86139	4.8917e-49	8.62365e-47	6
92	ASAP1	14.6902	1.3184	7.44561e-49	1.30175e-46	6
93	CRIM1	14.6282	2.63324	1.85603e-48	3.19222e-46	6
94	CACNA2D1	14.5963	5.12309	2.96528e-48	5.05891e-46	6
95	UBE2E2	14.5726	1.52842	4.19846e-48	7.10547e-46	6
96	MSC-AS1	14.5681	5.07841	4.48155e-48	7.52439e-46	6
97	PTPRM	14.518	1.50122	9.32152e-48	1.55273e-45	6
98	FLNA	14.4365	3.36915	3.04988e-47	5.04064e-45	6
99	EPS8	14.4256	1.55353	3.572e-47	5.8578e-45	6
0	CREB3L2	29.953	4.12803	4.02459e-197	8.51401e-193	7	Plasma cell/B cell
1	IFNG-AS1	28.2431	7.21326	1.72971e-175	1.82961e-171	7
2	CARMIL1	23.3461	4.28427	1.51086e-120	1.06541e-116	7
3	IGHG1	23.2925	7.40524	5.28074e-120	2.79285e-116	7
4	ST6GAL1	22.6427	2.79028	1.64784e-113	6.97202e-110	7
5	FBXW7	22.5966	3.17869	4.68236e-113	1.65092e-109	7
6	SEL1L3	22.5874	3.90171	5.76515e-113	1.74231e-109	7
7	MSI2	22.3763	2.28908	6.69205e-111	1.76963e-107	7
8	POU2AF1	22.1433	8.53757	1.21075e-108	2.84593e-105	7
9	FAM46C	22.1366	7.58537	1.40316e-108	2.9684e-105	7
10	FNDC3B	22.0597	1.74257	7.70855e-108	1.48249e-104	7
11	SFMBT2	21.9189	3.6089	1.71651e-106	3.02606e-103	7
12	VOPP1	21.4306	3.14075	6.92068e-102	1.12621e-98	7
13	PLCG2	21.324	3.84896	6.80123e-101	1.02771e-97	7
14	SMAP2	21.2005	2.91222	9.43921e-100	1.33124e-96	7
15	GAB1	20.8871	3.46753	7.02124e-97	9.28339e-94	7
16	GNG7	20.8589	5.11252	1.26552e-96	1.57483e-93	7
17	FCRL5	20.5905	9.14185	3.34047e-94	3.92599e-91	7
18	MEI1	20.2894	7.03775	1.59424e-91	1.77506e-88	7
19	TRAM2	20.1141	3.2883	5.55041e-90	5.59137e-87	7
20	CHST15	19.7806	3.91306	4.37813e-87	4.20997e-84	7
21	OGT	19.2682	2.45436	9.92733e-83	9.13099e-80	7
22	NEDD9	18.9305	3.3602	6.38947e-80	5.63205e-77	7
23	FNDC3A	18.7528	2.20346	1.83688e-78	1.55437e-75	7
24	SEC14L1	18.7453	2.94253	2.11501e-78	1.72089e-75	7
25	GALNT2	18.5504	2.24258	8.09742e-77	6.34448e-74	7
26	ANKRD28	18.4716	2.92098	3.49601e-76	2.64136e-73	7
27	HERPUD1	18.4393	4.11202	6.35465e-76	4.63561e-73	7
28	FCHSD2	18.2257	2.19985	3.22482e-74	2.27403e-71	7
29	BCL2	17.818	3.38945	5.1248e-71	3.49726e-68	7
30	KLHL6	17.735	4.17861	2.25027e-70	1.44256e-67	7
31	CEP128	17.6917	4.04458	4.86086e-70	3.02446e-67	7
32	HIPK2	17.5167	1.7928	1.06918e-68	6.4624e-66	7
33	GLCCI1	17.2991	3.73754	4.77841e-67	2.73209e-64	7
34	FUT8	17.2057	3.98199	2.40662e-66	1.33979e-63	7
35	INPP4A	17.1574	2.47279	5.5329e-66	3.00124e-63	7
36	PTPN1	16.9552	2.72808	1.76148e-64	9.31603e-62	7
37	SMCHD1	16.8668	2.44212	7.89691e-64	4.07461e-61	7
38	PDK1	16.5611	4.24814	1.3314e-61	6.55017e-59	7
39	ANKRD36BP2	16.4799	8.94751	5.1174e-61	2.40575e-58	7
40	CCDC88C	16.3786	3.51588	2.71918e-60	1.25053e-57	7
41	RP11-96H19.1	16.3643	1.86332	3.44035e-60	1.54852e-57	7
42	MYO1D	16.1669	2.54852	8.62659e-59	3.64991e-56	7
43	PRDM1	15.812	5.04986	2.5732e-56	1.04685e-53	7
44	THEMIS2	15.8107	4.16067	2.62351e-56	1.04718e-53	7
45	TPD52	15.6846	2.7033	1.92749e-55	7.55112e-53	7
46	GMDS	15.5534	1.56442	1.508e-54	5.80033e-52	7
47	RAB30	15.5066	4.64015	3.12863e-54	1.1819e-51	7
48	FER1L4	15.4622	8.2332	6.24556e-54	2.31798e-51	7
49	PARVB	15.4233	4.21999	1.14124e-53	4.16259e-51	7
50	OSBPL10	15.3262	3.81141	5.1078e-53	1.83145e-50	7
51	TP53INP1	15.3182	2.15366	5.77603e-53	2.03653e-50	7
52	TXNIP	15.228	2.79931	2.30539e-52	7.99518e-50	7
53	ATP11B	15.1223	2.87652	1.1545e-51	3.87675e-49	7
54	GAS6	15.111	3.09023	1.37039e-51	4.52978e-49	7
55	NCOA3	15.0578	2.00086	3.06683e-51	9.83012e-49	7
56	EIF2AK3	14.9942	3.32326	8.0107e-51	2.49215e-48	7
57	CELF2	14.9722	2.31602	1.11565e-50	3.42052e-48	7
58	DOCK2	14.9122	2.29937	2.74755e-50	8.07285e-48	7
59	CD38	14.9061	4.05923	3.0099e-50	8.72253e-48	7
60	RIC1	14.7862	2.41303	1.7993e-49	5.07522e-47	7
61	IGHG4	14.6847	7.54864	8.08104e-49	2.2494e-46	7
62	MAN1A1	14.6193	1.83192	2.11661e-48	5.74063e-46	7
63	LRRK1	14.6002	3.60583	2.79919e-48	7.49581e-46	7
64	SEL1L	14.3897	2.49698	6.00152e-47	1.58703e-44	7
65	PTK2B	14.3184	2.1537	1.6788e-46	4.33111e-44	7
66	C16orf74	14.3032	6.06571	2.08993e-46	5.32681e-44	7
67	RAPGEF1	14.1165	1.82028	3.00363e-45	7.38857e-43	7
68	OSBPL3	14.0247	2.79744	1.10048e-44	2.64552e-42	7
69	RP11-81H14.2	13.9726	4.3716	2.29235e-44	5.44884e-42	7
70	CASP10	13.9702	3.8221	2.37068e-44	5.57241e-42	7
71	PIP5K1B	13.7269	5.6399	7.0105e-43	1.61203e-40	7
72	WNT5B	13.5433	4.69426	8.67459e-42	1.89186e-39	7
73	PTPN2	13.5412	2.65483	8.93201e-42	1.92813e-39	7
74	ISG20	13.4505	3.8069	3.05941e-41	6.53756e-39	7
75	IGHG3	13.3375	5.84184	1.40114e-40	2.8501e-38	7
76	C11orf80	13.2679	4.23409	3.55412e-40	7.09315e-38	7
77	ERN1	13.1996	1.75084	8.82615e-40	1.72886e-37	7
78	ATXN1	13.1835	1.23926	1.0917e-39	2.1188e-37	7
79	C22orf34	13.1469	2.24257	1.77224e-39	3.40835e-37	7
80	TBC1D9	13.0684	3.10053	4.9896e-39	9.42456e-37	7
81	RHBDD1	12.9974	2.19268	1.26604e-38	2.37018e-36	7
82	IGLC2	12.9876	6.90464	1.43798e-38	2.66846e-36	7
83	BMP6	12.9032	5.49901	4.31668e-38	7.80507e-36	7
84	DNAJC1	12.8503	1.63767	8.56679e-38	1.51025e-35	7
85	HSP90B1	12.8009	2.00213	1.62092e-37	2.8107e-35	7
86	CSGALNACT1	12.7751	3.95978	2.25915e-37	3.88555e-35	7
87	HDLBP	12.6842	1.65273	7.23936e-37	1.23507e-34	7
88	IQSEC1	12.6209	1.60126	1.61982e-36	2.74139e-34	7
89	MERTK	12.4791	2.09905	9.70648e-36	1.62969e-33	7
90	MZB1	12.3942	9.16834	2.81028e-35	4.60864e-33	7
91	DENND5B	12.1993	1.4258	3.13473e-34	4.91225e-32	7
92	TNRC6B	12.1791	1.09009	4.01465e-34	6.15434e-32	7
93	SPATS2	12.1418	2.21281	6.33794e-34	9.57708e-32	7
94	MEF2C	12.1223	3.66533	8.04644e-34	1.20725e-31	7
95	PPP2R5C	12.0566	1.59029	1.79041e-33	2.63028e-31	7
96	ETV6	11.9796	1.41441	4.54327e-33	6.5383e-31	7
97	CHST11	11.9409	1.61792	7.24129e-33	1.03506e-30	7
98	RHOH	11.9374	4.00079	7.55097e-33	1.07209e-30	7
99	CTD-2034I4.1	11.9242	3.75833	8.85646e-33	1.22456e-30	7
0	CELF2	22.6114	2.79803	3.35129e-113	7.08965e-109	8	Kupffer cell_CELF2 high
1	CTSB	22.1251	2.57756	1.81332e-108	1.91804e-104	8
2	PFKFB3	21.9816	2.59604	4.3227e-107	2.99223e-103	8
3	FMNL2	21.9693	3.17922	5.65773e-107	2.99223e-103	8
4	KCNMA1	21.8253	2.61839	1.33554e-105	5.65067e-102	8
5	SLC8A1	21.5217	2.85854	9.75307e-103	3.43877e-99	8
6	RAB31	21.0889	3.43831	1.00518e-98	3.03779e-95	8
7	SDC3	21.0065	3.35345	5.71858e-98	1.51221e-94	8
8	RIN3	20.9936	2.62231	7.50817e-98	1.76484e-94	8
9	TBXAS1	20.8994	3.05369	5.41894e-97	1.14638e-93	8
10	ABR	20.5374	2.75916	9.96663e-94	1.91676e-90	8
11	PRKCB	20.0566	2.91744	1.76652e-89	2.91338e-86	8
12	FRMD4B	20.056	2.617	1.79031e-89	2.91338e-86	8
13	SH3TC1	19.829	2.82701	1.67452e-87	2.53032e-84	8
14	CD163	19.7562	3.30091	7.09239e-87	1.00026e-83	8
15	MERTK	19.5004	2.53479	1.08843e-84	1.43911e-81	8
16	SLC9A9	19.4109	2.6431	6.24314e-84	7.76903e-81	8
17	SH3BP5	18.7737	3.06463	1.23977e-78	1.45708e-75	8
18	PDK4	18.4986	2.02139	2.12001e-76	2.36047e-73	8
19	DOCK8	18.4793	2.28332	3.03334e-76	3.20851e-73	8
20	FNBP1	18.2343	1.87221	2.75857e-74	2.77893e-71	8
21	DOCK2	18.1646	2.37912	9.84906e-74	9.47077e-71	8
22	FGD2	17.8568	3.09346	2.55735e-71	2.3522e-68	8
23	SMAP2	17.74	1.89969	2.05922e-70	1.81512e-67	8
24	PREX1	17.4081	2.06772	7.16352e-68	6.06177e-65	8
25	PDE4B	17.2276	2.82845	1.64737e-66	1.34039e-63	8
26	ITSN1	17.1458	1.87696	6.75978e-66	5.29641e-63	8
27	SIGLEC1	17.1317	3.26417	8.60822e-66	6.50382e-63	8
28	FAM49A	16.75	2.38099	5.66134e-63	4.12985e-60	8
29	ZEB2	16.657	2.46874	2.69119e-62	1.89774e-59	8
30	PIK3R5	16.5773	2.78408	1.01627e-61	6.9352e-59	8
31	ACSL1	16.5666	1.7043	1.21565e-61	8.03661e-59	8
32	EXT1	16.5608	1.34442	1.33858e-61	8.5811e-59	8
33	HDAC9	16.3663	2.68096	3.33011e-60	2.07202e-57	8
34	AOAH	16.2707	2.3422	1.59372e-59	9.63292e-57	8
35	GAS7	16.1689	2.67734	8.35795e-59	4.91145e-56	8
36	TNFRSF1B	16.0204	2.05331	9.20288e-58	5.26181e-55	8
37	STK10	15.956	2.41884	2.58598e-57	1.43964e-54	8
38	TCF7L2	15.9282	1.35289	4.04009e-57	2.19149e-54	8
39	SLCO2B1	15.8226	1.53355	2.17268e-56	1.12105e-53	8
40	ASS1	15.7985	1.79256	3.18518e-56	1.60435e-53	8
41	MRC1	15.766	2.65642	5.33386e-56	2.62413e-53	8
42	LAPTM5	15.738	2.76837	8.30683e-56	3.99389e-53	8
43	DYSF	15.6758	2.2792	2.21294e-55	1.03247e-52	8
44	NCKAP5	15.6749	1.97814	2.24503e-55	1.03247e-52	8
45	SAMSN1	15.6647	2.94715	2.63662e-55	1.18676e-52	8
46	JARID2	15.6076	1.74327	6.46508e-55	2.84935e-52	8
47	LYN	15.5917	2.08859	8.28596e-55	3.57734e-52	8
48	TPRG1	15.5821	1.59394	9.63239e-55	4.07546e-52	8
49	C22orf34	15.5325	1.89623	2.09025e-54	8.67044e-52	8
50	SDS	15.529	1.82261	2.208e-54	8.98273e-52	8
51	DENND3	15.441	2.73938	8.6718e-54	3.46136e-51	8
52	RNF144B	15.3987	2.38764	1.67047e-53	6.54422e-51	8
53	TTYH3	15.3241	2.19304	5.27726e-53	2.02982e-50	8
54	LDLRAD4	15.3229	1.38956	5.37344e-53	2.02991e-50	8
55	SSH2	15.2752	1.51598	1.11904e-52	4.15319e-50	8
56	PTPRJ	15.2719	1.35426	1.17658e-52	4.29148e-50	8
57	EPB41L3	15.2538	2.94248	1.55399e-52	5.57197e-50	8
58	MARCO	15.2363	3.25423	2.03028e-52	7.15842e-50	8
59	AC104809.4	15.2142	3.23894	2.84637e-52	9.8713e-50	8
60	CYP2C8	15.1412	1.62525	8.66645e-52	2.95708e-49	8
61	RGL1	15.1292	1.89748	1.03908e-51	3.48918e-49	8
62	GRK3	15.0763	2.16374	2.32004e-51	7.66881e-49	8
63	INPP5D	15.0707	2.32815	2.52286e-51	8.21093e-49	8
64	ZNF710	15.059	1.87723	3.01261e-51	9.65632e-49	8
65	SUSD6	15.0038	1.79634	6.934e-51	2.18938e-48	8
66	ITGA9	14.8995	2.22787	3.3189e-50	1.03252e-47	8
67	SEC14L1	14.8217	1.95711	1.06143e-49	3.25429e-47	8
68	UBE2E2	14.7203	1.54912	4.7733e-49	1.42224e-46	8
69	RBM47	14.7084	1.26527	5.69509e-49	1.67333e-46	8
70	INPP4A	14.6812	1.82149	8.51297e-49	2.46701e-46	8
71	LCP2	14.6547	2.3854	1.25742e-48	3.5947e-46	8
72	AXL	14.6295	2.90157	1.82191e-48	5.13899e-46	8
73	CYP2E1	14.4964	1.64445	1.27716e-47	3.55503e-45	8
74	NAMPT	14.4541	1.50079	2.36148e-47	6.48792e-45	8
75	AP2A2	14.397	1.79999	5.40076e-47	1.46478e-44	8
76	ZFP36	14.3846	1.63497	6.46655e-47	1.73164e-44	8
77	MYO9B	14.3516	1.75693	1.04051e-46	2.7515e-44	8
78	RNF149	14.3253	1.8167	1.52022e-46	3.97041e-44	8
79	ADRA1A	14.3121	1.54883	1.83982e-46	4.74651e-44	8
80	TBC1D22A	14.2824	1.16145	2.81633e-46	7.09278e-44	8
81	ARAP1	14.2462	1.7846	4.73465e-46	1.17837e-43	8
82	SLC13A5	14.2207	1.49398	6.81782e-46	1.65783e-43	8
83	RP11-426C22.5	14.183	2.07089	1.16748e-45	2.80661e-43	8
84	GAB2	14.1688	2.03064	1.42971e-45	3.39836e-43	8
85	SNX29	14.1335	1.30515	2.36033e-45	5.54808e-43	8
86	FYB	14.1312	2.10302	2.44082e-45	5.67424e-43	8
87	PEPD	14.0793	1.45687	5.09083e-45	1.17061e-42	8
88	PTK2B	14.0735	1.65383	5.52934e-45	1.25778e-42	8
89	TCF4	14.0244	2.13931	1.10583e-44	2.47055e-42	8
90	THEMIS2	14.0241	2.87791	1.10944e-44	2.47055e-42	8
91	NFAM1	13.9798	3.12341	2.06992e-44	4.56136e-42	8
92	FBP1	13.9325	1.41374	4.01943e-44	8.76609e-42	8
93	TAT	13.8848	1.62678	7.83051e-44	1.69035e-41	8
94	PRKAG2	13.8802	1.32827	8.35258e-44	1.78484e-41	8
95	LGMN	13.8758	2.55477	8.88404e-44	1.87942e-41	8
96	MYO9A	13.8646	2.17141	1.03825e-43	2.17468e-41	8
97	BASP1	13.857	2.89461	1.15357e-43	2.39253e-41	8
98	MYO1F	13.7599	2.69911	4.44062e-43	9.12051e-41	8
99	SRRM2	13.7321	1.09274	6.52156e-43	1.32657e-40	8

## Sheet: HCC_p2
	Gene	Scores	logFC	P value	adjusted P value	leiden	cell type
0	NDRG1	76.277	2.21841	0	0	0	Epithelial cell_NDRG1 high
1	VEGFA	69.2976	1.8505	0	0	0
2	BACE2	66.3237	1.80698	0	0	0
3	NEBL	62.327	1.57938	0	0	0
4	FNDC3B	61.1532	1.04034	0	0	0
5	ZHX2	59.9045	1.32032	0	0	0
6	SLC2A1	54.6237	2.75302	0	0	0
7	ANO10	53.9345	1.41239	0	0	0
8	CP	52.3651	1.30689	0	0	0
9	PAG1	52.3413	1.59603	0	0	0
10	WNT5A	50.9358	1.67737	0	0	0
11	MALAT1	50.3466	0.928927	0	0	0
12	RP11-191L9.4	50.2416	1.43273	0	0	0
13	AGAP1	50.1767	0.870477	0	0	0
14	DNAH11	50.0744	2.15956	0	0	0
15	EGLN3	49.1005	2.30462	0	0	0
16	PFKFB3	46.3849	1.49363	0	0	0
17	EFNA1	46.1739	1.74424	0	0	0
18	TRIO	45.5372	0.851807	0	0	0
19	STC2	45.1443	1.72625	0	0	0
20	PLOD2	44.0668	1.95926	0	0	0
21	NAMPT	43.8544	1.27877	0	0	0
22	PLCB1	43.696	1.0261	0	0	0
23	LINC01151	43.5679	2.36348	0	0	0
24	RNF213	43.173	1.01201	0	0	0
25	ETS2	42.3944	1.77894	0	0	0
26	IGFBP3	42.1044	2.29856	0	0	0
27	GRB10	41.7857	1.02976	0	0	0
28	SLC39A14	41.5313	0.951132	0	0	0
29	ASAP1	41.3032	0.834107	0	0	0
30	SOD2	40.3861	1.13101	0	0	0
31	MTUS1	40.0211	1.04034	0	0	0
32	SIPA1L2	38.2891	1.26321	0	0	0
33	FN1	38.0004	0.73106	0	0	0
34	PDE4B	37.5325	1.10581	2.71909e-308	1.44309e-305	0
35	SLC6A6	37.3004	1.89247	1.61401e-304	8.15808e-302	0
36	PVT1	37.296	0.810346	1.90711e-304	9.41536e-302	0
37	BCL6	36.3718	1.39739	1.19075e-289	5.61742e-287	0
38	HS6ST1	35.9422	1.28891	6.7112e-283	3.09722e-280	0
39	ENO1	35.0839	1.40992	1.18613e-269	5.13884e-267	0
40	SNTB1	34.5725	0.747277	6.55285e-262	2.78221e-259	0
41	GBE1	33.9456	0.831737	1.41468e-252	5.77541e-250	0
42	KLHL29	33.2809	0.836909	7.29033e-243	2.92012e-240	0
43	AC079466.1	33.2213	1.18822	5.30123e-242	2.08407e-239	0
44	TXNRD1	33.2092	0.82037	7.93406e-242	3.0624e-239	0
45	PDE4D	33.132	0.784741	1.02753e-240	3.89526e-238	0
46	MTHFD1L	32.9795	0.865945	1.60028e-238	5.96005e-236	0
47	VMP1	32.6624	0.930437	5.35067e-234	1.92524e-231	0
48	EFNA5	32.6208	0.804215	2.08025e-233	7.36028e-231	0
49	DTNA	32.2158	1.25256	1.0612e-227	3.69316e-225	0
50	CTIF	32.1925	0.6044	2.24792e-227	7.69694e-225	0
51	RUNX1	31.7365	0.914138	4.87358e-221	1.5442e-218	0
52	OSMR	30.9785	1.60604	1.04907e-210	3.27512e-208	0
53	MAP4	30.8122	0.629208	1.79741e-208	5.53003e-206	0
54	LRP1B	30.6847	0.748457	9.11803e-207	2.76524e-204	0
55	FBXO32	30.5303	1.66434	1.03363e-204	3.09054e-202	0
56	MTCP1	30.5261	1.68774	1.17311e-204	3.45888e-202	0
57	SSBP2	29.9235	1.12619	9.73538e-197	2.83113e-194	0
58	MSC-AS1	29.7873	0.738779	5.70923e-195	1.61602e-192	0
59	LUCAT1	29.5677	2.12553	3.88485e-192	1.08515e-189	0
60	PDK1	29.4987	1.76001	2.98751e-191	8.131e-189	0
61	EIF4G3	29.4302	0.635821	2.25932e-190	6.07129e-188	0
62	PGK1	29.4139	1.88482	3.64841e-190	9.68151e-188	0
63	LIMK2	29.3088	0.868232	8.00003e-189	2.04618e-186	0
64	RP11-624L4.1	29.0934	0.716855	4.35054e-186	1.08656e-183	0
65	DNM2	29.0405	0.644447	2.03099e-185	4.95585e-183	0
66	SLC19A3	28.4296	0.876131	8.71621e-178	2.07906e-175	0
67	ARHGEF3	28.1314	0.886284	4.05251e-174	9.35117e-172	0
68	VPS13C	27.7819	0.838292	7.17551e-170	1.63794e-167	0
69	RCAN2	27.6316	1.35858	4.64146e-168	1.03719e-165	0
70	PTPRG	27.4914	0.598396	2.22702e-166	4.92472e-164	0
71	FAM13A	27.2883	1.24946	5.8479e-164	1.25399e-161	0
72	AGFG1	27.1677	0.873579	1.56443e-162	3.25602e-160	0
73	RUFY3	26.6958	1.17699	5.25997e-157	1.07369e-154	0
74	MBNL2	26.4695	0.643577	2.17798e-154	4.32116e-152	0
75	BICC1	26.1827	0.787638	4.18878e-151	8.23367e-149	0
76	KDM4B	25.9458	0.685482	2.02737e-148	3.8774e-146	0
77	AC017060.1	25.9198	1.54464	3.98412e-148	7.55169e-146	0
78	ZFPM2-AS1	25.8287	0.633931	4.22304e-147	7.93371e-145	0
79	TMEM65	25.8045	0.931288	7.89022e-147	1.46931e-144	0
80	CTNNA1	25.5289	0.598758	9.41486e-144	1.6938e-141	0
81	PTK2	25.5163	0.468462	1.29845e-143	2.31637e-141	0
82	ROBO1	25.5024	0.726589	1.855e-143	3.25453e-141	0
83	HKDC1	25.1287	0.945921	2.41725e-139	4.20622e-137	0
84	WWC1	25.0696	0.850642	1.06666e-138	1.84099e-136	0
85	RAI1	25.0421	0.723982	2.1273e-138	3.64197e-136	0
86	EBF1	24.3682	1.00819	3.7184e-131	5.98015e-129	0
87	PKM	24.3635	1.05973	4.16646e-131	6.65035e-129	0
88	MOCOS	23.8569	0.798854	8.57907e-126	1.32938e-123	0
89	CLIP4	23.8068	1.18489	2.83955e-125	4.33675e-123	0
90	TSHZ2	23.7441	0.56301	1.2656e-124	1.87884e-122	0
91	KCND3	23.6853	0.82951	5.11215e-124	7.48455e-122	0
92	LDHA	23.6341	1.62153	1.71911e-123	2.49966e-121	0
93	AKR1C3	23.5252	0.692444	2.25147e-122	3.25146e-120	0
94	DUOX2	23.5079	3.16133	3.38464e-122	4.85489e-120	0
95	SPSB1	23.3063	0.593096	3.83006e-120	5.2457e-118	0
96	NRXN3	22.9693	2.27056	9.46272e-117	1.26342e-114	0
97	GFPT1	22.8683	0.822845	9.60749e-116	1.259e-113	0
98	ZFAND3	22.8227	0.366274	2.72793e-115	3.55283e-113	0
99	ARRDC3	22.7435	1.12101	1.66429e-114	2.15434e-112	0
0	SQSTM1	67.4549	1.53376	0	0	1	Epithelial cell_SQSTM1 high
1	RP11-81H14.2	57.239	1.61101	0	0	1
2	CHODL	57.0231	1.42069	0	0	1
3	AKR1C2	54.5195	1.33666	0	0	1
4	GALNT18	53.7523	1.51401	0	0	1
5	CACNA2D3	50.8305	1.47209	0	0	1
6	ATP1B1	48.7419	1.24694	0	0	1
7	NEAT1	47.4035	0.755357	0	0	1
8	PRRC2C	46.8426	1.02097	0	0	1
9	ME1	42.6298	1.15442	0	0	1
10	EPB41	42.2902	0.895778	0	0	1
11	ASPH	39.7236	1.02626	0	0	1
12	TKT	38.672	1.1401	0	0	1
13	TXNRD1	38.3981	0.95199	0	0	1
14	KIAA1217	36.6102	0.880926	1.96587e-293	2.4549e-290	1
15	CERS6	36.5952	0.867045	3.40548e-293	4.01638e-290	1
16	FHOD3	34.825	0.902464	1.01631e-265	1.13554e-262	1
17	SLCO3A1	34.0955	1.05595	8.597e-255	8.29571e-252	1
18	ZFPM2-AS1	33.2709	0.80748	1.01627e-242	8.6298e-240	1
19	TEX41	33.1707	0.783164	2.85e-241	2.32702e-238	1
20	MPZL1	32.3727	0.994722	6.6479e-230	4.86649e-227	1
21	MID1	31.4543	0.867025	3.66574e-217	2.594e-214	1
22	ZFPM2	31.3658	1.10569	5.92944e-216	4.06052e-213	1
23	PVT1	31.1815	0.701577	1.89659e-213	1.25821e-210	1
24	ABCC4	31.1173	0.77431	1.40745e-212	9.0542e-210	1
25	FN1	31.0123	0.614829	3.68357e-211	2.29996e-208	1
26	RP11-30J20.1	30.6994	0.758265	5.79209e-207	3.41556e-204	1
27	SPSB1	30.5107	0.804074	1.88052e-204	1.07896e-201	1
28	PAPLN	30.4518	1.05317	1.13364e-203	6.3332e-201	1
29	LRP1B	29.7115	0.710929	5.45218e-194	2.82303e-191	1
30	NRCAM	29.5637	0.89548	4.3779e-192	2.21282e-189	1
31	MECOM	29.5591	0.717337	5.01186e-192	2.47434e-189	1
32	RP11-608O21.1	29.4869	0.776115	4.23312e-191	2.04239e-188	1
33	PRKCA	29.4216	0.537286	2.90778e-190	1.34194e-187	1
34	AKR1C3	29.3184	0.871759	6.0352e-189	2.72598e-186	1
35	ROR1	29.0564	0.940821	1.27801e-185	5.5369e-183	1
36	NBEA	28.963	0.982948	1.92355e-184	8.16701e-182	1
37	SYNJ2	28.8784	1.15765	2.22911e-183	9.27876e-181	1
38	TRAPPC9	28.7503	0.538557	8.97756e-182	3.66509e-179	1
39	RAB10	28.7074	0.7652	3.08059e-181	1.23392e-178	1
40	RFTN1	28.5266	0.96804	5.48527e-179	2.15642e-176	1
41	RP11-317N12.1	28.1695	0.817172	1.381e-174	5.33042e-172	1
42	PARD3B	28.1241	0.563261	4.97503e-174	1.85289e-171	1
43	MROH2A	28.0876	1.37176	1.38722e-173	5.07745e-171	1
44	MROH1	27.9697	0.725382	3.80173e-172	1.36791e-169	1
45	FAM49B	27.898	0.741573	2.8217e-171	9.98363e-169	1
46	UVRAG	27.5472	0.772522	4.77741e-167	1.66262e-164	1
47	MPP6	27.342	0.751039	1.34305e-164	4.59866e-162	1
48	JAZF1	27.3198	0.586671	2.46681e-164	8.31238e-162	1
49	PRDM16	27.3009	0.964873	4.13689e-164	1.37222e-161	1
50	MAML2	27.1231	0.692295	5.25816e-162	1.6913e-159	1
51	CSF1	27.0953	1.60123	1.11953e-161	3.54723e-159	1
52	ASAP1	26.9486	0.591434	5.92603e-160	1.85005e-157	1
53	ROBO1	26.8743	0.757726	4.38386e-159	1.34877e-156	1
54	KLHL29	26.8664	0.688745	5.42249e-159	1.64449e-156	1
55	RP11-445O3.2	26.8605	0.940247	6.35542e-159	1.90027e-156	1
56	ASH1L	26.7075	0.551933	3.85012e-157	1.1352e-154	1
57	DLG2	26.4918	0.98426	1.20635e-154	3.50816e-152	1
58	SOD2	26.3906	0.758435	1.75873e-153	4.97815e-151	1
59	TNS3	26.1919	0.50538	3.28856e-151	8.95036e-149	1
60	PLCB4	26.1623	1.53723	7.14918e-151	1.92114e-148	1
61	CHST11	25.9491	0.641383	1.86117e-148	4.87788e-146	1
62	SLC9A9	25.9334	0.851887	2.79834e-148	7.24463e-146	1
63	MSC-AS1	25.6981	0.643854	1.22604e-145	3.02646e-143	1
64	RP11-624L4.1	25.6555	0.654131	3.66723e-145	8.94847e-143	1
65	DIP2C	25.3329	0.513969	1.38684e-141	3.30799e-139	1
66	ARHGEF11	25.1316	0.619529	2.24644e-139	5.12793e-137	1
67	ANXA4	24.9961	0.725256	6.74425e-138	1.50709e-135	1
68	LRP8	24.9259	1.00583	3.90213e-137	8.629e-135	1
69	ANXA2	24.6587	0.816835	2.96638e-134	6.49209e-132	1
70	PPP1R9A	24.6138	0.773339	8.99802e-134	1.94917e-131	1
71	UBAP2L	24.541	0.590887	5.39696e-133	1.15729e-130	1
72	UCK2	24.4134	0.679523	1.23107e-131	2.61344e-129	1
73	TTYH2	24.3764	1.31895	3.04517e-131	6.40059e-129	1
74	MICALL2	24.34	1.07929	7.39412e-131	1.53892e-128	1
75	CTD-3006G17.2	24.2979	0.843758	2.06513e-130	4.25637e-128	1
76	SLC19A3	24.1384	0.72405	9.87954e-129	2.01666e-126	1
77	SND1	24.1052	0.405875	2.20338e-128	4.41278e-126	1
78	SMYD3	23.9791	0.505811	4.59316e-127	8.94571e-125	1
79	PLD5	23.8669	1.11525	6.7657e-126	1.29396e-123	1
80	MCTP2	23.7584	0.642396	8.99885e-125	1.70568e-122	1
81	TACC1	23.7122	0.696969	2.69933e-124	5.07115e-122	1
82	OSBPL1A	23.6051	0.875925	3.41449e-123	6.30315e-121	1
83	RFWD2	23.5628	0.49558	9.27426e-123	1.69727e-120	1
84	NEDD4L	23.3877	0.515419	5.70342e-121	1.03485e-118	1
85	HKDC1	23.3821	0.882345	6.50265e-121	1.16987e-118	1
86	BIRC3	23.2755	1.28929	7.85733e-120	1.39003e-117	1
87	PATJ	23.1625	0.564706	1.08876e-118	1.87913e-116	1
88	PPARGC1B	23.1392	0.721398	1.8667e-118	3.19582e-116	1
89	ITPR1	22.9364	0.773442	2.01463e-116	3.36761e-114	1
90	USP12	22.9045	0.710597	4.19177e-116	6.95212e-114	1
91	WFDC21P	22.8541	1.9326	1.33136e-115	2.19097e-113	1
92	AL109761.5	22.8284	1.08423	2.39648e-115	3.91344e-113	1
93	PTK2	22.7062	0.423067	3.89101e-114	6.16435e-112	1
94	KEL	22.6704	0.954015	8.78782e-114	1.37174e-111	1
95	ANO10	22.5868	0.564506	5.8407e-113	8.98494e-111	1
96	MSI2	22.45	0.464397	1.2798e-111	1.9546e-109	1
97	CARMIL1	22.3869	0.789002	5.27791e-111	7.94643e-109	1
98	SUB1	22.3486	0.985051	1.24519e-110	1.83571e-108	1
99	RNF207	22.3211	1.08463	2.30329e-110	3.34908e-108	1
0	BDH1	63.4463	2.34703	0	0	2	Epithelial cell_BDH1 high
1	NEAT1	51.8571	0.81818	0	0	2
2	SEPP1	48.7381	1.50656	0	0	2
3	ATP2B2	45.8729	1.53778	0	0	2
4	SERINC5	41.414	0.954736	0	0	2
5	CCDC39	40.3153	1.79246	0	0	2
6	IL6R	40.2202	1.04704	0	0	2
7	CYP3A5	39.7286	1.21181	0	0	2
8	ACSM1	37.9535	2.3781	0	0	2
9	TP53INP1	36.4418	1.41064	9.29252e-291	1.79337e-287	2
10	DPYD	35.7531	0.746838	5.91227e-280	1.04593e-276	2
11	ULK4	34.8452	1.19105	5.02751e-266	8.20992e-263	2
12	CUX2	34.8294	0.911557	8.72489e-266	1.323e-262	2
13	MALAT1	34.7037	0.769825	6.93578e-264	9.81598e-261	2
14	SDC2	34.3387	0.89492	2.07637e-258	2.75495e-255	2
15	ATRN	33.424	0.868702	6.14066e-245	7.66824e-242	2
16	SHANK2	33.3964	0.959155	1.54573e-244	1.82301e-241	2
17	NEDD4L	33.2811	0.761336	7.25397e-243	8.10498e-240	2
18	ZBTB16	33.2061	1.09039	8.7773e-242	9.31667e-239	2
19	TM4SF4	32.7987	1.862	6.14832e-236	6.21537e-233	2
20	AUTS2	32.6691	0.676886	4.28718e-234	4.13693e-231	2
21	MRPS22	32.5215	2.71693	5.30037e-232	4.89224e-229	2
22	TPST2	32.2643	0.836761	2.21946e-228	1.9632e-225	2
23	MTSS1	29.5878	0.642835	2.14741e-192	1.75336e-189	2
24	AKR1C8P	29.3636	0.951824	1.60318e-189	1.26051e-186	2
25	AFF3	28.804	0.715018	1.91137e-182	1.44916e-179	2
26	HNF1A-AS1	28.4946	0.867102	1.36739e-178	1.00098e-175	2
27	PBX1	28.3323	0.86911	1.38263e-176	9.78394e-174	2
28	NCOA2	27.8703	0.516996	6.11916e-171	4.19044e-168	2
29	ABCA6	26.5695	1.18607	1.52799e-155	1.01368e-152	2
30	CAPN5	26.4235	1.04159	7.3527e-154	4.73002e-151	2
31	RP11-608O21.1	25.9377	0.746401	2.50348e-148	1.56313e-145	2
32	ABCA10	25.7842	1.2916	1.33311e-146	8.08588e-144	2
33	ABCA9	25.6207	1.42344	8.98014e-145	5.29554e-142	2
34	HNF4A	25.5021	0.891649	1.8672e-143	1.07132e-140	2
35	DCAF6	25.0029	0.556555	5.68148e-138	3.09262e-135	2
36	CAMK1D	24.9659	0.498484	1.43412e-137	7.61124e-135	2
37	MYOM1	24.7802	1.19372	1.46584e-135	7.23682e-133	2
38	GRAMD3	24.4826	0.789942	2.26383e-132	1.09225e-129	2
39	PTPRM	24.3745	0.521963	3.18507e-131	1.50258e-128	2
40	SLC6A1	24.3212	0.920122	1.16882e-130	5.39412e-128	2
41	MECOM	24.3007	0.633421	1.92517e-130	8.69563e-128	2
42	RP11-296O14.3	24.0354	1.09967	1.18715e-127	5.25044e-125	2
43	AC079466.1	23.8799	0.987329	4.95233e-126	2.14557e-123	2
44	PLXDC2	23.7601	1.22333	8.63941e-125	3.66812e-122	2
45	DPYS	23.6813	0.800032	5.61907e-124	2.29398e-121	2
46	FNDC3A	23.1955	0.666803	5.05302e-119	2.02397e-116	2
47	RP1-209A6.1	23.1761	1.12559	7.93992e-119	3.12142e-116	2
48	AOX1	23.0314	0.728104	2.25789e-117	8.71504e-115	2
49	CTNND2	22.8608	0.938382	1.14105e-115	4.24972e-113	2
50	TF	22.4122	1.06729	2.99332e-111	1.07704e-108	2
51	UGP2	22.1914	1.01787	4.16108e-109	1.47226e-106	2
52	LPIN1	22.0749	0.727458	5.50683e-108	1.91647e-105	2
53	ADH1C	21.901	1.30296	2.54102e-106	8.70052e-104	2
54	CFH	21.7093	0.710576	1.67417e-104	5.46785e-102	2
55	FHOD3	21.7047	0.616797	1.85251e-104	5.95862e-102	2
56	HMGCS2	21.5804	1.4788	2.74658e-103	8.5746e-101	2
57	THRB	21.5332	0.507938	7.61057e-103	2.27556e-100	2
58	THSD7A	21.2236	1.0892	5.78445e-100	1.65943e-97	2
59	GPC3	21.1165	2.76248	5.61205e-99	1.58851e-96	2
60	EPHX1	20.9571	0.830111	1.61542e-97	4.51233e-95	2
61	MPP6	20.3093	0.645379	1.0637e-91	2.89503e-89	2
62	TEX41	20.2692	0.527041	2.40452e-91	6.46146e-89	2
63	RP11-444D3.1	19.8549	0.542719	9.9897e-88	2.58624e-85	2
64	PAPLN	19.8096	0.802892	2.46193e-87	6.29691e-85	2
65	EGFEM1P	19.5809	0.690804	2.2515e-85	5.4315e-83	2
66	BTNL8	19.4689	1.51027	2.01601e-84	4.75532e-82	2
67	LMNA	19.3862	0.634335	1.00923e-83	2.35439e-81	2
68	EFNA5	19.2228	0.495533	2.38574e-82	5.44589e-80	2
69	HSD17B4	19.1857	0.808003	4.87664e-82	1.10134e-79	2
70	RP11-475O6.1	19.0546	0.653359	6.01616e-81	1.33039e-78	2
71	CLU	18.9739	0.684146	2.80141e-80	6.06848e-78	2
72	ALB	18.8893	0.299775	1.39733e-79	2.99636e-77	2
73	ARNT	18.826	0.791563	4.62574e-79	9.81999e-77	2
74	ALDH1L1	18.7096	0.639673	4.13744e-78	8.61115e-76	2
75	FTX	18.6277	0.356312	1.9144e-77	3.90777e-75	2
76	SULT2A1	18.5303	1.2484	1.17566e-76	2.33254e-74	2
77	FKBP5	18.4008	0.703692	1.29455e-75	2.54463e-73	2
78	AHNAK	18.323	0.722087	5.42032e-75	1.05567e-72	2
79	NRBP2	18.2996	1.05408	8.33119e-75	1.60784e-72	2
80	UGT2B4	18.2638	0.878296	1.6077e-74	3.07477e-72	2
81	SOX6	18.2431	0.598816	2.34555e-74	4.44587e-72	2
82	RP11-286B14.1	18.2064	2.1314	4.59387e-74	8.48029e-72	2
83	SLC22A9	18.1361	1.52306	1.65368e-73	3.00052e-71	2
84	CDK14	17.9546	0.459803	4.41474e-72	7.94242e-70	2
85	CPQ	17.8015	0.448048	6.88089e-71	1.19733e-68	2
86	GPC6	17.7458	0.380733	1.8581e-70	3.18109e-68	2
87	SIPA1L2	17.719	0.589224	2.99099e-70	5.07966e-68	2
88	ZNF608	17.5078	0.817029	1.24889e-68	2.0876e-66	2
89	CPEB4	17.4842	0.747764	1.88918e-68	3.13324e-66	2
90	ERO1B	17.281	1.03254	6.54429e-67	1.06868e-64	2
91	FBXO17	17.212	0.76448	2.15942e-66	3.49942e-64	2
92	RP11-798K3.2	17.0387	0.619967	4.24294e-65	6.77243e-63	2
93	NUAK1	16.9678	0.834573	1.42085e-64	2.25099e-62	2
94	AKR1C5P	16.9622	1.02811	1.56305e-64	2.45793e-62	2
95	PLCB1	16.9092	0.415344	3.84701e-64	6.00501e-62	2
96	PDK4	16.8833	2.36385	5.97275e-64	9.25514e-62	2
97	PARK2	16.855	0.442181	9.64335e-64	1.48347e-61	2
98	PCSK6	16.7517	0.394985	5.50688e-63	8.29117e-61	2
99	SLCO1A2	16.7326	1.93214	7.58957e-63	1.13464e-60	2
0	ALB	97.4635	4.18684	0	0	3	Hepatocyte
1	GHR	97.0214	4.82062	0	0	3
2	CYP2C9	95.922	7.2968	0	0	3
3	FTCD	95.1466	6.34514	0	0	3
4	CPS1	93.9989	8.75396	0	0	3
5	APOB	93.6107	4.32	0	0	3
6	PAH	91.4637	3.52171	0	0	3
7	PLG	89.7354	8.10431	0	0	3
8	RORA	87.7852	2.84826	0	0	3
9	CYP2C8	87.1082	5.42069	0	0	3
10	DPYS	86.9897	3.59827	0	0	3
11	SORL1	86.1378	4.0423	0	0	3
12	ADH4	85.6919	9.07763	0	0	3
13	ADK	85.5	3.18042	0	0	3
14	EBNA1BP2	84.4779	5.05302	0	0	3
15	RAPH1	84.255	3.83276	0	0	3
16	ADRA1A	83.0042	5.19114	0	0	3
17	UPB1	82.7994	3.62321	0	0	3
18	SORBS2	82.3481	2.73611	0	0	3
19	ESR1	81.9694	4.94165	0	0	3
20	SLC6A1	81.7657	3.77308	0	0	3
21	SLC13A5	80.6066	9.31108	0	0	3
22	GPAM	80.1661	4.32736	0	0	3
23	ZBTB20	79.7042	1.82096	0	0	3
24	RNU4-1	79.5037	3.24033	0	0	3
25	AC004538.3	79.1134	4.91624	0	0	3
26	ALDH1A2	78.5115	3.02731	0	0	3
27	C9orf3	78.4921	2.35499	0	0	3
28	AGMO	78.3483	3.19539	0	0	3
29	PSD3	78.2514	2.27045	0	0	3
30	MGMT	77.9066	3.20924	0	0	3
31	TPRG1	76.7476	5.02783	0	0	3
32	LINC01146	76.257	4.43601	0	0	3
33	ASS1	75.9523	4.11556	0	0	3
34	ALDOB	75.2683	4.05019	0	0	3
35	TSPAN9	75.0764	2.80633	0	0	3
36	SFXN5	74.9237	2.63636	0	0	3
37	CUX2	74.8988	2.2859	0	0	3
38	SHANK2	74.5034	2.45714	0	0	3
39	HPN	74.2089	2.81219	0	0	3
40	HGD	74.1577	2.59347	0	0	3
41	SRRM2	74.083	2.39576	0	0	3
42	C8A	74.0767	4.74524	0	0	3
43	CYP2E1	73.8335	6.41967	0	0	3
44	CYP2A6	73.8195	9.11194	0	0	3
45	C9	73.1529	6.11922	0	0	3
46	FASN	72.1696	3.54449	0	0	3
47	SCP2	71.811	3.03569	0	0	3
48	C3P1	71.525	5.11793	0	0	3
49	COL18A1	71.3867	2.28653	0	0	3
50	A1CF	71.0694	3.31717	0	0	3
51	SARDH	70.5754	5.10575	0	0	3
52	SLC23A2	70.3582	3.20976	0	0	3
53	VAV2	70.2294	2.36325	0	0	3
54	COBL	70.0956	4.761	0	0	3
55	C8B	69.3791	4.96414	0	0	3
56	MTSS1	69.0363	1.69629	0	0	3
57	POR	68.8546	3.12957	0	0	3
58	AGXT	68.1173	3.849	0	0	3
59	CYB5A	68.1122	2.26461	0	0	3
60	FBP1	67.1112	5.60078	0	0	3
61	SLC38A4	66.4904	3.86875	0	0	3
62	MIR100HG	66.4209	6.13727	0	0	3
63	RXRA	65.4176	2.76035	0	0	3
64	KNG1	64.9945	4.75554	0	0	3
65	SMOC1	64.9183	3.28377	0	0	3
66	CA5A	64.62	8.17053	0	0	3
67	CYP4F3	64.1687	3.0802	0	0	3
68	ACSM2A	64.0414	6.98121	0	0	3
69	ADGRA3	64.0318	2.92473	0	0	3
70	ADH1B	63.9959	4.01447	0	0	3
71	C10orf11	63.9608	1.49086	0	0	3
72	CADM1	63.8611	2.89818	0	0	3
73	A2M	63.5427	2.76842	0	0	3
74	SLC22A25	63.3726	4.12496	0	0	3
75	MLXIPL	63.1773	2.59139	0	0	3
76	PEPD	63.0971	2.66083	0	0	3
77	GC	63.0856	2.49076	0	0	3
78	C5	62.8519	2.43261	0	0	3
79	ZNF385B	62.7895	4.75907	0	0	3
80	SLC28A1	62.4518	3.69143	0	0	3
81	APOH	62.0861	4.40761	0	0	3
82	ACACB	62.033	2.37475	0	0	3
83	AC144449.1	61.9806	4.87242	0	0	3
84	RBP4	61.8534	4.92313	0	0	3
85	GSE1	61.7674	1.96855	0	0	3
86	ITPR2	61.6048	1.53056	0	0	3
87	GPHN	61.5067	2.16798	0	0	3
88	SUGCT	61.3729	2.99647	0	0	3
89	CFH	61.2852	1.92286	0	0	3
90	ZCCHC14	61.2299	5.86561	0	0	3
91	PFKFB1	61.1541	6.59643	0	0	3
92	HPX	60.9376	6.1995	0	0	3
93	PCSK6	60.9256	1.71645	0	0	3
94	TRABD2B	60.9001	2.67844	0	0	3
95	IL1RAPL2	60.8146	3.59474	0	0	3
96	SLC22A7	60.6206	4.08365	0	0	3
97	SERPINA1	60.4404	2.43809	0	0	3
98	AIG1	59.7513	1.98698	0	0	3
99	CPB2	59.5169	3.53786	0	0	3
0	RP11-244M2.1	65.4478	3.41159	0	0	4	Epithelial cell_cell cycle
1	ARHGAP11B	48.4975	4.20012	0	0	4
2	DIAPH3	47.5971	4.50183	0	0	4
3	ATAD2	46.677	2.54426	0	0	4
4	NEURL1B	46.3721	3.83462	0	0	4
5	PLEKHA6	44.9904	1.50592	0	0	4
6	CENPP	41.8377	2.45844	0	0	4
7	IQGAP3	40.9095	5.23605	0	0	4
8	EZH2	40.8581	2.51418	0	0	4
9	UCK2	40.5383	1.46649	0	0	4
10	PVT1	38.4369	1.02907	0	0	4
11	CIT	38.0827	4.14561	0	0	4
12	STAG1	37.3666	1.3167	1.36071e-305	2.06333e-302	4
13	LRP8	36.6251	1.8133	1.14207e-293	1.61633e-290	4
14	NUSAP1	35.6329	4.21617	4.33771e-278	5.75533e-275	4
15	GALNT18	35.456	1.22683	2.34554e-275	2.92903e-272	4
16	LMNB1	34.5185	3.26742	4.23796e-261	4.9982e-258	4
17	LAMA3	34.2638	1.87507	2.71874e-257	3.03769e-254	4
18	MTHFD1L	34.1815	1.13088	4.55539e-256	4.83532e-253	4
19	AGAP1	34.0209	0.773063	1.09224e-253	1.05396e-250	4
20	POLA1	33.3586	1.89555	5.46699e-244	5.04603e-241	4
21	ME1	32.8467	1.13895	1.26769e-236	1.12133e-233	4
22	AKR1C2	32.7314	1.05529	5.5814e-235	4.73951e-232	4
23	ANLN	32.6699	5.10306	4.17567e-234	3.40944e-231	4
24	WHSC1	32.6169	1.98238	2.36159e-233	1.85682e-230	4
25	RANBP17	32.4244	1.18096	1.24473e-230	9.43725e-228	4
26	POLQ	31.1714	4.26137	2.60122e-213	1.90418e-210	4
27	PRKDC	31.1486	1.34812	5.29889e-213	3.74967e-210	4
28	FANCA	30.8399	2.98774	7.64117e-209	5.23272e-206	4
29	FANCI	30.7141	3.62671	3.68502e-207	2.44467e-204	4
30	AGO2	30.7081	1.03525	4.43619e-207	2.85381e-204	4
31	RP11-739N20.2	30.6658	4.07139	1.62842e-206	1.01676e-203	4
32	BUB1B	30.6332	4.75858	4.42854e-206	2.6861e-203	4
33	ASPM	30.5613	3.78589	4.00557e-205	2.36206e-202	4
34	CMSS1	30.2049	1.17109	2.04016e-200	1.17055e-197	4
35	SMC4	30.068	2.44334	1.27146e-198	6.92663e-196	4
36	CDKAL1	30.04	0.958819	2.9536e-198	1.56755e-195	4
37	PKP4	30.0357	0.926141	3.35268e-198	1.73595e-195	4
38	ASAP1	29.6428	0.777269	4.20362e-193	2.12473e-190	4
39	PRIM2	29.3754	1.9401	1.13097e-189	5.58358e-187	4
40	BRIP1	29.3287	3.23488	4.46082e-189	2.15225e-186	4
41	FAF1	29.2747	0.841571	2.17647e-188	1.02676e-185	4
42	CENPI	29.2263	4.175	8.97533e-188	4.14211e-185	4
43	SLCO3A1	28.7343	1.10852	1.42327e-181	6.42865e-179	4
44	PTGES3	28.4129	1.20194	1.40061e-177	6.19448e-175	4
45	FHOD3	27.9988	0.937466	1.67896e-172	7.12853e-170	4
46	CHODL	27.8747	0.89653	5.41025e-171	2.25204e-168	4
47	SAE1	27.7999	1.57033	4.35244e-170	1.77688e-167	4
48	HJURP	27.7975	5.83621	4.65242e-170	1.86351e-167	4
49	MPZL1	27.7492	1.0653	1.78128e-169	7.00276e-167	4
50	MECOM	27.7142	0.848067	4.70368e-169	1.81554e-166	4
51	CKAP5	27.7119	1.87802	5.01534e-169	1.90126e-166	4
52	RSRC1	27.7023	1.08652	6.55074e-169	2.43975e-166	4
53	KNTC1	27.4155	2.91202	1.79291e-165	6.3436e-163	4
54	RFC3	27.3506	2.38304	1.06125e-164	3.69334e-162	4
55	MELK	27.1429	3.88001	3.07139e-162	1.05166e-159	4
56	C2orf48	27.1302	4.05343	4.33322e-162	1.46016e-159	4
57	DLEU2	26.9978	0.943487	1.56874e-160	5.12349e-158	4
58	MID1	26.9941	0.972104	1.73163e-160	5.56982e-158	4
59	RP11-81H14.2	26.957	0.928841	4.72723e-160	1.4758e-157	4
60	SMYD3	26.7907	0.741591	4.14439e-158	1.27509e-155	4
61	NUP153	26.5859	1.41022	9.8882e-156	2.91551e-153	4
62	TKT	26.324	0.978859	1.02005e-152	2.96639e-150	4
63	PRRC2C	26.1372	0.719309	1.37941e-150	3.95722e-148	4
64	KIF4A	26.0867	4.83611	5.16047e-150	1.46069e-147	4
65	CEP192	25.9759	1.35106	9.28067e-149	2.59236e-146	4
66	BARD1	25.974	2.80779	9.7435e-149	2.6863e-146	4
67	TXNRD1	25.9075	0.838783	5.4801e-148	1.4915e-145	4
68	SOGA1	25.6939	1.47837	1.36619e-145	3.67124e-143	4
69	DOCK10	25.5396	1.18654	7.16528e-144	1.9014e-141	4
70	DNMT1	25.4643	1.93545	4.89785e-143	1.28366e-140	4
71	DIP2C	25.458	0.667308	5.75561e-143	1.47212e-140	4
72	RAI14	25.4266	0.995262	1.28099e-142	3.2374e-140	4
73	PRELID2	24.9336	0.910602	3.21782e-137	8.03661e-135	4
74	EPS8	24.9173	0.872407	4.83661e-137	1.19391e-134	4
75	LINC01194	24.7853	1.39051	1.29301e-135	3.11923e-133	4
76	CENPJ	24.7618	2.17084	2.31112e-135	5.51266e-133	4
77	LAMTOR5-AS1	24.6724	1.48863	2.11581e-134	4.99073e-132	4
78	PDE4D	24.417	0.754421	1.12872e-131	2.60452e-129	4
79	HP1BP3	24.2367	1.18696	9.12248e-130	2.08238e-127	4
80	CENPF	24.0429	4.01134	9.89601e-128	2.18836e-125	4
81	TOP2A	23.8133	4.88469	2.4313e-125	5.32104e-123	4
82	MSI2	23.4434	0.634738	1.54286e-121	3.34218e-119	4
83	NCAPG2	23.3984	3.10062	4.43306e-121	9.506e-119	4
84	MYO19	23.3018	1.63603	4.24732e-120	8.92735e-118	4
85	EGFEM1P	23.2673	0.921439	9.49518e-120	1.97621e-117	4
86	RABGAP1L	23.1971	0.575828	4.87259e-119	1.00427e-116	4
87	C1orf112	23.1316	2.37283	2.2275e-118	4.50358e-116	4
88	KIF18B	23.0749	5.06543	8.26513e-118	1.63982e-115	4
89	POU2F1	23.0405	1.00655	1.8323e-117	3.60166e-115	4
90	TBCD	22.7957	0.885086	5.05432e-115	9.84386e-113	4
91	NRCAM	22.7025	0.867971	4.23358e-114	8.17042e-112	4
92	NUF2	22.6782	4.67672	7.36176e-114	1.40795e-111	4
93	LINC01572	22.5511	2.69196	1.31058e-112	2.48413e-110	4
94	DDR2	22.4737	0.813362	7.50094e-112	1.40918e-109	4
95	ENAH	22.403	0.788161	3.68305e-111	6.85854e-109	4
96	IGF1R	22.2896	0.802216	4.65735e-110	8.59747e-108	4
97	TEX41	22.2237	0.689839	2.02589e-109	3.67586e-107	4
98	ZFPM2	21.9874	1.00622	3.80043e-107	6.83723e-105	4
99	ASPH	21.881	0.737861	3.93966e-106	7.02815e-104	4
0	ABR	44.1368	4.9589	0	0	5	Kupffer cell
1	CELF2	39.1349	4.98873	0	0	5
2	SLC8A1	39.0521	5.33651	0	0	5
3	RAPGEF1	36.7937	2.56078	2.33162e-296	1.23745e-292	5
4	DOCK2	36.7666	5.20432	6.31524e-296	2.68133e-292	5
5	KCNMA1	36.265	3.9727	5.75777e-288	2.03719e-284	5
6	CTSB	35.1949	2.59652	2.38909e-271	7.24544e-268	5
7	DOCK8	34.0509	3.14221	3.94149e-254	1.04592e-250	5
8	SFMBT2	33.7029	4.22927	5.24577e-249	1.23736e-245	5
9	GAS7	33.0483	5.1948	1.643e-239	3.48792e-236	5
10	ZEB2	32.5289	5.24248	4.16497e-232	8.03801e-229	5
11	CIITA	32.4777	3.50306	2.20286e-231	3.89704e-228	5
12	C22orf34	30.8253	3.85244	1.20191e-208	1.96272e-205	5
13	PREX1	30.8002	3.07581	2.60094e-208	3.94396e-205	5
14	FMNL2	30.5257	2.04818	1.19003e-204	1.68421e-201	5
15	DOCK4	30.3725	1.78631	1.26946e-202	1.68433e-199	5
16	PLXDC2	30.0369	2.74547	3.24163e-198	3.82315e-195	5
17	ARHGAP15	29.8443	4.53754	1.04123e-195	1.16339e-192	5
18	FNBP1	29.6791	2.71381	1.4285e-193	1.51629e-190	5
19	INPP5D	29.285	4.27686	1.60966e-188	1.48572e-185	5
20	MYO9B	28.5345	2.21711	4.37832e-179	3.71789e-176	5
21	PSAP	28.4037	2.61232	1.82091e-177	1.48677e-174	5
22	CD74	28.1313	2.79847	4.06197e-174	3.0797e-171	5
23	PRKCB	27.759	4.87911	1.35853e-169	9.94489e-167	5
24	CMIP	27.1079	1.4582	7.9522e-162	5.62725e-159	5
25	RIN3	26.9351	3.18949	8.52671e-160	5.83915e-157	5
26	FRMD4A	26.9264	2.40146	1.07731e-159	7.14696e-157	5
27	ETV6	26.8725	1.36107	4.60931e-159	2.96518e-156	5
28	CHST11	26.8036	1.42036	2.93668e-158	1.83361e-155	5
29	PTPRC	25.8619	4.81617	1.78816e-147	1.02597e-144	5
30	FYB	25.6741	4.28127	2.27713e-145	1.27214e-142	5
31	CYTH1	24.9449	1.74367	2.42833e-137	1.2274e-134	5
32	FAM49A	24.9232	3.56024	4.17378e-137	2.06059e-134	5
33	ATG7	24.9015	1.64285	7.16032e-137	3.45469e-134	5
34	TNFRSF1B	24.7297	2.43841	5.12647e-135	2.41844e-132	5
35	FLI1	24.5703	4.45754	2.62281e-133	1.21043e-130	5
36	LGMN	24.4757	4.25687	2.68285e-132	1.18655e-129	5
37	ZNF710	23.9187	2.05182	1.95732e-126	8.3104e-124	5
38	ZNF331	23.352	4.54833	1.31576e-120	5.17266e-118	5
39	EPB41L3	23.2706	5.39234	8.80221e-120	3.39749e-117	5
40	STK10	23.1658	2.44783	1.0074e-118	3.81895e-116	5
41	INPP4A	23.01	1.71294	3.70478e-117	1.35601e-114	5
42	TBC1D22A	22.5575	0.905076	1.13406e-112	4.01248e-110	5
43	GRB2	22.0667	2.20115	6.60601e-108	2.15752e-105	5
44	DENND3	21.9323	4.26614	1.27812e-106	4.04973e-104	5
45	RAB31	21.9167	5.17933	1.79913e-106	5.61673e-104	5
46	AOAH	21.8753	4.42812	4.46675e-106	1.37427e-103	5
47	FRMD4B	21.8234	2.05116	1.39092e-105	4.21826e-103	5
48	MYO1F	21.5015	5.36305	1.507e-102	4.44334e-100	5
49	NFAM1	21.4557	4.99641	4.03776e-102	1.17421e-99	5
50	SNX29	21.3423	1.22331	4.60137e-101	1.2853e-98	5
51	PTPRJ	21.0875	1.09747	1.03592e-98	2.81943e-96	5
52	RBM47	20.7749	1.22762	7.30565e-96	1.89136e-93	5
53	GRK3	20.6745	2.55834	5.87708e-95	1.48529e-92	5
54	MBNL1	20.4731	1.31547	3.73833e-93	9.22803e-91	5
55	SIPA1L1	20.4251	1.5263	1.0008e-92	2.44206e-90	5
56	QKI	20.4019	1.27625	1.60903e-92	3.88161e-90	5
57	DENND1A	20.2265	1.03711	5.71903e-91	1.33417e-88	5
58	IQSEC1	20.0144	1.34215	4.12453e-89	9.41503e-87	5
59	SAMHD1	19.9529	3.02626	1.41464e-88	3.12827e-86	5
60	ARAP1	19.8346	1.95519	1.49554e-87	3.23968e-85	5
61	TCF4	19.735	3.90708	1.07877e-86	2.29012e-84	5
62	ATP8B4	19.7277	3.30463	1.2464e-86	2.61978e-84	5
63	MYO5A	19.6849	1.86732	2.90791e-86	6.05215e-84	5
64	SUSD6	19.5866	2.23702	2.00993e-85	4.10277e-83	5
65	RUNX1	19.5371	1.16236	5.31358e-85	1.06417e-82	5
66	DMXL2	19.3783	1.83204	1.17784e-83	2.33687e-81	5
67	LYN	19.3114	1.91956	4.3047e-83	8.46153e-81	5
68	WIPF1	19.2603	3.605	1.15685e-82	2.2531e-80	5
69	THEMIS2	19.1253	5.69034	1.55529e-81	2.92187e-79	5
70	ZSWIM6	19.0828	1.49065	3.50942e-81	6.47838e-79	5
71	GNA13	19.0338	2.30879	8.95562e-81	1.59764e-78	5
72	RP11-426C22.5	19.0245	3.91216	1.06891e-80	1.89099e-78	5
73	TBXAS1	19.0205	1.85819	1.15475e-80	2.02597e-78	5
74	PIK3R5	18.9694	5.22617	3.05289e-80	5.22659e-78	5
75	GAB2	18.9378	1.70878	5.56689e-80	9.37932e-78	5
76	LCP2	18.8587	4.04389	2.49187e-79	4.13281e-77	5
77	UBASH3B	18.6262	3.84261	1.97087e-77	3.09922e-75	5
78	SAMSN1	18.1413	5.24323	1.50402e-73	2.24852e-71	5
79	HDAC9	17.969	2.31019	3.41001e-72	4.9925e-70	5
80	ELMO1	17.6764	0.771176	6.37002e-70	8.78111e-68	5
81	WDFY4	17.6672	5.29099	7.50016e-70	1.02723e-67	5
82	DOCK10	17.5322	1.40821	8.13951e-69	1.07325e-66	5
83	DISC1	17.519	4.25324	1.0268e-68	1.34555e-66	5
84	IL10RA	17.502	5.5231	1.3834e-68	1.80173e-66	5
85	PTK2B	17.4484	2.13099	3.53711e-68	4.49636e-66	5
86	IKZF1	17.3994	4.80417	8.33329e-68	1.04679e-65	5
87	KCNQ1	17.3482	3.98134	2.03563e-67	2.49794e-65	5
88	IQGAP2	17.3408	1.25541	2.3151e-67	2.82455e-65	5
89	PFKFB3	17.2625	1.01069	9.01034e-67	1.08068e-64	5
90	DAPK1	17.2263	1.10688	1.68572e-66	2.01046e-64	5
91	LAPTM5	17.0992	4.47946	1.50544e-65	1.7755e-63	5
92	ARHGAP25	17.0876	4.2993	1.83481e-65	2.152e-63	5
93	CPVL	17.0085	3.15754	7.09863e-65	8.28005e-63	5
94	GNAQ	16.993	1.32386	9.2533e-65	1.0676e-62	5
95	PECAM1	16.9001	4.30716	4.49222e-64	5.09975e-62	5
96	SLC9A9	16.8349	1.32578	1.35499e-63	1.52197e-61	5
97	JARID2	16.8293	1.16284	1.489e-63	1.66369e-61	5
98	SH2B3	16.6558	1.86141	2.74834e-62	2.94669e-60	5
99	ABCA1	16.6252	1.37684	4.58188e-62	4.86343e-60	5
0	LDB2	28.5958	9.48264	7.58572e-180	1.61037e-175	6	Endothelial cell
1	SHANK3	27.359	5.2664	8.44083e-165	8.95952e-161	6
2	HSPG2	25.6982	4.94	1.22456e-145	8.66542e-142	6
3	ST6GALNAC3	25.3116	4.44825	2.38047e-141	1.26337e-137	6
4	ITGA9	24.089	5.28908	3.26215e-128	1.12585e-124	6
5	FBXL7	24.0836	6.65184	3.71235e-128	1.12585e-124	6
6	PTPRB	23.7393	8.4669	1.41653e-124	3.75895e-121	6
7	NRG3	22.7522	7.43889	1.36633e-114	2.90058e-111	6
8	EGFL7	22.5646	9.78093	9.66e-113	1.86429e-109	6
9	STAB2	22.4604	10.2337	1.01234e-111	1.79091e-108	6
10	BMPER	21.6848	8.66195	2.8564e-104	4.6645e-101	6
11	C10orf11	21.6495	1.82421	6.13907e-104	9.30903e-101	6
12	EML1	21.3839	5.48308	1.88645e-101	2.66983e-98	6
13	ETS1	21.1883	4.48773	1.22444e-99	1.6246e-96	6
14	SEC14L1	20.9676	4.03419	1.29606e-97	1.61848e-94	6
15	ST6GAL1	20.9283	2.6339	2.9571e-97	3.48757e-94	6
16	KALRN	20.9014	3.01074	5.20004e-97	5.81009e-94	6
17	APBB2	20.8276	2.46328	2.43477e-96	2.58439e-93	6
18	SMAD6	20.7701	5.37343	8.06817e-96	7.78542e-93	6
19	OIT3	20.5418	11.2259	9.10568e-94	7.73218e-91	6
20	ENG	20.4263	7.02999	9.76448e-93	7.9727e-90	6
21	HECW2	20.1754	5.32274	1.61188e-90	1.26736e-87	6
22	LIMS2	20.1695	5.06268	1.81536e-90	1.37637e-87	6
23	MYO10	20.1242	6.16448	4.52711e-90	3.314e-87	6
24	STAB1	20.1035	6.58495	6.88351e-90	4.871e-87	6
25	ERG	19.9988	7.59123	5.64102e-89	3.74229e-86	6
26	PDE2A	19.8012	7.68106	2.90695e-87	1.76319e-84	6
27	NRP1	19.7762	3.37223	4.77201e-87	2.81403e-84	6
28	TCF4	19.7634	5.3579	6.15393e-87	3.53086e-84	6
29	MEG3	19.6976	7.79154	2.26078e-86	1.263e-83	6
30	C22orf34	19.669	4.10045	3.97816e-86	2.16544e-83	6
31	LIFR	19.4405	4.09589	3.50527e-84	1.86033e-81	6
32	PRKCH	19.3042	4.79539	4.95411e-83	2.50407e-80	6
33	GNA14	19.1383	5.94095	1.21139e-81	5.98058e-79	6
34	GSE1	18.8217	2.32792	5.01448e-79	2.41937e-76	6
35	DOCK4	18.7813	1.92837	1.07513e-78	4.96171e-76	6
36	RELN	18.7217	5.44332	3.29603e-78	1.48875e-75	6
37	ANKS1A	18.7	2.36178	4.94936e-78	2.14429e-75	6
38	FLT1	18.6111	7.31391	2.6113e-77	1.1087e-74	6
39	TSPAN18	17.9814	7.7919	2.72591e-72	1.01523e-69	6
40	DNASE1L3	17.7677	10.0637	1.25653e-70	4.4458e-68	6
41	SEMA6A	17.5092	3.03777	1.2199e-68	4.17697e-66	6
42	TIAM1	17.4856	3.72374	1.8454e-68	6.12125e-66	6
43	SFMBT2	17.4109	3.71527	6.82596e-68	2.22936e-65	6
44	SORBS1	17.3715	2.59297	1.35676e-67	4.29891e-65	6
45	PLXND1	17.0664	3.22299	2.64153e-65	8.12711e-63	6
46	MAN1C1	16.9229	2.76914	3.05128e-64	9.12334e-62	6
47	ARL15	16.6436	2.00921	3.366e-62	9.52757e-60	6
48	SNX29	16.5843	1.90768	9.05043e-62	2.46323e-59	6
49	DYSF	16.5395	4.05729	1.90511e-61	5.11945e-59	6
50	CTBP2	16.3812	2.34651	2.60535e-60	6.66374e-58	6
51	PLPP3	16.3215	2.35903	6.94219e-60	1.75447e-57	6
52	WWTR1	16.2728	2.9052	1.53921e-59	3.79953e-57	6
53	STOX2	16.2205	2.50392	3.61479e-59	8.8205e-57	6
54	FCHSD2	16.0125	1.86761	1.04461e-57	2.49169e-55	6
55	FGD5	15.8574	6.84161	1.25019e-56	2.91652e-54	6
56	EPAS1	15.7271	2.41176	9.85557e-56	2.24972e-53	6
57	NRP2	15.6631	5.54871	2.70288e-55	6.1042e-53	6
58	MACF1	15.6236	1.44643	5.03025e-55	1.11237e-52	6
59	PREX2	15.6173	7.42678	5.55071e-55	1.2148e-52	6
60	FLI1	15.6013	4.40479	7.13541e-55	1.53008e-52	6
61	HIPK2	15.5403	1.47795	1.85105e-54	3.89068e-52	6
62	RALGAPA2	15.3835	1.6314	2.11312e-53	4.39798e-51	6
63	NOTCH1	15.2782	3.52678	1.06892e-52	2.16116e-50	6
64	MIR99AHG	15.2355	1.99181	2.0557e-52	4.04079e-50	6
65	ZMIZ1	15.2211	1.68257	2.56077e-52	4.94205e-50	6
66	TCF7L1	15.1899	2.93564	4.12738e-52	7.8937e-50	6
67	KIAA1217	15.1036	1.65234	1.53276e-51	2.85429e-49	6
68	PPFIBP1	15.0957	2.25639	1.72862e-51	3.19103e-49	6
69	PLEKHG1	15.0873	2.76569	1.96407e-51	3.59443e-49	6
70	TGFBR3	15.059	2.94241	3.01254e-51	5.46609e-49	6
71	MRC1	15.018	5.39015	5.59861e-51	1.00723e-48	6
72	PRICKLE2	14.8547	3.8646	6.48931e-50	1.13853e-47	6
73	NTN4	14.7428	4.06119	3.42113e-49	5.90465e-47	6
74	TSPAN9	14.6535	1.86858	1.27891e-48	2.18951e-46	6
75	NPL	14.6402	3.04916	1.55615e-48	2.64283e-46	6
76	GNAQ	14.6323	1.98528	1.74886e-48	2.94655e-46	6
77	SNED1	14.5534	2.51294	5.55555e-48	9.21396e-46	6
78	CCSER1	14.5278	4.58102	8.0753e-48	1.30863e-45	6
79	TEK	14.3408	8.05677	1.2164e-46	1.9128e-44	6
80	MEIS2	14.3378	2.26245	1.26971e-46	1.98196e-44	6
81	SLC9A9	14.3228	2.02878	1.57551e-46	2.44136e-44	6
82	CRHBP	14.2903	9.65281	2.51668e-46	3.84364e-44	6
83	NOTCH4	14.2497	8.18442	4.50231e-46	6.77869e-44	6
84	ADGRF5	14.2179	7.65313	7.10012e-46	1.06147e-43	6
85	SH3RF3	14.1778	1.85433	1.25758e-45	1.82858e-43	6
86	MYRIP	14.1518	1.91389	1.81908e-45	2.62703e-43	6
87	EHD3	14.1346	8.12199	2.32471e-45	3.31216e-43	6
88	FRMD4B	14.1206	2.20244	2.83658e-45	3.98793e-43	6
89	ADGRL2	14.112	2.26851	3.20437e-45	4.47536e-43	6
90	DOCK1	14.1029	1.5986	3.64249e-45	5.05402e-43	6
91	RAMP3	14.0999	10.7113	3.80217e-45	5.24132e-43	6
92	ZNF423	14.0714	5.88461	5.69638e-45	7.80184e-43	6
93	DLC1	14.0584	3.06619	6.84239e-45	9.31135e-43	6
94	VAV3	14.0523	4.91155	7.4564e-45	1.00823e-42	6
95	TNS1	14.0473	1.75993	7.99931e-45	1.07479e-42	6
96	HERC1	13.9487	1.71268	3.20293e-44	4.27642e-42	6
97	FYN	13.9291	3.41552	4.21681e-44	5.59491e-42	6
98	TTC7B	13.9178	2.32061	4.93789e-44	6.51096e-42	6
99	RASGRP3	13.915	3.68612	5.1352e-44	6.72934e-42	6
0	PRKG1	17.157	5.22851	5.57277e-66	2.36609e-62	7	Stellate cell
1	ANK3	13.0898	2.81456	3.76523e-39	2.49787e-36	7
2	KAZN	12.717	4.61806	4.76061e-37	2.80731e-34	7
3	TNS1	12.6829	2.29261	7.35574e-37	4.10934e-34	7
4	MYO10	12.6769	5.33714	7.93793e-37	4.32088e-34	7
5	ADAMTS2	12.5158	6.56364	6.11787e-36	2.95173e-33	7
6	TCF4	12.1146	4.22651	8.83833e-34	3.54017e-31	7
7	ADAMTSL1	11.9775	4.15684	4.65997e-33	1.79866e-30	7
8	GRK5	11.9709	3.44963	5.04827e-33	1.91374e-30	7
9	COL5A1	11.9301	6.95456	8.24859e-33	3.07209e-30	7
10	ITGA9	11.8803	4.17894	1.49813e-32	5.25358e-30	7
11	FRMD4A	11.6088	2.32626	3.71739e-31	1.16054e-28	7
12	COL4A2	11.6056	3.39124	3.85847e-31	1.18712e-28	7
13	DMD	11.5346	2.73427	8.8267e-31	2.56688e-28	7
14	SEMA5A	11.4138	4.32637	3.56876e-30	1.01015e-27	7
15	DLC1	11.1877	3.02143	4.68344e-29	1.30822e-26	7
16	ADAMTS12	11.1383	4.23446	8.16188e-29	2.16586e-26	7
17	INPP4B	11.0163	4.45409	3.18783e-28	8.05647e-26	7
18	NR2F2-AS1	10.9095	4.34111	1.03867e-27	2.56067e-25	7
19	FGFR2	10.8173	4.2573	2.85121e-27	6.72537e-25	7
20	COL3A1	10.7147	6.86911	8.68367e-27	2.00376e-24	7
21	BGN	10.6413	6.44614	1.91514e-26	4.27963e-24	7
22	ZFPM2	10.5272	1.72012	6.47431e-26	1.36082e-23	7
23	RBPMS	10.4712	1.93402	1.17172e-25	2.43866e-23	7
24	COL6A2	10.2709	6.84154	9.53149e-25	1.87355e-22	7
25	GNA14	10.2179	4.77375	1.64928e-24	3.15428e-22	7
26	ZEB2	10.211	3.77354	1.76948e-24	3.35395e-22	7
27	IGFBP7	10.1645	6.24163	2.85599e-24	5.18204e-22	7
28	CCBE1	10.0354	4.67124	1.06534e-23	1.85378e-21	7
29	MEG3	9.94827	5.85038	2.56615e-23	4.42901e-21	7
30	ARHGAP15	9.75212	3.48221	1.80646e-22	2.88341e-20	7
31	CNTN4	9.73753	4.09138	2.08565e-22	3.30419e-20	7
32	LAMA2	9.60726	6.10703	7.4502e-22	1.1217e-19	7
33	COL6A3	9.50115	6.87891	2.07586e-21	3.06031e-19	7
34	MAGI2	9.4117	3.15394	4.88172e-21	7.0023e-19	7
35	FBXL7	9.40389	3.99975	5.25812e-21	7.49159e-19	7
36	RBMS3	9.3338	4.3156	1.02137e-20	1.40797e-18	7
37	CALD1	9.15806	2.09003	5.28396e-20	7.05491e-18	7
38	PXDN	9.14487	6.44941	5.97006e-20	7.87196e-18	7
39	ADAMTS9-AS2	9.10379	3.62263	8.72375e-20	1.14319e-17	7
40	COL1A1	9.08518	5.74467	1.03525e-19	1.34009e-17	7
41	DOCK1	8.96852	1.26773	3.00535e-19	3.62504e-17	7
42	RORA	8.9478	1.10593	3.62624e-19	4.34924e-17	7
43	PTPRD	8.91939	3.05703	4.68852e-19	5.59172e-17	7
44	FAM65C	8.89091	6.16361	6.06079e-19	7.14803e-17	7
45	NFASC	8.86822	5.7394	7.43226e-19	8.62183e-17	7
46	CARMN	8.78985	7.86272	1.49764e-18	1.68219e-16	7
47	ADAMTS13	8.77961	6.13438	1.64036e-18	1.8328e-16	7
48	PDGFRB	8.77796	4.83655	1.66465e-18	1.8502e-16	7
49	CACNA1C	8.68399	5.7765	3.82131e-18	4.20324e-16	7
50	DSCAML1	8.6767	5.69277	4.07414e-18	4.45824e-16	7
51	CRIM1	8.65679	1.98901	4.85235e-18	5.22896e-16	7
52	ARHGAP24	8.64792	2.56948	5.24481e-18	5.62334e-16	7
53	TANC1	8.466	1.5169	2.53966e-17	2.56736e-15	7
54	CXCL12	8.40368	5.50426	4.3271e-17	4.31268e-15	7
55	PCDH9	8.3433	3.46047	7.22455e-17	7.03532e-15	7
56	MAPK10	8.33382	2.4718	7.82737e-17	7.55305e-15	7
57	GLI2	8.24682	6.5498	1.62664e-16	1.50139e-14	7
58	COL6A1	8.2251	5.69758	1.9503e-16	1.76936e-14	7
59	VIPR1	8.20948	7.65226	2.22154e-16	1.98156e-14	7
60	HMCN1	8.13971	3.14661	3.9622e-16	3.44728e-14	7
61	SLC24A3	7.98673	5.05957	1.38567e-15	1.16271e-13	7
62	SVEP1	7.95807	6.98599	1.7475e-15	1.46054e-13	7
63	NCALD	7.92439	3.10236	2.29261e-15	1.88643e-13	7
64	COL1A2	7.92154	5.65822	2.34582e-15	1.92275e-13	7
65	PDE3A	7.91295	4.86441	2.51356e-15	2.05232e-13	7
66	NAALADL2	7.90343	1.98805	2.71322e-15	2.20685e-13	7
67	TRERF1	7.88703	4.24862	3.0946e-15	2.50745e-13	7
68	ATRNL1	7.84025	4.17691	4.49669e-15	3.57529e-13	7
69	SORBS1	7.83584	1.70954	4.65727e-15	3.68915e-13	7
70	CRISPLD2	7.81306	6.36306	5.58181e-15	4.37256e-13	7
71	CHSY3	7.8087	4.61905	5.77795e-15	4.50956e-13	7
72	GLIS3	7.76661	1.34963	8.06167e-15	6.1341e-13	7
73	EPHA3	7.75216	6.02752	9.03457e-15	6.82544e-13	7
74	NEURL1B	7.70527	2.77124	1.30562e-14	9.75951e-13	7
75	SLC8A1	7.69489	2.6391	1.41613e-14	1.05115e-12	7
76	GPM6A	7.61603	5.18746	2.61588e-14	1.91321e-12	7
77	LDB2	7.59434	3.65163	3.09374e-14	2.23391e-12	7
78	DENND2A	7.57576	5.48652	3.57019e-14	2.5692e-12	7
79	ARHGAP6	7.57062	5.17612	3.7145e-14	2.66403e-12	7
80	ADAMTSL2	7.52908	3.43446	5.10974e-14	3.64009e-12	7
81	CCDC102B	7.52203	3.99379	5.39324e-14	3.80376e-12	7
82	DACH1	7.49269	5.43532	6.74755e-14	4.72751e-12	7
83	SDK1	7.46497	4.4888	8.33202e-14	5.72429e-12	7
84	LIFR	7.43525	2.63735	1.04369e-13	7.12425e-12	7
85	ADGRB3	7.41504	4.98998	1.21586e-13	8.19411e-12	7
86	CCDC3	7.40371	4.87857	1.32431e-13	8.89678e-12	7
87	LHFP	7.38957	5.266	1.47301e-13	9.80265e-12	7
88	ETS1	7.33948	2.59935	2.1442e-13	1.41804e-11	7
89	PDZRN3	7.27047	6.73045	3.58243e-13	2.34004e-11	7
90	MYH9	7.19228	1.29921	6.37193e-13	4.01394e-11	7
91	NXN	7.17772	2.49812	7.08833e-13	4.45201e-11	7
92	NAV3	7.17604	2.4688	7.17599e-13	4.49378e-11	7
93	ADGRA2	7.16676	4.33299	7.67927e-13	4.78074e-11	7
94	LRRC4C	7.12443	4.47024	1.04516e-12	6.48762e-11	7
95	SGCZ	7.10989	4.69559	1.16137e-12	7.12566e-11	7
96	UNC5C	7.10732	5.25744	1.18315e-12	7.23838e-11	7
97	PDE1A	7.05391	3.56099	1.73959e-12	1.04617e-10	7
98	PHLDB1	7.02491	3.83556	2.14211e-12	1.27738e-10	7
99	ALB	7.02117	1.24928	2.20012e-12	1.30465e-10	7
0	IGF2BP3	12.0583	1.52443	1.75302e-33	2.65821e-30	8	Epithelial cell_IGF2BP3 high
1	TXNRD1	11.897	1.33351	1.22702e-32	1.62803e-29	8
2	COPA	11.8008	1.56982	3.86559e-32	4.31909e-29	8
3	MPZL1	11.0415	1.48575	2.40887e-28	2.04552e-25	8
4	HIST1H2AC	11.0316	3.22839	2.69094e-28	2.19715e-25	8
5	MIRLET7BHG	10.8666	1.41855	1.66329e-27	1.21758e-24	8
6	POU2F1	10.7929	1.75786	3.71678e-27	2.54528e-24	8
7	SKI	10.7808	1.52972	4.24289e-27	2.81476e-24	8
8	TKT	10.1774	1.3629	2.50215e-24	1.39784e-21	8
9	LDLR	10.0556	2.14873	8.67493e-24	4.49171e-21	8
10	NFIB	9.98635	1.12918	1.74908e-23	8.84075e-21	8
11	GATAD2B	9.82297	1.08156	8.96638e-23	4.13799e-20	8
12	SPSB1	9.72825	1.20587	2.28494e-22	1.01056e-19	8
13	SMAD3	9.69602	1.04008	3.13497e-22	1.35821e-19	8
14	ME1	9.57767	1.23505	9.92544e-22	4.05206e-19	8
15	SLC25A44	9.50585	1.95053	1.98425e-21	7.80066e-19	8
16	ARIH1	9.40418	1.27051	5.244e-21	1.95307e-18	8
17	RFWD2	9.36203	0.898493	7.82208e-21	2.81449e-18	8
18	PABPC1	9.15392	1.32326	5.49036e-20	1.91074e-17	8
19	AFF4	9.02308	1.29937	1.82877e-19	6.26177e-17	8
20	NEDD4L	8.99586	0.921171	2.34389e-19	7.89816e-17	8
21	LMNA	8.97949	1.27222	2.72029e-19	9.02329e-17	8
22	ARID4B	8.94723	1.51409	3.64505e-19	1.17243e-16	8
23	PTGES3	8.69366	1.27652	3.50942e-18	1.04932e-15	8
24	LSS	8.67394	1.5175	4.17409e-18	1.23072e-15	8
25	ACTN4	8.6344	1.07877	5.90358e-18	1.69361e-15	8
26	PLEC	8.5198	1.23489	1.59825e-17	4.29483e-15	8
27	ATXN2	8.476	0.912336	2.33074e-17	6.10856e-15	8
28	FOXK2	8.46061	1.24376	2.65979e-17	6.88594e-15	8
29	ENAH	8.41582	1.08182	3.90159e-17	9.97913e-15	8
30	RCC1	8.29096	2.39093	1.12343e-16	2.80579e-14	8
31	INTS6	8.2096	1.33255	2.2192e-16	5.47806e-14	8
32	RAB7A	8.15359	1.09753	3.53274e-16	8.52234e-14	8
33	FDFT1	8.02885	1.62961	9.83879e-16	2.29525e-13	8
34	PIP5K1A	7.9125	0.984895	2.52264e-15	5.7584e-13	8
35	SQSTM1	7.90226	0.904012	2.73889e-15	6.18551e-13	8
36	BCL2L11	7.87455	1.69928	3.41959e-15	7.64153e-13	8
37	PRRC2C	7.81328	0.75759	5.57205e-15	1.21947e-12	8
38	UBR5	7.67827	0.793335	1.61255e-14	3.38938e-12	8
39	ZFP36L2	7.66103	2.00425	1.84452e-14	3.80168e-12	8
40	STK24	7.55593	1.22172	4.15876e-14	8.40823e-12	8
41	BIRC6	7.4966	0.854181	6.54945e-14	1.28739e-11	8
42	TMEM104	7.4755	2.06656	7.69109e-14	1.49793e-11	8
43	SLC9A3R1	7.40569	1.43553	1.30469e-13	2.46923e-11	8
44	LARP4B	7.40471	0.823672	1.31435e-13	2.46923e-11	8
45	TNIP1	7.3455	1.21431	2.04984e-13	3.78401e-11	8
46	MLEC	7.32896	1.98845	2.31951e-13	4.20861e-11	8
47	ADAM15	7.31838	1.85319	2.50981e-13	4.51532e-11	8
48	NUFIP2	7.28841	1.31456	3.1364e-13	5.59517e-11	8
49	CHKA	7.21096	1.17073	5.55585e-13	9.36072e-11	8
50	EIF3H	7.19195	1.21457	6.38736e-13	1.0677e-10	8
51	RC3H1	7.12352	1.24308	1.05202e-12	1.71795e-10	8
52	CCT3	7.06129	1.27906	1.64967e-12	2.67334e-10	8
53	FRK	7.05872	1.29963	1.68048e-12	2.70265e-10	8
54	PSME4	7.02499	1.32671	2.14076e-12	3.41701e-10	8
55	WDFY2	7.02019	0.914304	2.21563e-12	3.51012e-10	8
56	SIK3	6.96458	0.778329	3.29378e-12	5.14144e-10	8
57	FOXK1	6.92021	0.97481	4.5096e-12	6.9879e-10	8
58	USP48	6.9085	0.961426	4.89816e-12	7.535e-10	8
59	BCL3	6.84516	1.131	7.63904e-12	1.13405e-09	8
60	ACACA	6.82629	0.830751	8.7139e-12	1.28463e-09	8
61	GATA4	6.78111	1.38703	1.19253e-11	1.68774e-09	8
62	KMT2C	6.77964	0.708314	1.20477e-11	1.69096e-09	8
63	ASPH	6.77112	0.812153	1.27785e-11	1.77304e-09	8
64	BRD1	6.76172	1.31951	1.36361e-11	1.87975e-09	8
65	EXT1	6.73929	0.572043	1.59164e-11	2.16595e-09	8
66	OTUD7B	6.73041	1.15416	1.69188e-11	2.2877e-09	8
67	LGR4	6.69506	1.04173	2.15584e-11	2.87839e-09	8
68	OLA1	6.66986	1.00394	2.56049e-11	3.35535e-09	8
69	ABL2	6.66279	0.95681	2.68682e-11	3.47796e-09	8
70	MLXIP	6.66141	1.16295	2.7122e-11	3.48027e-09	8
71	GLS	6.66091	1.33354	2.7214e-11	3.48027e-09	8
72	RPRD2	6.63746	0.90629	3.19124e-11	4.05669e-09	8
73	NUP153	6.58133	1.3871	4.66271e-11	5.85708e-09	8
74	BAZ2A	6.57214	1.21107	4.95988e-11	6.19372e-09	8
75	TNRC18	6.50352	0.881499	7.84618e-11	9.74073e-09	8
76	PPP6R3	6.48285	0.733548	9.00046e-11	1.10445e-08	8
77	B4GALT5	6.43139	0.941741	1.26444e-10	1.52516e-08	8
78	MYH9	6.43002	0.929367	1.27588e-10	1.53027e-08	8
79	FASN	6.42294	1.22453	1.33664e-10	1.58523e-08	8
80	ATP2A2	6.40134	0.981734	1.54021e-10	1.78673e-08	8
81	KMT2E	6.39669	1.28057	1.58784e-10	1.8128e-08	8
82	FOXO3	6.36249	0.843844	1.98506e-10	2.22968e-08	8
83	ANXA2	6.34391	0.908726	2.24005e-10	2.48973e-08	8
84	AGO2	6.30166	0.820675	2.94479e-10	3.25599e-08	8
85	TRIM24	6.2903	1.03502	3.16847e-10	3.46719e-08	8
86	FLNB	6.26132	0.724403	3.81732e-10	4.15578e-08	8
87	SFT2D2	6.24995	1.12325	4.10576e-10	4.42443e-08	8
88	DNAJB6	6.2299	1.42874	4.66732e-10	5.00416e-08	8
89	WAC	6.19039	0.764327	6.00138e-10	6.35472e-08	8
90	CRIM1	6.18999	1.14303	6.01677e-10	6.35472e-08	8
91	GCLC	6.17452	1.11138	6.63667e-10	6.97475e-08	8
92	IGF1R	6.16958	0.872656	6.84718e-10	7.16053e-08	8
93	YWHAZ	6.16444	1.1396	7.07329e-10	7.36073e-08	8
94	GNB1	6.14648	0.778864	7.92221e-10	8.20393e-08	8
95	MAP3K1	6.12473	1.1773	9.08396e-10	9.36133e-08	8
96	BCL9L	6.1205	1.65616	9.32823e-10	9.56662e-08	8
97	MTDH	6.09749	0.884129	1.07748e-09	1.0997e-07	8
98	AGAP3	6.07314	1.02106	1.25436e-09	1.26203e-07	8
99	RERE	6.06587	0.521047	1.31242e-09	1.31422e-07	8

## Sheet: HCC_p3
	Gene	Scores	logFC	P value	adjusted P value	leiden	cell type
0	C22orf34	47.9251	5.26738	0	0	0	Epithelial cell
1	RP11-191L9.4	47.4661	7.72355	0	0	0
2	CTD-2060L22.1	45.5554	7.15722	0	0	0
3	CMIP	44.3574	3.36045	0	0	0
4	LINC00511	42.6757	6.95402	0	0	0
5	KAZN	42.2146	4.86103	0	0	0
6	DLEU1	41.2562	4.8255	0	0	0
7	CTD-3006G17.2	38.8231	6.66649	0	0	0
8	PVT1	38.7477	4.71078	0	0	0
9	AGAP1	38.038	2.05709	0	0	0
10	IGF2BP2	37.9959	5.70345	0	0	0
11	ERG	36.5882	6.01614	4.40162e-293	1.03276e-290	0
12	IGF1R	36.4476	4.84944	7.52119e-291	1.72942e-288	0
13	LAMA5	35.4381	3.8656	4.42473e-275	9.59833e-273	0
14	NECTIN1	35.1956	6.5863	2.33116e-271	4.82908e-269	0
15	TRIO	35.104	1.62167	5.85911e-270	1.18179e-267	0
16	CELSR1	35.0757	5.99777	1.58402e-269	3.13991e-267	0
17	FRMD6	34.999	5.83296	2.33164e-268	4.58238e-266	0
18	FAM155A	34.9096	5.90593	5.3193e-267	1.02783e-264	0
19	TEX41	34.7673	6.22277	7.58373e-265	1.42935e-262	0
20	MIR205HG	34.6254	8.24529	1.04772e-262	1.95864e-260	0
21	RAD51B	34.2617	2.92509	2.91866e-257	5.16244e-255	0
22	BAGE2	33.8755	7.57522	1.53167e-251	2.60884e-249	0
23	TBC1D22A	33.1233	1.87468	1.37221e-240	2.28643e-238	0
24	PHF21B	32.6136	7.36008	2.63229e-233	4.11748e-231	0
25	MIR548XHG	32.5169	7.07581	6.14453e-232	9.54644e-230	0
26	RP11-124N3.3	32.5104	7.81416	7.60933e-232	1.17429e-229	0
27	EXOC6B	31.8413	2.65623	1.73569e-222	2.55836e-220	0
28	FMNL2	31.5509	3.4568	1.74091e-218	2.47102e-216	0
29	MECOM	31.1578	5.38832	3.97965e-213	5.38283e-211	0
30	CTD-2066L21.3	31.1338	6.21061	8.39602e-213	1.12899e-210	0
31	RP11-445O3.2	30.3527	6.32034	2.31378e-202	2.87583e-200	0
32	KRT5	30.2275	8.25395	1.03251e-200	1.2696e-198	0
33	RP11-499F3.2	30.0126	6.75681	6.72263e-198	8.17747e-196	0
34	RP11-317N12.1	29.8429	5.37385	1.08471e-195	1.30586e-193	0
35	RP11-648K4.2	29.6589	7.13188	2.60516e-193	3.10379e-191	0
36	CNBD1	29.5682	5.44	3.837e-192	4.52451e-190	0
37	TRAPPC9	29.3502	1.66721	2.37813e-189	2.76175e-187	0
38	CTBP2	29.1666	4.16372	5.15143e-187	5.9226e-185	0
39	STK24	29.1389	2.25219	1.15629e-186	1.32277e-184	0
40	PRKCE	29.1073	2.45826	2.9013e-186	3.30259e-184	0
41	NDRG1	29.0533	3.74528	1.3981e-185	1.58364e-183	0
42	JARID2	29.0208	2.42827	3.59739e-185	4.05482e-183	0
43	MTHFD1L	28.6103	3.97098	5.00444e-180	5.3772e-178	0
44	GNGT1	28.5742	6.26727	1.40581e-179	1.49654e-177	0
45	MAD1L1	28.4136	2.16487	1.37503e-177	1.45703e-175	0
46	LDLRAD3	28.249	4.98458	1.46339e-175	1.53649e-173	0
47	ABCC1	28.0238	3.88576	8.33747e-173	8.55857e-171	0
48	CDH12	28.0037	4.74037	1.4631e-172	1.48205e-170	0
49	RP11-8L2.1	27.8671	6.15836	6.68519e-171	6.71264e-169	0
50	DLG1	27.3558	1.9701	9.21844e-165	8.68725e-163	0
51	DLGAP1	27.3442	4.44824	1.26421e-164	1.1865e-162	0
52	PBX1	26.7015	3.43622	4.52243e-157	4.01501e-155	0
53	PKP1	26.7015	8.99491	4.52243e-157	4.01501e-155	0
54	FBXL7	26.2542	4.19429	6.39501e-152	5.50737e-150	0
55	SH3PXD2A	26.223	1.83521	1.45215e-151	1.22311e-149	0
56	CAMTA1	26.1126	2.28162	2.62039e-150	2.19103e-148	0
57	WDR70	25.496	1.98679	2.18208e-143	1.73016e-141	0
58	RAB7A	25.4446	1.79268	8.0935e-143	6.39525e-141	0
59	AGRN	25.4022	3.99795	2.38722e-142	1.87986e-140	0
60	DOCK1	25.3231	1.59962	1.77697e-141	1.38508e-139	0
61	C7orf50	25.3092	2.71671	2.52764e-141	1.96353e-139	0
62	COL7A1	25.216	6.86747	2.67413e-140	2.06339e-138	0
63	EIF4G3	25.0489	1.63867	1.79619e-138	1.36309e-136	0
64	KLHL29	24.9872	3.8647	8.42519e-138	6.35177e-136	0
65	RP11-30J20.1	24.962	4.85897	1.58118e-137	1.18429e-135	0
66	RERE	24.9298	1.41119	3.53775e-137	2.64114e-135	0
67	YEATS2	24.875	3.20558	1.38893e-136	1.03356e-134	0
68	CHRM3	24.8589	4.98662	2.07213e-136	1.53699e-134	0
69	RP11-649A16.1	24.8579	5.71518	2.12462e-136	1.57086e-134	0
70	IGF2BP3	24.8035	5.6262	8.21025e-136	6.03151e-134	0
71	ASAP2	24.8016	3.84291	8.62391e-136	6.31523e-134	0
72	RSRC1	24.7983	2.80135	9.34096e-136	6.81861e-134	0
73	POU6F2	24.7869	3.49347	1.24193e-135	9.03697e-134	0
74	NCOR2	24.7207	1.66111	6.41251e-135	4.63677e-133	0
75	RASAL2	24.677	2.91517	1.89114e-134	1.35891e-132	0
76	ITGB4	24.6405	6.7922	4.65116e-134	3.31111e-132	0
77	TP63	24.2606	5.10155	5.1103e-130	3.55004e-128	0
78	RP1-149A16.12	24.2467	5.33014	7.17078e-130	4.96642e-128	0
79	KCNMB2-AS1	24.2279	5.16428	1.12967e-129	7.77716e-128	0
80	LINC00871	24.0942	5.66978	2.87368e-128	1.95495e-126	0
81	STK39	23.8833	4.78146	4.5668e-126	3.07044e-124	0
82	ZMYND8	23.7202	2.20913	2.23136e-124	1.48289e-122	0
83	CNTNAP2	23.711	3.88194	2.7743e-124	1.83839e-122	0
84	ANKRD11	23.6436	1.06391	1.3738e-123	9.02549e-122	0
85	SLC22A23	23.6227	2.22519	2.2533e-123	1.47614e-121	0
86	AC009264.1	23.5121	5.87913	3.06736e-122	1.98678e-120	0
87	MTSS1	23.4338	1.64585	1.9358e-121	1.24683e-119	0
88	LINC00540	23.4216	5.74306	2.5774e-121	1.65544e-119	0
89	TBL1XR1	23.3501	1.49169	1.37457e-120	8.75538e-119	0
90	PLXNA1	23.3468	4.88	1.48624e-120	9.44048e-119	0
91	ITGA3	23.3033	7.96744	4.10428e-120	2.59983e-118	0
92	SLC2A1	23.2492	4.87667	1.44832e-119	9.12399e-118	0
93	AP003900.6	23.184	8.00219	6.60441e-119	4.13793e-117	0
94	PCDH7	23.1594	5.11821	1.16937e-118	7.28687e-117	0
95	LPCAT1	23.0957	4.2058	5.11139e-118	3.15097e-116	0
96	TRERF1	23.0876	4.16921	6.16709e-118	3.7916e-116	0
97	UST	23.0553	3.55314	1.30093e-117	7.93465e-116	0
98	CACNA1B	23.041	5.91748	1.8086e-117	1.10019e-115	0
99	SPIDR	22.9453	1.55569	1.64285e-116	9.88891e-115	0
0	CUX2	50.1659	6.14194	0	0	1	Hepatocyte_CUX2 high
1	PCSK6	49.3063	5.01802	0	0	1
2	ZBTB16	49.1262	4.65321	0	0	1
3	HGD	49.0439	5.74879	0	0	1
4	MAGI1	48.5611	4.72735	0	0	1
5	PID1	48.555	4.91348	0	0	1
6	ZBTB20	48.4795	3.45129	0	0	1
7	POR	47.9875	4.47333	0	0	1
8	C3	47.9138	5.2786	0	0	1
9	ADRA1A	47.7386	5.566	0	0	1
10	ABCB11	47.4689	5.44601	0	0	1
11	SORBS2	47.1613	5.0201	0	0	1
12	ABLIM3	47.1559	4.87078	0	0	1
13	LDLRAD4	46.9357	4.41386	0	0	1
14	ALDH1L1	46.2243	5.15917	0	0	1
15	MAT1A	46.1848	5.33886	0	0	1
16	CYP3A5	46.0447	5.39519	0	0	1
17	TAT	45.9578	5.55023	0	0	1
18	RPH3AL	45.9517	4.72475	0	0	1
19	SERPINA1	45.6822	5.03317	0	0	1
20	FKBP5	45.4198	2.8727	0	0	1
21	CYP2B6	45.3088	5.4584	0	0	1
22	PAH	45.1724	5.1982	0	0	1
23	SLC39A14	45.0072	4.83685	0	0	1
24	LINC-PINT	44.7687	3.47722	0	0	1
25	INSR	44.5215	3.9249	0	0	1
26	MLXIPL	44.4701	4.34186	0	0	1
27	FGL1	44.4045	5.25778	0	0	1
28	CPS1	44.3121	4.45793	0	0	1
29	MAN1C1	43.8674	4.61194	0	0	1
30	LEPR	43.7933	4.30749	0	0	1
31	SLC13A5	43.6466	5.09134	0	0	1
32	CP	43.5227	5.22063	0	0	1
33	RORA	43.3238	2.40918	0	0	1
34	IL6R	43.2389	3.86262	0	0	1
35	ASS1	43.2154	4.75596	0	0	1
36	HPN	43.1763	4.98936	0	0	1
37	RBPMS	43.1406	4.23289	0	0	1
38	MYRIP	43.0717	4.75266	0	0	1
39	SMOC1	42.8951	5.02704	0	0	1
40	PARD3	42.716	4.10772	0	0	1
41	TRABD2B	42.4954	4.54114	0	0	1
42	CYP2C9	42.434	5.09403	0	0	1
43	TEAD1	42.1158	2.7416	0	0	1
44	F5	42.005	5.11665	0	0	1
45	GPT2	41.9401	4.25795	0	0	1
46	AGXT	41.7435	5.06089	0	0	1
47	ERRFI1	41.7197	3.63709	0	0	1
48	CHN2	41.6975	4.01708	0	0	1
49	TGFBR3	41.5975	4.36445	0	0	1
50	FOXO1	41.3457	2.38519	0	0	1
51	NSUN6	41.302	3.7745	0	0	1
52	BAAT	40.8679	5.35675	0	0	1
53	CFH	40.7808	4.27524	0	0	1
54	AOX1	40.7508	5.12656	0	0	1
55	APBA1	40.7503	4.73342	0	0	1
56	NR5A2	40.5442	4.43848	0	0	1
57	ACSL1	40.4124	3.65901	0	0	1
58	C9	40.0403	5.12435	0	0	1
59	ASL	40.0058	4.65013	0	0	1
60	IGFBP1	39.961	4.96652	0	0	1
61	CLMN	39.8799	3.432	0	0	1
62	ADGRA3	39.8694	2.99697	0	0	1
63	APOB	39.746	4.92167	0	0	1
64	SORBS1	39.6274	3.81785	0	0	1
65	MBNL2	39.5575	2.74615	0	0	1
66	ABHD2	39.386	4.00134	0	0	1
67	CYP2E1	39.0952	5.0048	0	0	1
68	NFIC	39.0038	2.53364	0	0	1
69	PRKAG2	38.9866	2.88299	0	0	1
70	LINC00598	38.896	2.82298	0	0	1
71	C10orf11	38.8776	2.81289	0	0	1
72	PC	38.7041	3.92874	0	0	1
73	PSD3	38.3699	2.63711	0	0	1
74	FOXN3	37.9546	2.16133	0	0	1
75	IGFBP2	37.9305	3.79527	0	0	1
76	RALGAPA2	37.6634	2.44712	1.97099480971367e-310	5.46037e-308	1
77	ECHDC2	37.6125	3.06013	0	3.67783e-307	1
78	NNMT	37.3774	4.55827	9.11464e-306	2.46567e-303	1
79	PCCA	37.2391	2.27598	1.59152e-303	4.20637e-301	1
80	C6	37.0641	4.77645	1.06305e-300	2.77769e-298	1
81	ARHGEF26	37.0137	3.77362	6.90422e-300	1.78377e-297	1
82	H6PD	36.6991	3.39255	7.5521e-295	1.92948e-292	1
83	COL18A1	36.4402	2.66073	9.81877e-291	2.45405e-288	1
84	ALB	36.2512	4.6444	9.51516e-288	2.3526e-285	1
85	ACACB	36.2178	4.04989	3.19311e-287	7.81089e-285	1
86	C5	36.2107	4.49574	4.1358e-287	1.00104e-284	1
87	SLC7A2	36.1126	4.43426	1.43649e-285	3.44069e-283	1
88	MYOM1	36.0697	4.54923	6.77326e-285	1.60561e-282	1
89	P4HA1	36.0407	3.28688	1.93092e-284	4.53057e-282	1
90	ACMSD	35.8277	4.9386	4.08709e-281	9.49278e-279	1
91	A1CF	35.6485	4.81658	2.4888e-278	5.72274e-276	1
92	CYP2C8	35.5653	5.11667	4.82278e-277	1.09797e-274	1
93	CYP2A6	35.459	5.13387	2.10912e-275	4.70846e-273	1
94	RAPH1	35.4265	2.88467	6.67626e-275	1.4761e-272	1
95	HLF	35.2384	4.68287	5.1665e-272	1.13141e-269	1
96	PCK1	35.1951	4.89935	2.37615e-271	5.10628e-269	1
97	SULT2A1	35.1549	5.05875	9.78796e-271	2.08393e-268	1
98	GPHN	35.1153	1.87699	3.93621e-270	8.30359e-268	1
99	ABLIM1	34.9001	3.29842	7.41137e-267	1.53529e-264	1
0	CTSB	11.7396	3.31504	7.98717e-32	1.83657e-27	2	Kupffer cell
1	CHST11	11.3932	4.62235	4.52279e-30	5.19985e-26	2
2	ZEB2	10.7349	5.13635	6.98113e-27	5.35081e-23	2
3	MERTK	10.6907	4.23507	1.12536e-26	6.46911e-23	2
4	FMN1	10.5913	4.04745	3.26972e-26	1.50368e-22	2
5	RGL1	10.2782	4.4061	8.83796e-25	3.387e-21	2
6	UBASH3B	10.2282	3.87207	1.48305e-24	4.87161e-21	2
7	RAB31	10.1912	4.20348	2.17133e-24	6.24093e-21	2
8	CELF2	10.1727	4.3604	2.6266e-24	6.71067e-21	2
9	PTPRJ	10.0522	2.57536	8.98379e-24	2.06573e-20	2
10	C10orf11	10.0154	1.94494	1.30498e-23	2.72788e-20	2
11	PREX1	9.59484	4.15748	8.4046e-22	1.61046e-18	2
12	KCNMA1	9.3242	2.84211	1.11828e-20	1.97798e-17	2
13	DAPK1	8.97355	1.99814	2.87107e-19	4.43727e-16	2
14	RBPJ	8.97265	3.69666	2.89463e-19	4.43727e-16	2
15	PIK3R5	8.74534	5.66451	2.22336e-18	3.19525e-15	2
16	TBXAS1	8.66061	4.77541	4.69255e-18	6.34709e-15	2
17	ELMO1	8.61684	1.93842	6.88258e-18	8.79211e-15	2
18	MRC1	8.56176	5.7738	1.11161e-17	1.32126e-14	2
19	FMNL2	8.55792	2.0097	1.14922e-17	1.32126e-14	2
20	SIGLEC1	8.53722	6.60871	1.37488e-17	1.50543e-14	2
21	DOCK8	8.45893	5.11722	2.6985e-17	2.6978e-14	2
22	SH3BP5	8.43283	3.97576	3.3741e-17	3.23267e-14	2
23	ABR	8.41701	3.22686	3.86221e-17	3.55231e-14	2
24	TNS3	8.2626	1.75721	1.42537e-16	1.26057e-13	2
25	RBM47	8.21111	1.56874	2.19151e-16	1.86636e-13	2
26	DOCK2	8.19122	5.28694	2.58597e-16	2.12363e-13	2
27	CPM	8.12344	4.24193	4.53161e-16	3.5931e-13	2
28	PRKCB	8.11809	4.26247	4.73595e-16	3.62995e-13	2
29	FRMD4B	8.10118	2.47975	5.44304e-16	4.03733e-13	2
30	SUSD6	8.06039	2.37769	7.60486e-16	5.36508e-13	2
31	FGD2	8.05888	6.8426	7.69974e-16	5.36508e-13	2
32	SMAP2	8.03761	2.53511	9.16063e-16	6.19528e-13	2
33	IQGAP2	7.98475	2.61527	1.40805e-15	9.25049e-13	2
34	DMXL2	7.9479	3.47362	1.89697e-15	1.21164e-12	2
35	RP11-1080G15.1	7.93791	5.76464	2.0562e-15	1.27785e-12	2
36	MITF	7.92337	4.49075	2.31165e-15	1.39879e-12	2
37	SLC8A1	7.50594	3.91815	6.09912e-14	3.49558e-11	2
38	GAS7	7.50309	4.5984	6.23288e-14	3.49558e-11	2
39	GAB2	7.47984	3.788	7.44144e-14	4.07401e-11	2
40	ABCA1	7.45706	1.38292	8.84778e-14	4.7313e-11	2
41	UTRN	7.42769	2.02389	1.10512e-13	5.77525e-11	2
42	PDE4B	7.40713	4.89807	1.2906e-13	6.59468e-11	2
43	FNBP1	7.3889	2.07658	1.48053e-13	7.24324e-11	2
44	GNAQ	7.37975	1.81742	1.58581e-13	7.59671e-11	2
45	ARHGAP26	7.22937	2.56496	4.8524e-13	2.27706e-10	2
46	SLCO2B1	7.22435	2.43496	5.03507e-13	2.31553e-10	2
47	ATG7	7.20095	1.87883	5.97942e-13	2.6959e-10	2
48	DPYD	7.11342	1.44457	1.13202e-12	5.00573e-10	2
49	LCP2	7.08514	5.55317	1.38901e-12	6.02622e-10	2
50	MYO1F	7.01779	4.9456	2.25407e-12	9.59815e-10	2
51	KCNAB2	6.99491	3.23618	2.65426e-12	1.10968e-09	2
52	SSH2	6.92742	1.85905	4.28597e-12	1.75985e-09	2
53	RIN3	6.80019	2.08946	1.04479e-11	4.14207e-09	2
54	STK10	6.78655	3.20006	1.14846e-11	4.47586e-09	2
55	ADAMTS2	6.76022	4.09201	1.37786e-11	5.28041e-09	2
56	ARHGAP15	6.74317	4.20471	1.54973e-11	5.84173e-09	2
57	DOCK4	6.69859	1.84663	2.10434e-11	7.8044e-09	2
58	INPP5D	6.56029	4.42977	5.37042e-11	1.96012e-08	2
59	PIK3AP1	6.49128	3.56447	8.51124e-11	3.05793e-08	2
60	SLC1A3	6.47375	3.14808	9.55995e-11	3.33063e-08	2
61	SH3TC1	6.45367	3.01824	1.09175e-10	3.74682e-08	2
62	IQSEC1	6.29689	1.46357	3.03679e-10	1.02688e-07	2
63	ST3GAL1	6.19884	1.81528	5.68799e-10	1.89218e-07	2
64	CAMK1D	6.19685	1.26053	5.76032e-10	1.89218e-07	2
65	CYTH1	6.13244	1.53665	8.65434e-10	2.76386e-07	2
66	PEAK1	6.10866	2.11142	1.00472e-09	3.14147e-07	2
67	SDC3	6.10766	3.70424	1.011e-09	3.14147e-07	2
68	DOCK11	6.09677	3.95481	1.08233e-09	3.31828e-07	2
69	LYN	6.04538	2.56283	1.49059e-09	4.50983e-07	2
70	SFMBT2	6.02013	2.96946	1.74274e-09	5.20422e-07	2
71	H2AFY	5.98636	1.87445	2.14587e-09	6.32592e-07	2
72	KLHL6	5.96074	5.68905	2.51103e-09	7.30868e-07	2
73	FRMD4A	5.84389	2.46469	5.09967e-09	1.42085e-06	2
74	PICALM	5.84356	1.24668	5.10984e-09	1.42085e-06	2
75	AP2A2	5.82432	1.77794	5.7344e-09	1.55126e-06	2
76	SNX9	5.77336	1.46172	7.77063e-09	2.05377e-06	2
77	SLA	5.75716	5.24582	8.55404e-09	2.23513e-06	2
78	MVB12B	5.74518	2.05816	9.18247e-09	2.37238e-06	2
79	ACSL1	5.71903	1.16247	1.07133e-08	2.73712e-06	2
80	RASA3	5.70965	2.43957	1.13207e-08	2.86052e-06	2
81	DENND3	5.69227	4.40143	1.25361e-08	3.13321e-06	2
82	PTK2B	5.66466	1.85704	1.4732e-08	3.64244e-06	2
83	CHKA	5.65433	1.88462	1.56455e-08	3.81306e-06	2
84	ITSN1	5.65315	1.23916	1.57537e-08	3.81306e-06	2
85	MAML2	5.55728	1.72571	2.74012e-08	6.56317e-06	2
86	IRAK3	5.54961	3.59175	2.86314e-08	6.78712e-06	2
87	BCL2	5.52981	3.12158	3.20583e-08	7.52192e-06	2
88	RNF213	5.51114	1.2043	3.56506e-08	8.28031e-06	2
89	GRK3	5.47548	2.43042	4.36329e-08	1.0033e-05	2
90	THEMIS2	5.40495	4.93135	6.48257e-08	1.47584e-05	2
91	PTPRC	5.38477	5.16578	7.25355e-08	1.6193e-05	2
92	RASSF4	5.36787	5.38531	7.96741e-08	1.76156e-05	2
93	WDFY4	5.35617	4.7387	8.50065e-08	1.86156e-05	2
94	ZNF438	5.34807	2.56801	8.88988e-08	1.92843e-05	2
95	RAPGEF1	5.32088	1.09035	1.03267e-07	2.19864e-05	2
96	ETV6	5.26485	1.34208	1.40307e-07	2.90651e-05	2
97	CD163L1	5.25263	5.61995	1.49946e-07	3.07845e-05	2
98	PDGFC	5.23856	1.98659	1.61836e-07	3.29315e-05	2
99	FAM49B	5.22975	1.62088	1.69741e-07	3.42371e-05	2
0	SHANK3	11.1825	3.86983	4.96859e-29	1.14248e-24	3	Endothelial cell
1	ST6GALNAC3	10.8317	4.45704	2.43491e-27	2.34511e-23	3
2	LDB2	10.8108	5.49938	3.05964e-27	2.34511e-23	3
3	PLEKHG1	9.80858	3.62804	1.03417e-22	5.94491e-19	3
4	COL4A2	9.50851	5.21748	1.93411e-21	8.89458e-18	3
5	FLT1	9.0417	6.43028	1.54253e-19	5.9115e-16	3
6	SH3RF3	8.86881	3.81251	7.39281e-19	2.42843e-15	3
7	SEC14L1	8.8158	3.3406	1.18837e-18	3.41567e-15	3
8	EGFL7	8.77394	7.23801	1.72526e-18	4.40784e-15	3
9	AUTS2	8.70693	2.54706	3.12218e-18	7.17913e-15	3
10	GRK5	8.5436	3.81382	1.30102e-17	2.7196e-14	3
11	PTPRM	8.30173	2.70349	1.02603e-16	1.96604e-13	3
12	APBB2	8.14551	2.06254	3.77695e-16	6.68056e-13	3
13	STAB1	8.08096	5.93664	6.42612e-16	1.05544e-12	3
14	TCF4	7.98116	3.10136	1.44958e-15	2.22212e-12	3
15	COL4A1	7.89312	5.02525	2.94722e-15	4.23552e-12	3
16	DOCK4	7.69845	1.98603	1.37725e-14	1.86285e-11	3
17	HSPG2	7.63406	3.01012	2.27473e-14	2.90585e-11	3
18	KALRN	7.57698	2.74808	3.53681e-14	4.28028e-11	3
19	EPAS1	7.55803	1.96509	4.09221e-14	4.70482e-11	3
20	PALD1	7.40074	6.57524	1.35433e-13	1.48292e-10	3
21	PLXNA2	7.35626	2.97217	1.89136e-13	1.97681e-10	3
22	GRB10	7.0052	1.71281	2.46627e-12	2.37373e-09	3
23	PTPRB	7.00456	5.06817	2.47758e-12	2.37373e-09	3
24	ARHGAP26	6.96212	2.64004	3.352e-12	3.08304e-09	3
25	PTPRG	6.93467	1.7834	4.07165e-12	3.46754e-09	3
26	PLXND1	6.90557	3.23127	5.00012e-12	4.10617e-09	3
27	AKAP12	6.73429	4.92198	1.64732e-11	1.30616e-08	3
28	NID1	6.64956	1.97832	2.93979e-11	2.18056e-08	3
29	MCF2L	6.62734	2.82673	3.41779e-11	2.4559e-08	3
30	INSR	6.51864	1.56228	7.09489e-11	4.94363e-08	3
31	ITGA9	6.4913	3.52403	8.50985e-11	5.75516e-08	3
32	C10orf11	6.48057	1.33248	9.13775e-11	6.00324e-08	3
33	ZBTB46	6.38222	4.54091	1.74539e-10	1.11482e-07	3
34	TNS1	6.30763	1.74868	2.8334e-10	1.76084e-07	3
35	PIP5K1C	6.28942	1.88659	3.18647e-10	1.92815e-07	3
36	MEG3	6.20282	5.73085	5.54599e-10	3.13473e-07	3
37	IGFBP7	6.14019	4.00361	8.24221e-10	4.51241e-07	3
38	PLPP3	6.10613	1.4546	1.02078e-09	5.45855e-07	3
39	SH3BP5	5.98701	3.21497	2.13736e-09	1.11696e-06	3
40	PHLDB1	5.97366	4.54659	2.31989e-09	1.18541e-06	3
41	RAPGEF5	5.95097	2.08998	2.6656e-09	1.33245e-06	3
42	PDE2A	5.93495	5.25881	2.93934e-09	1.4122e-06	3
43	FLI1	5.93447	3.82778	2.94796e-09	1.4122e-06	3
44	ABCG1	5.91904	4.19481	3.23827e-09	1.51961e-06	3
45	SMAD6	5.91322	4.46063	3.35484e-09	1.54282e-06	3
46	ETS1	5.87312	3.35001	4.27663e-09	1.92817e-06	3
47	COL18A1	5.85972	1.25667	4.63646e-09	2.05021e-06	3
48	FGFR1	5.76991	4.35141	7.93118e-09	3.37721e-06	3
49	UTRN	5.68251	1.85338	1.32731e-08	5.54914e-06	3
50	CDK17	5.56232	1.87508	2.66205e-08	1.09306e-05	3
51	TSPAN9	5.51107	1.1739	3.56664e-08	1.43879e-05	3
52	ENG	5.46883	5.92616	4.53005e-08	1.79593e-05	3
53	PTPRE	5.42361	4.01463	5.8407e-08	2.27204e-05	3
54	NFIB	5.42094	1.4056	5.92861e-08	2.27204e-05	3
55	RBPMS	5.35153	1.19545	8.72133e-08	3.23449e-05	3
56	MYH9	5.34528	1.18657	9.02755e-08	3.29491e-05	3
57	ASAP1	5.32574	1.4231	1.00542e-07	3.61227e-05	3
58	PDE4D	5.32083	1.90064	1.03295e-07	3.65409e-05	3
59	FCHSD2	5.31677	1.50102	1.05624e-07	3.67988e-05	3
60	HERC1	5.28121	1.63006	1.28331e-07	4.40426e-05	3
61	NOTCH4	5.27123	5.99698	1.35514e-07	4.58235e-05	3
62	TACC1	5.26792	1.52424	1.3798e-07	4.59812e-05	3
63	TCF12	5.20582	1.17552	1.93139e-07	6.34434e-05	3
64	BMP6	5.19611	5.42924	2.03507e-07	6.59076e-05	3
65	SH2B3	5.17202	2.9447	2.3157e-07	7.39546e-05	3
66	PARD3B	5.093	1.53435	3.52434e-07	0.00010663	3
67	APP	5.05152	1.13759	4.38312e-07	0.00013089	3
68	SASH1	5.02076	1.60263	5.14663e-07	0.0001498	3
69	FBXL7	4.97255	1.39829	6.60777e-07	0.000189924	3
70	CD99	4.92193	2.05593	8.56928e-07	0.000240295	3
71	STARD13	4.8104	1.28785	1.5063e-06	0.000407481	3
72	TTC28	4.80292	1.07128	1.56366e-06	0.000414488	3
73	ELMO1	4.71461	1.2379	2.42172e-06	0.000611924	3
74	ANKS1A	4.70714	1.28325	2.51221e-06	0.000627887	3
75	PLPP1	4.68727	1.28164	2.76867e-06	0.000670136	3
76	YES1	4.67232	1.93372	2.9781e-06	0.000713316	3
77	ARL15	4.65236	1.74852	3.28164e-06	0.000777918	3
78	HPCAL1	4.59699	1.43863	4.28642e-06	0.00100574	3
79	PITPNC1	4.58668	1.72919	4.50343e-06	0.00103898	3
80	DOCK6	4.58561	3.10765	4.52651e-06	0.00103898	3
81	ATP11A	4.58391	1.34963	4.56368e-06	0.00103898	3
82	SFMBT2	4.57515	2.73852	4.75878e-06	0.00106236	3
83	DIP2C	4.54386	0.955152	5.52327e-06	0.00122117	3
84	ST3GAL4	4.49613	2.30718	6.92016e-06	0.00148712	3
85	JMJD1C	4.49106	0.820801	7.08705e-06	0.00150889	3
86	MAGI1	4.4501	1.17928	8.58283e-06	0.00180935	3
87	DAPK1	4.38854	1.05775	1.14112e-05	0.00229288	3
88	WWC2	4.38748	1.29557	1.14674e-05	0.00229288	3
89	CABLES1	4.38016	3.50112	1.18592e-05	0.00235077	3
90	SPARC	4.37402	6.40032	1.21979e-05	0.00239725	3
91	TNS2	4.33568	1.97506	1.45307e-05	0.00280772	3
92	PECAM1	4.3257	4.50927	1.52048e-05	0.00291349	3
93	EXOC3L2	4.31572	5.60066	1.59086e-05	0.00302317	3
94	PREX2	4.221	5.34453	2.43223e-05	0.00447414	3
95	IL1R1	4.20215	1.76365	2.64391e-05	0.00482493	3
96	DLC1	4.19435	1.26484	2.73649e-05	0.00487774	3
97	LIMS2	4.1707	2.6177	3.03663e-05	0.00537109	3
98	CAMK1D	4.16435	0.959892	3.12243e-05	0.0054807	3
99	SORBS1	4.1062	0.993677	4.02214e-05	0.00692423	3
0	SERPINE1	7.38087	6.16348	1.57258e-13	3.61599e-09	4	Hepatocyte_SERPINE1 high
1	FAM102A	6.68185	2.82539	2.35938e-11	2.71258e-07	4
2	LDLR	6.51686	3.34563	7.17944e-11	5.45601e-07	4
3	ABLIM1	6.47484	2.59402	9.49119e-11	5.45601e-07	4
4	ABCC2	6.3683	3.432	1.9113e-10	8.78971e-07	4
5	H6PD	6.33029	2.52315	2.44699e-10	9.37768e-07	4
6	SDC4	6.16448	3.59083	7.07174e-10	2.32296e-06	4
7	FAM107B	6.03318	3.61175	1.60766e-09	4.62081e-06	4
8	GALNT2	5.93435	2.30703	2.95019e-09	7.5374e-06	4
9	OAF	5.83973	4.03294	5.22867e-09	1.20228e-05	4
10	SLC39A14	5.80552	2.71584	6.41684e-09	1.31932e-05	4
11	ZFP36	5.7937	3.70592	6.88522e-09	1.31932e-05	4
12	WWC1	5.70843	3.668	1.14023e-08	1.88925e-05	4
13	SPSB1	5.70453	3.57529	1.16668e-08	1.88925e-05	4
14	VMP1	5.69518	2.1937	1.23244e-08	1.88925e-05	4
15	EPAS1	5.63662	2.88063	1.73423e-08	2.49231e-05	4
16	USP12	5.53347	2.63043	3.13957e-08	4.24655e-05	4
17	SERPING1	5.50614	2.39883	3.66783e-08	4.68544e-05	4
18	KDM6B	5.48416	3.80668	4.15447e-08	5.02778e-05	4
19	IL6R	5.47501	2.13761	4.3748e-08	5.0297e-05	4
20	SERPINA3	5.45642	3.21653	4.85836e-08	5.1579e-05	4
21	EXT1	5.45097	1.5495	5.00951e-08	5.1579e-05	4
22	SPTBN1	5.44573	2.05698	5.15924e-08	5.1579e-05	4
23	EEPD1	5.42056	2.63417	5.94117e-08	5.69213e-05	4
24	MPRIP	5.27427	2.36702	1.33288e-07	0.000122593	4
25	2022-09-09	5.26142	1.74856	1.42944e-07	0.000126417	4
26	MAP2K3	5.23728	4.07176	1.62959e-07	0.000134571	4
27	TEAD1	5.23625	1.79777	1.63868e-07	0.000134571	4
28	ABTB2	5.22156	2.37404	1.77419e-07	0.000140675	4
29	NR5A2	5.16321	2.13042	2.42752e-07	0.000186061	4
30	MYH9	5.07753	1.98547	3.82379e-07	0.000283627	4
31	MBNL2	5.05451	1.75857	4.31488e-07	0.000310051	4
32	FN1	5.02749	2.7869	4.9693e-07	0.000346255	4
33	SGMS2	5.01773	4.72682	5.22844e-07	0.000353596	4
34	HIVEP1	5.00633	2.05459	5.54774e-07	0.000364309	4
35	IL1R1	5.00099	3.0264	5.70371e-07	0.000364309	4
36	IRAK2	4.97633	3.58263	6.48005e-07	0.000402709	4
37	CORO1C	4.96493	2.11258	6.87265e-07	0.000415868	4
38	SH3D19	4.94602	1.83963	7.57443e-07	0.000446581	4
39	TPST1	4.92055	2.27611	8.6303e-07	0.000496113	4
40	C3	4.85808	2.27224	1.18528e-06	0.000654525	4
41	ABHD2	4.855	2.03534	1.20386e-06	0.000654525	4
42	PC	4.85171	2.01424	1.224e-06	0.000654525	4
43	AKR1C1	4.84565	4.27772	1.26197e-06	0.000659493	4
44	MT2A	4.84093	2.33663	1.29236e-06	0.000660366	4
45	TNS3	4.81339	1.85176	1.4839e-06	0.000741754	4
46	ACTN4	4.78976	1.87975	1.66978e-06	0.000816915	4
47	ARHGEF10L	4.78175	1.84547	1.73776e-06	0.000825112	4
48	PPARD	4.77939	2.84792	1.75831e-06	0.000825112	4
49	SERPINA1	4.75278	2.01231	2.00641e-06	0.000922706	4
50	KCCAT211	4.71816	5.25313	2.37992e-06	0.00107302	4
51	LPGAT1	4.66853	2.40436	3.03356e-06	0.00134142	4
52	MLXIP	4.62292	2.38966	3.78376e-06	0.00164158	4
53	CTSB	4.61408	2.81476	3.94832e-06	0.00168125	4
54	IL6ST	4.50673	2.07367	6.58358e-06	0.00275242	4
55	NFIC	4.45608	1.49373	8.34734e-06	0.00342748	4
56	ATP6V0A1	4.43029	2.89053	9.41067e-06	0.0037963	4
57	ANKH	4.41036	1.83176	1.032e-05	0.00409133	4
58	RBM47	4.35879	1.59468	1.30786e-05	0.00498296	4
59	TP53BP2	4.35416	3.49548	1.33577e-05	0.00498296	4
60	PLEKHA7	4.35293	2.19154	1.34331e-05	0.00498296	4
61	MAP4K4	4.34995	2.00968	1.36169e-05	0.00498296	4
62	CTNNA1	4.34399	1.78016	1.39917e-05	0.00498296	4
63	TBC1D8	4.34348	1.65877	1.40245e-05	0.00498296	4
64	JAK1	4.3404	2.04026	1.42227e-05	0.00498296	4
65	SOD2	4.33916	2.94492	1.43027e-05	0.00498296	4
66	ATP9A	4.32879	2.79017	1.49933e-05	0.00514563	4
67	GAREM1	4.31831	1.78072	1.57231e-05	0.00531671	4
68	TGM2	4.28779	4.7982	1.80456e-05	0.00601363	4
69	COBL	4.27351	2.28539	1.92416e-05	0.00632059	4
70	PTPN3	4.26447	1.84221	2.00374e-05	0.00638569	4
71	PLPP3	4.26129	1.85535	2.03252e-05	0.00638569	4
72	CAMK1D	4.26077	1.89751	2.03719e-05	0.00638569	4
73	GSE1	4.23735	1.42446	2.26172e-05	0.00693414	4
74	ELMSAN1	4.22739	2.57918	2.36422e-05	0.00715302	4
75	LBP	4.21824	3.31072	2.46214e-05	0.00735254	4
76	FLNB	4.2015	1.95433	2.65157e-05	0.00781669	4
77	ETS2	4.19317	2.51079	2.75078e-05	0.0080065	4
78	ABCC3	4.18814	2.72396	2.81249e-05	0.00808381	4
79	ELL2	4.1117	1.76335	3.92748e-05	0.0109827	4
80	TSHZ2	4.10955	1.58689	3.96436e-05	0.0109827	4
81	GDA	4.08664	2.43516	4.37671e-05	0.0119807	4
82	PANX1	4.0739	3.62203	4.62328e-05	0.0125068	4
83	ABAT	4.02376	1.70597	5.72756e-05	0.015199	4
84	NFATC2	4.02273	2.91382	5.75261e-05	0.015199	4
85	DENND4A	4.01935	1.9191	5.83602e-05	0.015199	4
86	SHC2	4.01534	2.093	5.93606e-05	0.015199	4
87	PCK1	4.01482	1.69045	5.949e-05	0.015199	4
88	AC022816.2	4.00732	3.57455	6.14104e-05	0.0155173	4
89	MAFF	4.00013	5.17071	6.33068e-05	0.0158226	4
90	NFKBIA	3.99325	2.72066	6.51738e-05	0.016114	4
91	ABLIM3	3.97866	1.69932	6.93043e-05	0.016953	4
92	OSBPL9	3.96592	1.53619	7.31127e-05	0.0176964	4
93	GK	3.94959	3.39516	7.82861e-05	0.0187512	4
94	SMAD3	3.87757	1.43792	0.000105505	0.0249438	4
95	BCR	3.87572	1.99891	0.00010631	0.0249438	4
96	DHRS3	3.8488	1.92296	0.000118696	0.0275687	4
97	TNS1	3.82939	1.9952	0.000128463	0.0292953	4
98	SLC20A2	3.82897	1.73096	0.000128678	0.0292953	4
99	HSD17B2	3.796	2.17528	0.000147051	0.0331101	4

## Sheet: HCC_p4
	Gene	Scores	logFC	P value	adjusted P value	leiden	cell type
0	ZHX2	66.7406	1.28722	0	0	0	Epithelial cell_ZHX2 high
1	FAM13A	61.2164	2.22126	0	0	0
2	NEAT1	58.1388	0.927022	0	0	0
3	CP	53.4019	1.64685	0	0	0
4	SORCS2	52.6493	1.62436	0	0	0
5	PLOD2	52.564	1.56489	0	0	0
6	NDRG1	52.1159	1.63677	0	0	0
7	TNS1	46.1354	1.37781	0	0	0
8	PAG1	45.3744	0.977956	0	0	0
9	PLCB1	45.3044	0.795068	0	0	0
10	PCSK6	43.5987	0.922109	0	0	0
11	ABLIM3	42.1123	1.15283	0	0	0
12	IGFBP3	41.5881	2.0043	0	0	0
13	SORBS1	41.526	0.832456	0	0	0
14	PTPRD	41.4891	1.1694	0	0	0
15	RNF220	37.4945	1.09799	1.13088e-307	1.06271e-304	0
16	FN1	35.7979	0.636552	1.19228e-280	1.00837e-277	0
17	FNDC3B	35.6988	0.483283	4.12991e-279	3.32654e-276	0
18	AGTR1	34.7241	0.864646	3.41614e-264	2.62655e-261	0
19	GBE1	34.0685	1.07653	2.16063e-254	1.52279e-251	0
20	GCLC	32.2017	1.31364	1.67026e-227	1.1301e-224	0
21	NEDD9	31.637	0.948997	1.14571e-219	7.45371e-217	0
22	2022-09-09	31.6071	0.649183	2.95321e-219	1.85013e-216	0
23	TSHZ2	30.6131	0.853524	8.20264e-206	4.95527e-203	0
24	SERPINE1	28.9839	2.01767	1.04847e-184	5.72093e-182	0
25	AKR1C1	28.591	0.939089	8.70487e-180	4.60134e-177	0
26	CYTH1	28.048	0.674664	4.22378e-173	2.10133e-170	0
27	ETS2	27.7115	1.23428	5.07179e-169	2.31863e-166	0
28	VPS37A	27.5001	0.668787	1.75194e-166	7.5985e-164	0
29	AFF1	26.8804	0.564223	3.72597e-159	1.57562e-156	0
30	ZFAND3	25.7954	0.385772	9.99837e-147	3.93308e-144	0
31	SQSTM1	25.6723	0.965725	2.38184e-145	9.15654e-143	0
32	TF	25.5365	0.566231	7.74778e-144	2.91231e-141	0
33	KYNU	25.5072	0.717165	1.6386e-143	5.8972e-141	0
34	UGDH	25.4731	1.00238	3.91983e-143	1.38133e-140	0
35	SPTBN1	25.2779	0.558765	5.59515e-141	1.93147e-138	0
36	SLC7A2	25.256	0.558591	9.74074e-141	3.29529e-138	0
37	EEPD1	25.0945	0.806526	5.71581e-139	1.89574e-136	0
38	TXNRD1	25.0362	1.15131	2.46542e-138	7.86842e-136	0
39	ATP9A	24.8331	0.814156	3.93512e-136	1.23264e-133	0
40	INSR	24.4083	0.461358	1.39602e-131	4.14275e-129	0
41	ABCA5	24.2187	0.685947	1.41363e-129	4.12268e-127	0
42	VEGFA	23.6258	0.975019	2.0941e-123	5.53463e-121	0
43	EDIL3	23.1364	0.885262	1.99425e-118	5.11102e-116	0
44	C3	22.9937	0.606614	5.39383e-117	1.36174e-114	0
45	HAL	22.9545	0.683776	1.32778e-116	3.30286e-114	0
46	GAREM1	22.8574	0.769547	1.23258e-115	3.02161e-113	0
47	MAN1A1	22.6556	0.512366	1.2293e-113	2.97052e-111	0
48	SETBP1	22.5199	0.657634	2.6501e-112	6.31359e-110	0
49	EPB41	22.4271	0.628774	2.14003e-111	5.02759e-109	0
50	NEK6	22.3906	0.581033	4.85755e-111	1.12556e-108	0
51	ABCC3	22.1326	0.790805	1.53495e-108	3.41627e-106	0
52	SMAD3	22.0584	0.625138	7.93072e-108	1.71985e-105	0
53	RALGAPA2	21.9268	0.596518	1.44338e-106	3.01418e-104	0
54	BACH1	21.7751	0.499796	3.99691e-105	8.14551e-103	0
55	LRP1B	21.5553	0.991756	4.71876e-103	9.50212e-101	0
56	ACOX1	21.3299	0.715299	5.98759e-101	1.19153e-98	0
57	PLIN2	20.9942	1.03002	7.40634e-98	1.42362e-95	0
58	RUNX2	20.5842	1.36882	3.80651e-94	6.92334e-92	0
59	SLC38A2	20.5807	0.67426	4.0859e-94	7.35244e-92	0
60	SIPA1L2	20.4137	0.589244	1.26283e-92	2.22508e-90	0
61	EFNA1	20.3159	0.890753	9.30839e-92	1.62321e-89	0
62	PVT1	20.1482	0.643703	2.79307e-90	4.8209e-88	0
63	BAIAP2L1	20.115	0.543649	5.45643e-90	9.32278e-88	0
64	TRIO	19.7319	0.420118	1.1477e-86	1.8489e-84	0
65	SLC38A1	19.5018	0.742159	1.05958e-84	1.64429e-82	0
66	DTNA	19.4249	0.453758	4.75448e-84	7.24523e-82	0
67	OSMR	19.2544	0.870035	1.2966e-82	1.95821e-80	0
68	VMP1	19.1939	0.423386	4.15876e-82	6.17064e-80	0
69	MYOM1	19.0105	0.435514	1.39549e-80	2.03488e-78	0
70	HPN	18.8756	0.421312	1.81204e-79	2.61972e-77	0
71	PDE9A	18.7023	0.59002	4.74563e-78	6.63408e-76	0
72	ITIH3	18.6232	0.769905	2.08415e-77	2.84301e-75	0
73	KDM3A	18.5915	0.793778	3.76461e-77	5.09427e-75	0
74	SLC7A1	18.5558	0.80104	7.32606e-77	9.83494e-75	0
75	AHSG	18.528	0.647228	1.22807e-76	1.63565e-74	0
76	IRAK2	18.3939	0.643644	1.47127e-75	1.9123e-73	0
77	DEPTOR	18.3935	0.727522	1.481e-75	1.9123e-73	0
78	LDHA	18.2835	1.05205	1.11952e-74	1.42381e-72	0
79	SND1	18.0653	0.287965	5.97958e-73	7.32932e-71	0
80	TMEM123	17.9736	0.791	3.13774e-72	3.76418e-70	0
81	SCD	17.9599	0.574327	4.01335e-72	4.7807e-70	0
82	CTD-3006G17.2	17.8689	0.384221	2.05948e-71	2.41918e-69	0
83	RB1CC1	17.5662	0.464631	4.47261e-69	5.18179e-67	0
84	MLPH	17.3204	1.01597	3.30238e-67	3.69932e-65	0
85	TMEM45B	17.2812	2.15408	6.51856e-67	7.25404e-65	0
86	ITGB5	17.2145	0.586726	2.06731e-66	2.28552e-64	0
87	AKR1C2	17.2021	1.56456	2.56242e-66	2.8145e-64	0
88	SCARB1	17.1807	0.522169	3.70597e-66	4.04429e-64	0
89	PRKD1	17.1509	0.626785	6.19193e-66	6.71387e-64	0
90	FBXW7	17.1154	0.392511	1.13848e-65	1.22658e-63	0
91	SNX25	16.6569	0.577296	2.69662e-62	2.81564e-60	0
92	BCL6	16.5565	0.607445	1.43821e-61	1.4655e-59	0
93	TMEM2	16.5099	0.377805	3.11528e-61	3.1366e-59	0
94	TBC1D8	16.4719	0.390331	5.83737e-61	5.84255e-59	0
95	RP11-317N12.1	16.4373	0.339193	1.03382e-60	1.02865e-58	0
96	MAPK14	16.4132	0.715011	1.53923e-60	1.52258e-58	0
97	PHF21A	16.4027	0.599369	1.82998e-60	1.79966e-58	0
98	PPARG	16.4006	0.432446	1.89335e-60	1.85121e-58	0
99	AMD1	16.3553	0.649015	3.98916e-60	3.85581e-58	0
0	GPC5	66.7145	1.71986	0	0	1	Epithelial cell_GPC5 high
1	PAH	63.1905	1.1857	0	0	1
2	BDH1	61.3454	1.58076	0	0	1
3	RORA	58.3496	1.11117	0	0	1
4	KIF6	57.7539	2.19044	0	0	1
5	CYB5A	55.5035	1.41707	0	0	1
6	LEPR	52.6435	1.45692	0	0	1
7	GPC3	52.2927	1.24233	0	0	1
8	DPYS	51.0208	1.49167	0	0	1
9	APOH	49.6304	1.29195	0	0	1
10	SLC38A4	47.7231	1.51467	0	0	1
11	BAAT	45.3837	1.24232	0	0	1
12	MSMO1	45.1827	1.43712	0	0	1
13	MACROD2	45.1066	0.907035	0	0	1
14	HMGCS1	44.5235	1.24981	0	0	1
15	GC	44.1886	1.03417	0	0	1
16	LSS	43.5108	1.53649	0	0	1
17	LINC01146	43.3564	0.906769	0	0	1
18	PLPPR1	43.2091	0.945513	0	0	1
19	C5	42.7394	0.902752	0	0	1
20	FGL1	42.3621	0.917316	0	0	1
21	ALB	41.8127	0.774576	0	0	1
22	GPAM	41.3258	1.1165	0	0	1
23	ZBTB16	39.6063	1.04813	0	0	1
24	SUGCT	39.0286	1.06603	0	0	1
25	AFF3	38.7295	0.861332	0	0	1
26	PLPP3	38.3254	0.934354	0	0	1
27	COL18A1	38.0544	0.786497	0	0	1
28	FTCD	37.9314	1.11213	0	0	1
29	SLC2A2	37.9072	1.48935	0	0	1
30	MLXIPL	36.7279	1.02793	2.61526e-295	1.22881e-292	1
31	PID1	36.6723	0.8403	2.01645e-294	9.21845e-292	1
32	KNG1	36.4812	1.3228	2.20365e-291	9.80915e-289	1
33	BHMT	36.4598	1.71888	4.81702e-291	2.08923e-288	1
34	NR1H4	35.5839	1.06312	2.48657e-277	1.02586e-274	1
35	DST	35.2496	0.73058	3.47701e-272	1.40032e-269	1
36	SORBS2	34.7232	0.875155	3.52125e-264	1.3236e-261	1
37	ACSS2	34.1148	1.58397	4.44327e-255	1.56579e-252	1
38	IGFBP2	33.9826	1.56041	4.03108e-253	1.39154e-250	1
39	HNF1A-AS1	33.739	1.33218	1.54754e-249	5.23533e-247	1
40	SLCO1B1	33.4889	0.994343	6.98471e-246	2.27205e-243	1
41	MGMT	33.4866	0.841546	7.55702e-246	2.41183e-243	1
42	CAPN12	33.389	0.924039	1.98284e-244	6.21108e-242	1
43	DPYD	33.2675	0.563875	1.13832e-242	3.50084e-240	1
44	RP11-798K3.2	33.2105	0.946767	7.58173e-242	2.29009e-239	1
45	NADK2	33.1324	0.882898	1.01365e-240	3.00806e-238	1
46	AGXT	33.0094	1.22834	5.95886e-239	1.73783e-236	1
47	GRAMD3	32.8531	0.867498	1.03004e-236	2.95307e-234	1
48	PHLPP1	32.7476	0.857654	3.2815e-235	9.25111e-233	1
49	MBD5	32.7305	0.699571	5.74396e-235	1.59277e-232	1
50	SIK2	32.2316	1.03613	6.3648e-228	1.6822e-225	1
51	UPB1	32.1832	1.14546	3.03322e-227	7.89337e-225	1
52	IL6R	32.0043	0.990506	9.49861e-225	2.43438e-222	1
53	SLC6A1	31.8602	2.1134	9.5231e-223	2.33454e-220	1
54	HMGCS2	31.8428	1.3632	1.65338e-222	3.99529e-220	1
55	SDC2	31.8331	0.683295	2.25884e-222	5.38145e-220	1
56	CDK14	31.6075	0.69875	2.9121e-219	6.84141e-217	1
57	CTNND2	31.5588	0.739164	1.35597e-218	3.14195e-216	1
58	CPB2	31.3631	1.41035	6.4507e-216	1.47451e-213	1
59	CYP4F3	31.2319	0.947975	3.9357e-214	8.75951e-212	1
60	PPP2R1B	31.0641	1.07378	7.35194e-212	1.61504e-209	1
61	HGD	30.6602	0.939458	1.9345e-206	4.19513e-204	1
62	RP1-60O19.1	30.3088	0.880111	8.77412e-202	1.87866e-199	1
63	FMO5	30.2627	0.88098	3.54644e-201	7.49851e-199	1
64	TSPAN9	30.2311	0.760175	9.23882e-201	1.90579e-198	1
65	VCAM1	30.1558	1.43336	9.00128e-200	1.83442e-197	1
66	SNHG14	30.003	0.699008	8.96168e-198	1.8046e-195	1
67	CYP2C9	29.1496	1.29114	8.45785e-187	1.62573e-184	1
68	RP5-968D22.3	29.0938	1.49932	4.30574e-186	8.18333e-184	1
69	GAS2	28.966	0.746166	1.76638e-184	3.31981e-182	1
70	LDLRAD4	28.8156	0.547884	1.36714e-182	2.54123e-180	1
71	CPS1	28.6941	2.22267	4.51956e-181	8.30961e-179	1
72	PLXNC1	28.6132	0.997089	4.60572e-180	8.37695e-178	1
73	SHANK2	28.567	0.570732	1.72506e-179	3.10418e-177	1
74	PARD3B	28.4898	0.670473	1.56881e-178	2.79331e-176	1
75	NRBP2	28.474	0.936966	2.46072e-178	4.33574e-176	1
76	ADAMTSL3	28.4109	1.07406	1.48401e-177	2.58784e-175	1
77	EPB41L5	28.2973	0.849342	3.72666e-176	6.4323e-174	1
78	LARGE1	28.0548	0.588	3.49177e-173	5.90634e-171	1
79	PTP4A1	28.0054	0.660949	1.3975e-172	2.31751e-170	1
80	PIK3R1	27.8842	1.17877	4.15217e-171	6.68895e-169	1
81	SERINC5	27.8524	0.701941	1.00728e-170	1.60737e-168	1
82	ABCA6	27.7763	1.07178	8.39879e-170	1.32771e-167	1
83	NDST1	27.6971	0.711422	7.56382e-169	1.17378e-166	1
84	GATM	27.3732	1.47702	5.71573e-165	8.71005e-163	1
85	PPARGC1A	27.3163	1.56444	2.71669e-164	4.10293e-162	1
86	GPHN	27.2397	0.552202	2.20197e-163	3.29614e-161	1
87	DAPK1	27.0824	0.635085	1.58682e-161	2.35447e-159	1
88	MTSS1	27.068	0.491854	2.34482e-161	3.44892e-159	1
89	FOXO1	26.9631	0.778332	4.00624e-160	5.84186e-158	1
90	TM4SF4	26.7652	0.851734	8.22762e-158	1.18949e-155	1
91	SNTB1	26.7202	0.460633	2.73974e-157	3.92734e-155	1
92	TLE1	26.4332	0.708412	5.69323e-154	7.95876e-152	1
93	ITPR2	26.2365	0.454476	1.01881e-151	1.41256e-149	1
94	SLC22A9	26.1602	0.866935	7.54654e-151	1.0378e-148	1
95	ATP2B2	26.0841	0.674088	5.52821e-150	7.5411e-148	1
96	PLG	26.0131	1.15499	3.5244e-149	4.76922e-147	1
97	EGFR	25.945	0.628634	2.07138e-148	2.78074e-146	1
98	SCN9A	25.9159	1.02325	4.40872e-148	5.87192e-146	1
99	NFIA	25.861	0.553662	1.82816e-147	2.41588e-145	1
0	RELN	57.6818	1.6554	0	0	2	Epithelial cell_RELN high
1	PTPRG	49.5566	1.19464	0	0	2
2	CENPP	39.8669	1.82171	0	0	2
3	ROBO1	37.7289	0.836442	0	0	2
4	ATAD2	36.2935	0.94326	2.04765e-288	5.77268e-285	2
5	PVT1	35.1306	1.10547	2.30233e-270	5.56342e-267	2
6	DIAPH3	33.6555	3.61136	2.58868e-248	5.47345e-245	2
7	BRIP1	32.2521	3.02223	3.29117e-228	5.56701e-225	2
8	ASPM	31.7854	3.33834	1.02979e-221	1.58353e-218	2
9	MSI2	31.233	0.621742	3.79685e-214	5.35197e-211	2
10	FHIT	31.043	0.648676	1.41814e-211	1.71342e-208	2
11	ARHGAP11B	29.7373	3.23147	2.53111e-194	2.67586e-191	2
12	ROBO2	29.5765	1.005	2.99951e-192	2.98451e-189	2
13	PARD3B	29.5709	0.739887	3.5349e-192	3.32183e-189	2
14	TENM2	29.3005	0.771664	1.02081e-188	9.08794e-186	2
15	SPATA5	29.077	1.0335	7.01264e-186	5.93094e-183	2
16	EFNA5	28.9418	0.889104	3.56309e-184	2.86999e-181	2
17	PCSK5	28.4434	1.2533	5.87785e-178	4.32277e-175	2
18	MAP4K4	28.4005	0.990147	1.99484e-177	1.40595e-174	2
19	EZH2	28.3584	1.88645	6.59638e-177	4.46311e-174	2
20	PDE4D	28.0701	0.893262	2.27223e-173	1.47826e-170	2
21	TRABD2B	27.9393	1.18988	8.89893e-172	5.57502e-169	2
22	EGFEM1P	27.9189	0.682816	1.57202e-171	9.4967e-169	2
23	RAPGEF5	27.221	0.995622	3.66299e-163	2.13654e-160	2
24	PKP4	27.1506	0.874757	2.48963e-162	1.40373e-159	2
25	SETBP1	27.0493	0.780187	3.89222e-161	2.12377e-158	2
26	EPB41L2	26.3572	1.04456	4.24132e-153	2.24194e-150	2
27	BICC1	26.2951	0.933916	2.17956e-152	1.11719e-149	2
28	PRKD1	26.2588	0.904981	5.6754e-152	2.82351e-149	2
29	LTBP1	26.0965	1.16875	3.99116e-150	1.92887e-147	2
30	NR6A1	25.7976	0.718245	9.42627e-147	4.42904e-144	2
31	ACSS3	25.6256	0.862905	7.901e-145	3.61204e-142	2
32	GPC6	25.6184	0.54948	9.51476e-145	4.23532e-142	2
33	SMC4	25.5603	2.15525	4.22177e-144	1.83106e-141	2
34	WHSC1	25.3917	1.20658	3.11305e-142	1.31643e-139	2
35	MELK	25.1537	3.24525	1.28769e-139	5.18602e-137	2
36	NUSAP1	25.0236	3.40931	3.38466e-138	1.33143e-135	2
37	KNTC1	25.0084	2.3084	4.95425e-138	1.90457e-135	2
38	HELLPAR	24.8977	3.63222	7.87235e-137	2.95913e-134	2
39	RFC3	24.8134	1.81361	6.42353e-136	2.36204e-133	2
40	CTNND2	24.2435	0.615205	7.73781e-130	2.78479e-127	2
41	UTRN	24.2024	0.477706	2.09922e-129	7.39755e-127	2
42	CMSS1	24.0043	0.766119	2.50897e-127	8.66106e-125	2
43	CADPS2	23.7724	0.566463	6.44842e-125	2.1815e-122	2
44	IGF2BP3	23.6661	0.693278	8.06032e-124	2.67334e-121	2
45	PLEKHA5	23.5044	0.577693	3.68067e-122	1.19728e-119	2
46	PRKCA	23.4721	0.466688	7.86163e-122	2.50905e-119	2
47	GMDS	23.4162	0.675041	2.92057e-121	9.14841e-119	2
48	FIGN	23.0433	0.812825	1.71708e-117	5.28081e-115	2
49	SOX5	22.9421	0.569554	1.76562e-116	5.33312e-114	2
50	CEP128	22.7849	1.81876	6.47811e-115	1.92241e-112	2
51	DLEU1	22.6064	1.11267	3.7487e-113	1.09326e-110	2
52	MTUS1	22.5337	0.512889	1.93935e-112	5.46735e-110	2
53	GPC3	22.4852	0.628166	5.79423e-112	1.60671e-109	2
54	PRKDC	22.2756	0.881051	6.37091e-110	1.73813e-107	2
55	VPS13A	22.2358	0.568931	1.54949e-109	4.16026e-107	2
56	POLQ	22.2139	3.38532	2.52093e-109	6.66274e-107	2
57	PARD3	21.9926	0.447512	3.39335e-107	8.69674e-105	2
58	ROR1	21.9256	0.829664	1.48091e-106	3.73873e-104	2
59	FGFR2	21.8815	0.812406	3.89802e-106	9.69634e-104	2
60	SIPA1L2	21.6792	0.599829	3.22756e-104	7.91221e-102	2
61	DEPDC1B	21.4265	2.5108	7.56764e-102	1.82867e-99	2
62	DLEU2	21.0801	0.545264	1.21006e-98	2.88283e-96	2
63	SEMA6D	20.9274	0.845591	3.01273e-97	6.98088e-95	2
64	GREB1	20.889	1.16606	6.73957e-97	1.54054e-94	2
65	KIF4A	20.8836	3.70756	7.55335e-97	1.70353e-94	2
66	DCDC2	20.8702	1.09313	1.00003e-96	2.22572e-94	2
67	CEP192	20.6452	0.836887	1.07864e-94	2.3695e-92	2
68	ANLN	20.5585	3.51982	6.46623e-94	1.38451e-91	2
69	RNF220	20.3585	0.605416	3.90277e-92	8.25192e-90	2
70	ZNF608	20.3394	0.85239	5.76512e-92	1.20391e-89	2
71	RTTN	20.2975	1.00187	1.35401e-91	2.79306e-89	2
72	AC093375.1	20.2853	0.561946	1.73529e-91	3.53643e-89	2
73	GRB14	20.2249	1.03798	5.91235e-91	1.19056e-88	2
74	TOP2A	20.2215	3.76157	6.33857e-91	1.26138e-88	2
75	CENPK	20.2171	3.08703	6.92631e-91	1.36231e-88	2
76	PRIM2	19.8485	1.0989	1.13631e-87	2.20927e-85	2
77	CSPP1	19.7824	0.621388	4.22423e-87	8.11965e-85	2
78	MKI67	19.6719	2.84394	3.7537e-86	7.13415e-84	2
79	CADPS	19.4509	1.80677	2.86395e-84	5.26562e-82	2
80	RAD18	19.4157	1.10207	5.68511e-84	1.03402e-81	2
81	CENPU	19.3288	3.14399	3.07663e-83	5.50982e-81	2
82	SLC4A7	19.3285	0.751334	3.09449e-83	5.50982e-81	2
83	SAE1	19.1789	1.12214	5.55391e-82	9.78587e-80	2
84	MECOM	19.1091	0.882797	2.1227e-81	3.7016e-79	2
85	RP11-317N12.1	19.0749	0.412251	4.08102e-81	7.04392e-79	2
86	RP11-6B4.1	18.8938	0.581804	1.28268e-79	2.19157e-77	2
87	HJURP	18.868	3.92164	2.08877e-79	3.53315e-77	2
88	HMGA2	18.7808	1.91368	1.08484e-78	1.81684e-76	2
89	ECT2	18.6918	2.83734	5.77636e-78	9.48613e-76	2
90	ZRANB3	18.6442	1.07227	1.40799e-77	2.29001e-75	2
91	LAMTOR5-AS1	18.6189	0.882895	2.2577e-77	3.63705e-75	2
92	TANC1	18.5084	0.607468	1.7665e-76	2.8189e-74	2
93	C2orf48	18.4459	2.95323	5.62166e-76	8.88696e-74	2
94	BUB1B	18.4178	3.75346	9.45146e-76	1.46671e-73	2
95	RNF165	18.3801	0.996522	1.89629e-75	2.91598e-73	2
96	MMS22L	18.3453	2.00879	3.59899e-75	5.4779e-73	2
97	C15orf41	18.3449	0.737499	3.62711e-75	5.4779e-73	2
98	SAMD5	18.3335	0.547796	4.47022e-75	6.69149e-73	2
99	STXBP6	18.2747	0.821994	1.31617e-74	1.95289e-72	2
0	KCNMA1	59.6217	6.88944	0	0	3	Kupffer cell
1	FMNL2	56.0719	3.93271	0	0	3
2	CTSB	53.7375	3.04345	0	0	3
3	CELF2	53.535	5.69367	0	0	3
4	ABR	53.4938	6.27591	0	0	3
5	MAML2	49.9589	4.72443	0	0	3
6	FRMD4B	49.528	4.04945	0	0	3
7	FRMD4A	48.9355	4.47057	0	0	3
8	FMN1	48.7052	6.55568	0	0	3
9	CHST11	48.6586	2.9446	0	0	3
10	DOCK2	48.6307	5.79015	0	0	3
11	SNX29	48.229	3.31112	0	0	3
12	ZEB2	48.1506	5.83316	0	0	3
13	GAS7	47.3665	6.38044	0	0	3
14	SLC8A1	47.245	5.86695	0	0	3
15	PLXDC2	46.7466	5.74758	0	0	3
16	MITF	46.081	4.71099	0	0	3
17	PFKFB3	44.812	3.70488	0	0	3
18	SFMBT2	44.6484	4.80764	0	0	3
19	ATG7	44.0777	2.18164	0	0	3
20	LGMN	43.7914	5.19759	0	0	3
21	MYO5A	43.3654	4.68638	0	0	3
22	RNF144B	42.926	6.19795	0	0	3
23	MERTK	42.656	2.92697	0	0	3
24	RAB31	42.0556	6.13936	0	0	3
25	PSAP	41.992	4.06091	0	0	3
26	PREX1	40.6966	4.84258	0	0	3
27	SLC1A3	40.4462	6.88358	0	0	3
28	GRK3	40.3801	3.20719	0	0	3
29	CAMK1D	40.0024	4.50845	0	0	3
30	TRPS1	39.9379	5.91904	0	0	3
31	MGAT5	39.7479	2.34061	0	0	3
32	SLC9A9	39.1942	4.6781	0	0	3
33	FCHO2	38.9639	2.82158	0	0	3
34	ETV6	38.9339	2.10136	0	0	3
35	IQGAP2	38.4834	1.67781	0	0	3
36	ARHGAP15	38.1515	3.47673	0	0	3
37	DMXL2	37.7152	2.46313	0	0	3
38	DOCK8	37.6601	2.4357	2.2327483739773e-310	9.44173e-308	3
39	RAPGEF1	37.3223	1.6283	7.13179e-305	2.9423e-302	3
40	QKI	36.5206	2.23563	5.23192e-292	1.96662e-289	3
41	SH3BP5	36.2811	5.16366	3.21298e-288	1.15633e-285	3
42	PIK3R5	36.0549	6.11233	1.1571e-284	4.07757e-282	3
43	PTPRC	34.5244	4.9341	3.45163e-261	1.06153e-258	3
44	C10orf11	34.3092	1.05871	5.71375e-258	1.69558e-255	3
45	PRKAG2	34.2027	3.3699	2.20317e-256	6.42529e-254	3
46	KLHL6	34.1014	6.17593	7.02763e-255	1.9812e-252	3
47	PTK2B	34.0348	3.2878	6.80075e-254	1.88581e-251	3
48	PTPRJ	34.0341	1.51128	6.97999e-254	1.9043e-251	3
49	GAB2	33.9672	2.45596	6.79793e-253	1.82519e-250	3
50	FAM49A	33.9404	3.01631	1.68965e-252	4.46568e-250	3
51	RBM47	33.8275	1.22967	7.76532e-251	2.02077e-248	3
52	GNA13	33.7684	3.06324	5.7364e-250	1.44823e-247	3
53	NPL	33.7193	6.18515	3.01373e-249	7.49666e-247	3
54	MYO9B	33.4503	2.07568	2.54379e-245	6.23596e-243	3
55	DOCK4	33.1842	1.11785	1.81981e-241	4.39743e-239	3
56	TMEM51	33.1029	4.1612	2.69945e-240	6.43114e-238	3
57	PRKCB	33.0195	5.41929	4.27059e-239	1.00329e-236	3
58	TBXAS1	32.9927	5.36028	1.03316e-238	2.39397e-236	3
59	RUNX1	32.9726	2.87257	2.00961e-238	4.59359e-236	3
60	RIN3	32.9625	4.01233	2.79854e-238	6.31164e-236	3
61	RGL1	32.8757	4.0363	4.89215e-237	1.08883e-234	3
62	OSBPL3	32.7135	4.6635	1.00444e-234	2.2065e-232	3
63	FNBP1	32.6918	1.64331	2.04396e-234	4.43252e-232	3
64	CD74	32.612	4.25309	2.76939e-233	5.92966e-231	3
65	RAB20	32.5848	6.68341	6.72647e-233	1.42223e-230	3
66	TFRC	32.4148	3.43286	1.70043e-230	3.55095e-228	3
67	FCHSD2	32.2816	1.90462	1.26631e-228	2.58069e-226	3
68	ELMO1	32.1943	1.47145	2.11841e-227	4.21563e-225	3
69	LITAF	32.0157	3.22946	6.58653e-225	1.25181e-222	3
70	H2AFY	31.9348	2.46073	8.7797e-224	1.63196e-221	3
71	AOAH	31.8942	5.05781	3.21645e-223	5.85013e-221	3
72	TNS3	31.7516	1.22757	3.02164e-221	5.38012e-219	3
73	RP11-426C22.5	31.6474	4.92682	8.22191e-220	1.43375e-217	3
74	ST3GAL1	31.1586	3.36436	3.87631e-213	6.66653e-211	3
75	ITSN1	31.1584	1.92805	3.90178e-213	6.66653e-211	3
76	ITGAX	31.0795	6.52265	4.56272e-212	7.71785e-210	3
77	ABCA1	31.0753	1.00543	5.19108e-212	8.69377e-210	3
78	GPR137B	31.0331	2.95465	1.92811e-211	3.1664e-209	3
79	DOCK10	30.8889	5.10544	1.68193e-209	2.65887e-207	3
80	TTYH3	30.7107	5.35752	4.0977e-207	6.41783e-205	3
81	ARHGAP10	30.6112	5.20137	8.68675e-206	1.34804e-203	3
82	MSR1	30.3189	5.6155	6.45832e-202	9.58267e-200	3
83	SMAP2	30.0325	1.77786	3.69435e-198	5.38707e-196	3
84	ITPKB	30.0271	4.77494	4.3416e-198	6.27677e-196	3
85	LAPTM5	29.8535	6.04953	7.91173e-196	1.1246e-193	3
86	CIITA	29.5628	6.108	4.50216e-192	6.04397e-190	3
87	SNX9	29.4936	2.66273	3.48104e-191	4.63637e-189	3
88	ZMIZ1	29.4809	1.44934	5.0634e-191	6.6912e-189	3
89	FYB	29.4804	5.34111	5.14118e-191	6.74133e-189	3
90	PLEKHA2	29.3659	4.03514	1.4955e-189	1.93461e-187	3
91	FLI1	29.2293	4.18091	8.23167e-188	1.04691e-185	3
92	STK10	29.0171	3.42472	4.00905e-185	4.98625e-183	3
93	KCNAB2	28.948	5.83797	2.97718e-184	3.67584e-182	3
94	C20orf194	28.7827	4.48033	3.53588e-182	4.30283e-180	3
95	INPP5D	28.7117	4.18207	2.72776e-181	3.2493e-179	3
96	SLCO2B1	28.6988	1.72914	3.94853e-181	4.67059e-179	3
97	RASA3	28.4652	4.64057	3.16287e-178	3.66438e-176	3
98	TNFRSF1B	28.3042	5.00757	3.0662e-176	3.52821e-174	3
99	BMP2K	28.0037	2.26153	1.46547e-172	1.65257e-170	3
0	FGG	36.9511	3.23177	6.9909e-299	1.18251e-294	4	Epithelial cell_FGG high
1	FGA	34.9737	2.94818	5.64117e-268	4.77102e-264	4
2	FGB	34.3598	3.4651	1.00571e-258	5.67051e-255	4
3	ARL5B	32.7434	3.55302	3.77375e-235	1.59583e-231	4
4	IL6ST	31.1129	2.28291	1.61096e-212	5.44988e-209	4
5	TP53INP1	30.7229	2.14529	2.81511e-207	7.93627e-204	4
6	STOM	28.2824	2.92324	5.68449e-176	1.37362e-172	4
7	ATF3	28.2296	4.57419	2.53319e-175	5.35611e-172	4
8	RND1	28.1964	5.43668	6.47782e-175	1.21747e-171	4
9	NAMPT	27.9681	2.35449	3.96872e-172	6.71308e-169	4
10	SDC4	27.8353	3.07679	1.62115e-170	2.49289e-167	4
11	SERPINA3	26.3921	3.30108	1.6885e-153	2.38008e-150	4
12	SERPINA1	25.5443	1.68037	6.34845e-144	8.26031e-141	4
13	ZFP36	24.7874	3.00952	1.22626e-135	1.48158e-132	4
14	EGR1	24.3061	4.28995	1.69036e-130	1.90616e-127	4
15	CXCL2	23.7609	2.73796	8.47666e-125	8.96142e-122	4
16	KLF9	23.5943	2.52009	4.41477e-123	4.39269e-120	4
17	YPEL2	23.2912	1.82086	5.44274e-120	5.11467e-117	4
18	CCNL1	23.1033	2.32512	4.28669e-118	3.81629e-115	4
19	PTP4A1	22.7034	1.38261	4.14646e-114	3.50687e-111	4
20	ELL2	22.6729	1.20218	8.30378e-114	6.6885e-111	4
21	SLC38A2	21.9511	1.69683	8.46042e-107	6.50491e-104	4
22	HPX	21.717	2.44297	1.41855e-104	1.04325e-101	4
23	LBP	21.5308	2.9385	8.01862e-103	5.65146e-100	4
24	C10orf10	21.4071	3.3998	1.14809e-101	7.76796e-99	4
25	NFKBIZ	20.5723	2.52812	4.86425e-94	3.16457e-91	4
26	KLF6	20.3649	1.63696	3.42436e-92	2.1453e-89	4
27	ETS2	20.2496	1.96131	3.57871e-91	2.16193e-88	4
28	GADD45B	18.8641	3.92399	2.24942e-79	1.31203e-76	4
29	ADAMTSL4-AS1	18.7693	3.86762	1.34537e-78	7.58564e-76	4
30	NFIL3	18.6248	2.42811	2.02376e-77	1.10425e-74	4
31	ABCA1	18.4787	1.02317	3.06459e-76	1.61993e-73	4
32	LDLR	18.1193	1.2708	2.24628e-73	1.15139e-70	4
33	TRIB1	17.9658	3.6723	3.61024e-72	1.7961e-69	4
34	SPTBN1	17.8684	1.0088	2.07877e-71	1.00464e-68	4
35	MCL1	17.8592	2.4803	2.45086e-71	1.15156e-68	4
36	FOS	17.4098	3.66645	6.95292e-68	3.17861e-65	4
37	TIPARP	17.3104	2.78967	3.92597e-67	1.74757e-64	4
38	MAFF	17.297	2.57786	4.95655e-67	2.14974e-64	4
39	ATAD2	17.1828	1.07889	3.56994e-66	1.50964e-63	4
40	WEE1	16.8972	1.94155	4.71755e-64	1.94628e-61	4
41	PLPP3	16.4596	1.06222	7.15286e-61	2.88073e-58	4
42	TMEM2	16.2122	0.988356	4.13484e-59	1.62653e-56	4
43	FGL1	16.031	0.926988	7.76034e-58	2.98332e-55	4
44	ZBTB16	16.0155	1.11043	9.96076e-58	3.74414e-55	4
45	MYC	16.009	3.044	1.10655e-57	4.06898e-55	4
46	AGTR1	15.8458	1.08388	1.50196e-56	5.40544e-54	4
47	LDHA	15.8319	1.8672	1.87421e-56	6.60464e-54	4
48	AGT	15.5228	1.74461	2.43185e-54	8.39485e-52	4
49	NMD3	15.4909	2.58455	3.99376e-54	1.35109e-51	4
50	SLC25A25	15.0209	1.93839	5.35984e-51	1.77768e-48	4
51	VMP1	14.9069	0.843389	2.97215e-50	9.66807e-48	4
52	DHRS2	14.6479	1.38687	1.38977e-48	4.43545e-46	4
53	ALDH1A1	14.6392	1.15625	1.58007e-48	4.94941e-46	4
54	XBP1	14.3373	2.15373	1.27932e-46	3.93448e-44	4
55	THBS1	14.3155	1.59377	1.75102e-46	5.28903e-44	4
56	EPAS1	13.9932	1.02258	1.71558e-44	5.09107e-42	4
57	PRG4	13.9219	2.44791	4.66562e-44	1.36067e-41	4
58	BHLHE40	13.7923	2.57311	2.83754e-43	8.13508e-41	4
59	RIPK4	13.3581	2.51032	1.06252e-40	2.99541e-38	4
60	ID2	13.2066	2.60713	8.03363e-40	2.22769e-37	4
61	APOB	13.2019	0.666334	8.55868e-40	2.335e-37	4
62	ZFAND5	13.1365	1.35338	2.03416e-39	5.46155e-37	4
63	CXADR	12.8414	1.14608	9.61156e-38	2.54031e-35	4
64	ACSL3	12.5349	1.05467	4.80882e-36	1.2514e-33	4
65	ZFP36L1	12.4665	1.6588	1.13659e-35	2.91294e-33	4
66	MT1E	12.4627	1.78844	1.19218e-35	3.00981e-33	4
67	ARHGEF12	12.3781	0.912558	3.43182e-35	8.53665e-33	4
68	HP	12.3322	2.80224	6.07798e-35	1.48998e-32	4
69	ZBTB10	12.1852	1.99105	3.72965e-34	9.01244e-32	4
70	TGIF1	12.1779	2.87434	4.07537e-34	9.70914e-32	4
71	CNN3	12.1054	1.33189	9.885e-34	2.32229e-31	4
72	GAREM1	11.8589	0.916522	1.93603e-32	4.48601e-30	4
73	IGFBP1	11.7696	1.10565	5.59591e-32	1.27912e-29	4
74	PPP2R1B	11.6866	1.0064	1.49304e-31	3.36731e-29	4
75	SOCS3	11.5402	4.85911	8.27346e-31	1.84139e-28	4
76	TNFRSF10D	11.5345	2.77357	8.83573e-31	1.94099e-28	4
77	LRRFIP2	11.5158	0.790384	1.09856e-30	2.38232e-28	4
78	FOSL2	11.4871	1.79135	1.53235e-30	3.28098e-28	4
79	PPP4R4	11.3439	1.16574	7.94753e-30	1.68041e-27	4
80	MIR29A	11.295	1.21861	1.38983e-29	2.90235e-27	4
81	SOD2	11.1406	1.92315	7.96185e-29	1.64237e-26	4
82	STAT3	10.8495	0.906684	2.00511e-27	4.08632e-25	4
83	HSPD1	10.7564	1.22812	5.52633e-27	1.11283e-24	4
84	SORBS1	10.5216	0.571202	6.86674e-26	1.35059e-23	4
85	KRT8	10.3762	2.80253	3.18301e-25	6.18858e-23	4
86	SLC25A30	10.342	1.30864	4.55108e-25	8.7479e-23	4
87	MYO1B	10.3224	0.631207	5.5788e-25	1.06028e-22	4
88	MAT2A	10.3002	1.20026	7.03021e-25	1.32129e-22	4
89	BMP2	10.2842	1.9715	8.30283e-25	1.54332e-22	4
90	ARRDC3	10.1654	1.7218	2.82936e-24	5.20202e-22	4
91	HAL	10.1155	0.767975	4.71464e-24	8.57507e-22	4
92	BCL2L11	9.91155	1.18322	3.7085e-23	6.67332e-21	4
93	NFKBIA	9.87312	1.83524	5.44422e-23	9.69358e-21	4
94	DDX3X	9.73127	1.45663	2.21801e-22	3.90808e-20	4
95	BCL6	9.56649	0.819017	1.10591e-21	1.92851e-19	4
96	EFNA1	9.46093	0.958501	3.05222e-21	5.26819e-19	4
97	CSRNP1	9.42883	3.46342	4.1468e-21	7.08516e-19	4
98	ATF6	9.41634	0.774093	4.67097e-21	7.90095e-19	4
99	FDFT1	9.39286	0.832799	5.83954e-21	9.77979e-19	4
0	PTPRM	36.7542	7.34206	9.96248e-296	1.68515e-291	5	Endothelial cell
1	GRB10	36.5428	4.83832	2.32408e-292	1.96559e-288	5
2	TCF4	36.4337	6.89137	1.24584e-290	7.02446e-287	5
3	FLT1	35.5773	9.24843	3.14605e-277	1.33039e-273	5
4	LDB2	35.3443	8.83834	1.22847e-273	4.15591e-270	5
5	GALNT18	34.6612	8.08346	3.02826e-263	8.53718e-260	5
6	PECAM1	34.2072	6.86927	1.89254e-256	4.57318e-253	5
7	INSR	34.2002	2.64298	2.39754e-256	5.0693e-253	5
8	PITPNC1	34.04	4.68028	5.7082e-254	1.07282e-250	5
9	FBXL7	33.2748	7.47817	8.94165e-243	1.51248e-239	5
10	COL4A2	33.0622	6.98706	1.03779e-239	1.59584e-236	5
11	PLEKHG1	32.9262	5.8681	9.25948e-238	1.3052e-234	5
12	HSPG2	32.7675	5.57067	1.71191e-235	2.22746e-232	5
13	SEC14L1	32.5555	3.32099	1.75308e-232	2.11809e-229	5
14	FYN	31.7572	6.00858	2.52894e-221	2.8518e-218	5
15	COL4A1	31.6278	6.85098	1.52984e-219	1.61733e-216	5
16	SHANK3	31.4802	3.33943	1.62293e-217	1.61481e-214	5
17	DOCK9	31.3269	4.0073	2.00864e-215	1.88756e-212	5
18	PTPRE	30.8878	5.83744	1.74358e-209	1.55225e-206	5
19	ARL15	30.3221	2.73902	5.85904e-202	4.95528e-199	5
20	CDH13	29.9805	7.08936	1.76019e-197	1.41779e-194	5
21	ARHGEF7	29.4151	3.11604	3.51781e-190	2.70472e-187	5
22	APP	28.9255	2.90397	5.69918e-184	4.19137e-181	5
23	ETS1	28.2779	6.14613	6.45397e-176	4.04329e-173	5
24	CALCRL	28.0502	8.70903	3.97654e-173	2.16978e-170	5
25	RAPGEF5	28.0266	3.08976	7.70798e-173	4.07439e-170	5
26	ST6GALNAC3	27.8193	6.76495	2.53589e-170	1.29983e-167	5
27	CSGALNACT1	27.5195	6.26361	1.02656e-166	4.96122e-164	5
28	GRK5	27.3524	4.30277	1.01178e-164	4.75398e-162	5
29	ADAMTS9	27.3269	4.51309	2.03054e-164	9.28286e-162	5
30	NFIB	27.2618	2.96855	1.20332e-163	5.21901e-161	5
31	MECOM	27.2506	3.57	1.63696e-163	6.75347e-161	5
32	ELMO1	27.2072	2.42541	5.33628e-163	2.09914e-160	5
33	NOTCH4	27.195	9.16212	7.44766e-163	2.86312e-160	5
34	RASAL2	27.1857	2.89498	9.57759e-163	3.60011e-160	5
35	RASGRF2	26.8778	6.3291	3.99469e-159	1.37898e-156	5
36	VWF	26.7293	8.38312	2.15137e-157	7.27808e-155	5
37	DYSF	25.9657	5.87455	1.21052e-148	3.47049e-146	5
38	ASAP2	25.8693	6.56892	1.4766e-147	4.16277e-145	5
39	PRKCH	25.7949	3.72105	1.0116e-146	2.80512e-144	5
40	WWTR1	25.6283	3.94739	7.37962e-145	2.01333e-142	5
41	MYH9	25.6132	2.23921	1.08681e-144	2.918e-142	5
42	APBB2	25.6103	2.53706	1.1722e-144	3.09809e-142	5
43	ZEB1	25.5716	2.63334	3.15463e-144	8.20933e-142	5
44	PDE10A	25.5133	6.98014	1.40385e-143	3.49208e-141	5
45	KCNQ1	25.358	5.93415	7.32753e-142	1.77065e-139	5
46	PREX2	25.2536	8.21038	1.0335e-140	2.39474e-138	5
47	MAML2	25.212	3.81326	2.95726e-140	6.75973e-138	5
48	EFNB2	25.0137	9.07681	4.33257e-138	9.39557e-136	5
49	MAGI1	24.9281	1.42844	3.68696e-137	7.69937e-135	5
50	AKT3	24.7958	5.36216	9.95223e-136	1.98049e-133	5
51	AKAP13	24.6377	1.904	4.9858e-134	9.80637e-132	5
52	RPS6KA2	24.6145	4.71437	8.82942e-134	1.71666e-131	5
53	EGFL7	24.5578	7.90707	3.56985e-133	6.78473e-131	5
54	JMJD1C	24.3784	2.05621	2.89645e-131	5.26812e-129	5
55	HECW2	24.005	6.91423	2.46577e-127	4.34464e-125	5
56	SFMBT2	23.9868	3.76938	3.82184e-127	6.66458e-125	5
57	UNC5B	23.9107	8.30367	2.37202e-126	4.09415e-124	5
58	PLXND1	23.8859	4.03932	4.29328e-126	7.33544e-124	5
59	NAV1	23.7131	5.08643	2.6399e-124	4.4654e-122	5
60	TIMP3	23.6183	5.20537	2.502e-123	4.14915e-121	5
61	EPAS1	23.5125	2.09611	3.04231e-122	4.90102e-120	5
62	KALRN	23.4852	2.51229	5.77244e-122	9.2114e-120	5
63	PTPN14	23.3705	7.50596	8.52946e-121	1.33589e-118	5
64	KCNN3	22.8334	7.96269	2.13762e-115	3.17175e-113	5
65	RAPGEF1	22.8224	1.95947	2.74712e-115	4.00582e-113	5
66	MYO10	22.6392	5.61907	1.78137e-113	2.53209e-111	5
67	CDK17	22.5038	2.7679	3.81036e-112	5.32663e-110	5
68	LINC-PINT	22.4974	1.96448	4.40472e-112	6.10704e-110	5
69	DOCK6	22.3955	3.96189	4.35267e-111	5.93753e-109	5
70	ANO2	22.2899	8.06794	4.6329e-110	6.21948e-108	5
71	ABCG1	22.1849	4.68395	4.80982e-109	6.3561e-107	5
72	PTPRB	22.1684	7.93131	6.9354e-109	9.09398e-107	5
73	CRIM1	22.1473	5.89832	1.10813e-108	1.44184e-106	5
74	MCF2L	22.1258	3.00653	1.78618e-108	2.30636e-106	5
75	RIN3	22.0836	4.03572	4.54552e-108	5.8248e-106	5
76	FLI1	21.8924	4.30983	3.06726e-106	3.8149e-104	5
77	EPB41L4A	21.8292	7.06866	1.22467e-105	1.49031e-103	5
78	RIN2	21.6063	4.88098	1.5687e-103	1.84267e-101	5
79	NRP1	21.5155	2.31099	1.11534e-102	1.27473e-100	5
80	SPARC	21.4441	6.21534	5.18228e-102	5.88311e-100	5
81	INPP5D	21.1222	4.2276	4.97032e-99	5.56774e-97	5
82	IVNS1ABP	20.862	3.82073	1.18567e-96	1.29391e-94	5
83	BACE2	20.8244	6.91225	2.60174e-96	2.82106e-94	5
84	ERG	20.6832	6.8404	4.90394e-95	5.21699e-93	5
85	ADGRF5	20.617	7.31786	1.93272e-94	2.04324e-92	5
86	LIMCH1	20.5688	6.38814	5.22554e-94	5.49006e-92	5
87	SASH1	20.5278	1.82881	1.21525e-93	1.2611e-91	5
88	MAST4	20.5242	2.35467	1.3099e-93	1.35104e-91	5
89	DOCK1	20.4558	1.58647	5.3296e-93	5.46365e-91	5
90	PEAK1	20.4126	2.25511	1.29266e-92	1.31719e-90	5
91	MIR4435-2HG	20.4089	3.13214	1.39306e-92	1.41099e-90	5
92	PALD1	20.3891	6.85668	2.08788e-92	2.10218e-90	5
93	VAV3	20.3288	4.33894	7.15297e-92	7.07558e-90	5
94	SVIL	20.3247	3.20132	7.77521e-92	7.64638e-90	5
95	PLPP1	20.2783	1.99681	1.99755e-91	1.90896e-89	5
96	CMIP	20.2325	1.66238	5.06382e-91	4.75858e-89	5
97	CACNA1C	20.0487	5.69078	2.0705e-89	1.9034e-87	5
98	PODXL	20.0416	7.57567	2.38963e-89	2.18489e-87	5
99	IGFBP7	19.983	6.01139	7.74852e-89	6.97161e-87	5
0	COL4A2	17.0125	7.19903	6.63875e-65	1.12294e-60	6	Stellate cell
1	PRKG1	16.5324	7.92751	2.14447e-61	1.81369e-57	6
2	CACNA1C	15.9689	7.78653	2.10509e-57	1.18692e-53	6
3	COL1A1	15.881	9.04053	8.5773e-57	3.62713e-53	6
4	COL4A1	15.8492	7.13225	1.42341e-56	4.81538e-53	6
5	COL5A1	15.4117	9.09656	1.36545e-53	3.84942e-50	6
6	COL6A3	14.5773	8.92139	3.91832e-48	9.46833e-45	6
7	IGFBP7	14.4094	7.01244	4.5183e-47	9.55338e-44	6
8	CALD1	13.3608	3.11562	1.02494e-40	1.44474e-37	6
9	COL3A1	13.2487	8.86713	4.58803e-40	5.96974e-37	6
10	COL1A2	13.0903	9.09	3.74336e-39	4.22127e-36	6
11	UACA	12.7821	4.24923	2.06437e-37	1.93994e-34	6
12	GRK5	12.7482	4.43239	3.19022e-37	2.84014e-34	6
13	FN1	12.5683	2.05692	3.15257e-36	2.32409e-33	6
14	ATP10A	12.4404	6.85504	1.57798e-35	1.06766e-32	6
15	SLCO3A1	12.2646	5.23464	1.40241e-34	8.1799e-32	6
16	MICAL2	12.2235	6.33999	2.3274e-34	1.31226e-31	6
17	MPRIP	12.0366	3.57665	2.28213e-33	1.10292e-30	6
18	MAML2	11.9517	3.69658	6.36423e-33	2.83292e-30	6
19	CDH13	11.7404	5.36597	7.91223e-32	3.26428e-29	6
20	MEG3	11.7351	8.15692	8.41855e-32	3.39047e-29	6
21	TNS1	11.666	2.15148	1.90081e-31	7.3073e-29	6
22	MYOF	11.635	5.75385	2.73711e-31	1.00648e-28	6
23	THBS2	11.6108	9.66609	3.63251e-31	1.30732e-28	6
24	ZFPM2	11.4971	5.91219	1.3638e-30	4.62634e-28	6
25	ADAMTS2	11.411	8.23436	3.68273e-30	1.19795e-27	6
26	CRISPLD2	11.3785	7.80303	5.35123e-30	1.64575e-27	6
27	APBB2	11.2545	2.62343	2.20155e-29	6.5332e-27	6
28	COL6A2	11.2421	8.17703	2.53193e-29	7.2589e-27	6
29	BGN	11.1947	5.95085	4.32734e-29	1.21995e-26	6
30	FBN1	11.1689	5.42578	5.79164e-29	1.58009e-26	6
31	ASAP2	11.1128	5.67931	1.08727e-28	2.82941e-26	6
32	GLI2	11.0881	8.41149	1.43373e-28	3.61964e-26	6
33	PDE3A	11.0401	5.63623	2.44799e-28	6.08938e-26	6
34	FBXL7	10.9955	4.79026	4.01537e-28	9.84349e-26	6
35	CARMN	10.9323	8.98686	8.0786e-28	1.89791e-25	6
36	PDGFRB	10.8984	5.23017	1.17298e-27	2.68122e-25	6
37	AFAP1	10.6089	6.30551	2.70877e-26	5.65666e-24	6
38	MAP1B	10.4918	6.8214	9.42609e-26	1.92099e-23	6
39	PDLIM3	10.4723	6.85406	1.15856e-25	2.33298e-23	6
40	MYH9	10.3379	2.04531	4.74615e-25	9.12286e-23	6
41	SPARC	10.2954	5.48675	7.39432e-25	1.35951e-22	6
42	LRRFIP1	10.1989	3.22749	2.00487e-24	3.56972e-22	6
43	SULF1	10.1783	7.46224	2.47974e-24	4.3242e-22	6
44	COL5A2	10.1764	5.79302	2.52687e-24	4.36142e-22	6
45	FRMD4A	10.0999	3.17576	5.52782e-24	9.07796e-22	6
46	NAV1	10.0523	4.37557	8.97938e-24	1.44653e-21	6
47	SEMA5A	10.0327	7.3583	1.09449e-23	1.73021e-21	6
48	TCF4	10.0148	3.7568	1.31259e-23	2.05579e-21	6
49	2022-09-11	9.92849	2.39439	3.1296e-23	4.76911e-21	6
50	SSH1	9.89699	3.14621	4.29013e-23	6.36558e-21	6
51	NTM	9.84664	7.33509	7.08759e-23	1.00745e-20	6
52	SERPINE1	9.74623	3.82812	1.91446e-22	2.61155e-20	6
53	NFASC	9.723	7.66773	2.4059e-22	3.25566e-20	6
54	TPM1	9.63544	3.96582	5.66472e-22	7.37067e-20	6
55	NXN	9.60883	5.32397	7.33741e-22	9.47422e-20	6
56	HSPG2	9.54719	3.72099	1.33265e-21	1.68222e-19	6
57	VCAN	9.53465	7.31365	1.50395e-21	1.85688e-19	6
58	PDE10A	9.5133	4.86306	1.84703e-21	2.24767e-19	6
59	MIR4435-2HG	9.45999	3.07234	3.07976e-21	3.69462e-19	6
60	DIP2C	9.3637	5.08002	7.69953e-21	8.92038e-19	6
61	FLNA	9.36199	5.64221	7.8247e-21	9.00373e-19	6
62	RASAL2	9.34453	2.28426	9.23026e-21	1.05493e-18	6
63	AEBP1	9.27988	9.16517	1.69668e-20	1.91329e-18	6
64	TANC1	9.13723	1.99461	6.40711e-20	6.90295e-18	6
65	ARHGAP10	9.03171	4.21714	1.69014e-19	1.77568e-17	6
66	IGF1R	9.03103	5.01287	1.70063e-19	1.77568e-17	6
67	LPP	9.02935	1.10289	1.72695e-19	1.7921e-17	6
68	SVIL	9.01822	3.02551	1.91175e-19	1.97178e-17	6
69	LOXL2	8.98296	6.66069	2.63588e-19	2.68589e-17	6
70	DPYSL3	8.94966	6.31779	3.56589e-19	3.56905e-17	6
71	CCDC102B	8.93839	3.61781	3.94891e-19	3.92916e-17	6
72	COL6A1	8.93274	8.29192	4.15595e-19	4.11099e-17	6
73	LHFP	8.90957	6.00938	5.12322e-19	5.01539e-17	6
74	SH3RF3	8.90943	5.27416	5.12955e-19	5.01539e-17	6
75	ROR2	8.84045	6.78175	9.53324e-19	9.16221e-17	6
76	PRR16	8.74867	8.06193	2.15886e-18	2.04006e-16	6
77	NOTCH3	8.72904	7.40934	2.56841e-18	2.38707e-16	6
78	TIMP3	8.72261	4.80629	2.71848e-18	2.51086e-16	6
79	PEAK1	8.71402	2.05143	2.93278e-18	2.68151e-16	6
80	DCLK2	8.68094	6.77307	3.92524e-18	3.56965e-16	6
81	AKT3	8.66369	4.36544	4.56735e-18	4.08766e-16	6
82	CCDC80	8.60604	8.71748	7.56268e-18	6.62812e-16	6
83	PXDN	8.57333	5.66563	1.00537e-17	8.76587e-16	6
84	MSC-AS1	8.53233	6.79424	1.43435e-17	1.22535e-15	6
85	RUNX1	8.42772	2.81531	3.52463e-17	2.9369e-15	6
86	CTBP2	8.37238	4.08854	5.64639e-17	4.59978e-15	6
87	CRIM1	8.36192	5.09946	6.17052e-17	4.99399e-15	6
88	MKL1	8.31267	1.45505	9.35742e-17	7.46607e-15	6
89	ITGA11	8.25752	8.09427	1.48728e-16	1.15933e-14	6
90	CHSY1	8.24986	3.34765	1.58575e-16	1.22479e-14	6
91	FRY	8.23827	2.21757	1.74722e-16	1.34338e-14	6
92	PHLDB1	8.23478	5.74167	1.79881e-16	1.37678e-14	6
93	LTBP2	8.20622	5.80741	2.2827e-16	1.73147e-14	6
94	ADAMTS12	8.19578	6.98685	2.48969e-16	1.86341e-14	6
95	FSTL1	8.17854	6.51539	2.87314e-16	2.12223e-14	6
96	VCL	8.10087	4.02158	5.45696e-16	3.92785e-14	6
97	PTPRM	7.98168	3.14919	1.4436e-15	1.00488e-13	6
98	TRAM2	7.95124	3.03433	1.8466e-15	1.28014e-13	6
99	PDE1A	7.84618	6.68017	4.28894e-15	2.87886e-13	6
0	HIST1H2AC	10.2041	3.99581	1.89982e-24	1.07118e-20	7	Epithelial cell_HIST1H2AC high
1	ARID4B	7.5824	2.04249	3.39213e-14	2.49469e-11	7
2	ZNF608	7.41186	2.50551	1.24544e-13	7.26435e-11	7
3	STAU1	7.29397	1.96374	3.00961e-13	1.54265e-10	7
4	PEG10	6.9738	3.42682	3.08501e-12	1.24245e-09	7
5	SPAG9	6.4817	1.52757	9.06932e-11	2.78923e-08	7
6	CREB3L2	6.42783	1.60838	1.29437e-10	3.90969e-08	7
7	MAGI3	6.38362	1.35413	1.7295e-10	4.87574e-08	7
8	SCYL2	6.37702	2.70759	1.8057e-10	4.9596e-08	7
9	DHCR24	6.37429	1.82734	1.83818e-10	4.9596e-08	7
10	ABCD3	6.26685	1.25685	3.68432e-10	8.99443e-08	7
11	YPEL2	6.26139	1.47618	3.81552e-10	9.09007e-08	7
12	ZSWIM6	5.87872	1.52298	4.13444e-09	8.52854e-07	7
13	XPO1	5.83798	1.96929	5.28373e-09	1.03924e-06	7
14	SLC9A3R1	5.78208	2.89531	7.37816e-09	1.38668e-06	7
15	TXNRD1	5.75154	1.80596	8.84332e-09	1.64379e-06	7
16	CSPP1	5.70316	1.39092	1.17609e-08	2.13909e-06	7
17	KDM6A	5.63368	1.24732	1.764e-08	3.14084e-06	7
18	SQLE	5.59077	1.96603	2.2606e-08	3.86242e-06	7
19	FOXK2	5.56157	1.2831	2.67363e-08	4.3485e-06	7
20	TMEM2	5.50117	1.06232	3.77281e-08	5.85477e-06	7
21	ERBIN	5.48595	1.27573	4.11258e-08	6.26705e-06	7
22	ONECUT2	5.47648	1.72083	4.33861e-08	6.55247e-06	7
23	ATP2B1	5.45374	1.84605	4.93218e-08	7.26789e-06	7
24	FNBP1L	5.44478	1.8086	5.18686e-08	7.56342e-06	7
25	SMURF2	5.44001	1.78973	5.32768e-08	7.70236e-06	7
26	SEC63	5.37006	1.49503	7.87088e-08	1.08241e-05	7
27	POU2F1	5.32722	1.79764	9.97283e-08	1.33881e-05	7
28	PAWR	5.28871	1.51415	1.23182e-07	1.62784e-05	7
29	LGR4	5.27822	1.19064	1.30448e-07	1.71049e-05	7
30	STT3B	5.08614	1.83917	3.6543e-07	4.29254e-05	7
31	ABCB1	5.07429	2.05655	3.88951e-07	4.50624e-05	7
32	HIST1H2BC	5.06773	3.32185	4.02592e-07	4.57036e-05	7
33	LATS2	5.04631	2.26037	4.50435e-07	5.07941e-05	7
34	MAPK1	5.01823	1.46169	5.21508e-07	5.84192e-05	7
35	EP300	5.00501	1.60486	5.5859e-07	6.13543e-05	7
36	WWC2	4.99069	1.21991	6.01644e-07	6.44101e-05	7
37	UBE2K	4.9829	1.13013	6.26368e-07	6.57615e-05	7
38	TRAPPC8	4.98246	1.68763	6.27809e-07	6.57615e-05	7
39	KDM2A	4.96385	1.0547	6.9111e-07	7.08492e-05	7
40	TAOK3	4.93555	1.42063	7.99255e-07	8.03885e-05	7
41	HIST1H2BD	4.93459	4.62385	8.03172e-07	8.03885e-05	7
42	GNAI1	4.84132	1.51669	1.28983e-06	0.000123262	7
43	GPBP1L1	4.83028	1.49455	1.36342e-06	0.000128839	7
44	CTNNAL1	4.78931	3.11464	1.67357e-06	0.000154908	7
45	KMT2E	4.78903	1.28981	1.67592e-06	0.000154908	7
46	MGEA5	4.7697	1.69597	1.84504e-06	0.000168259	7
47	ARID4A	4.76913	2.07455	1.85021e-06	0.000168259	7
48	SMAD3	4.75933	1.14346	1.94235e-06	0.000174759	7
49	SIK3	4.75167	0.919117	2.01746e-06	0.000179607	7
50	TLE4	4.73538	2.12216	2.18641e-06	0.000191623	7
51	TRIM71	4.72581	2.26789	2.29199e-06	0.000198816	7
52	TKT	4.65949	2.47432	3.16989e-06	0.00026944	7
53	TMEM57	4.65418	1.72818	3.25271e-06	0.000275098	7
54	TOP1	4.64859	1.714	3.34217e-06	0.000281258	7
55	MYH9	4.60769	1.25052	4.07162e-06	0.000331112	7
56	TLE1	4.59094	1.07407	4.41248e-06	0.000352062	7
57	PSME4	4.5865	1.54906	4.50743e-06	0.000356277	7
58	SYNRG	4.56953	1.6368	4.88817e-06	0.000379282	7
59	MAL2	4.55862	1.8197	5.14898e-06	0.000394095	7
60	NAA15	4.52893	1.88695	5.92832e-06	0.000443432	7
61	TCF7L2	4.52813	1.02505	5.95087e-06	0.000443432	7
62	RP11-734I18.1	4.51803	1.36088	6.24165e-06	0.000463059	7
63	HNRNPC	4.50735	0.927669	6.56407e-06	0.000484853	7
64	GLDC	4.50623	1.28478	6.59903e-06	0.000485315	7
65	TRIM24	4.50515	0.814341	6.63247e-06	0.000485663	7
66	EPB41L2	4.49031	1.6073	7.11188e-06	0.000516298	7
67	ZFP36L2	4.48797	3.14114	7.19048e-06	0.000519774	7
68	TOR1AIP2	4.47923	1.7634	7.49119e-06	0.000539206	7
69	USP3	4.44399	1.3329	8.8307e-06	0.000626341	7
70	METAP1	4.42976	2.32536	9.43367e-06	0.000659383	7
71	NIPBL	4.41749	1.06268	9.98535e-06	0.000695071	7
72	ACSL3	4.41297	1.22465	1.01962e-05	0.000706842	7
73	PABPC1	4.38251	1.25329	1.17322e-05	0.000800205	7
74	PICALM	4.36814	0.994889	1.25309e-05	0.000847841	7
75	JMY	4.36402	1.66336	1.27694e-05	0.000860533	7
76	ACTN4	4.34959	1.14632	1.36392e-05	0.000904734	7
77	ATP8B1	4.33933	1.07986	1.42915e-05	0.000944299	7
78	FRS2	4.33424	1.56428	1.46265e-05	0.000962676	7
79	FRK	4.33221	1.86943	1.47619e-05	0.00096782	7
80	APLP2	4.3266	1.44645	1.51432e-05	0.000988983	7
81	MARK2	4.31597	1.782	1.58903e-05	0.00102199	7
82	TGFBR2	4.27517	1.01242	1.90988e-05	0.00121449	7
83	ADAM10	4.26472	1.30916	2.0015e-05	0.00126529	7
84	KDM5A	4.24625	1.7014	2.17378e-05	0.00135182	7
85	POLR2B	4.21027	2.51067	2.55069e-05	0.00155758	7
86	MTTP	4.16229	1.86792	3.15067e-05	0.00188317	7
87	RTN3	4.15473	2.00977	3.25677e-05	0.00193292	7
88	SBNO1	4.13425	1.93281	3.56121e-05	0.00209888	7
89	CLDN1	4.11869	1.74293	3.81034e-05	0.00221484	7
90	ENAH	4.09863	1.21801	4.15598e-05	0.00237495	7
91	GLUD1	4.09241	1.66474	4.26914e-05	0.00241513	7
92	SEC24A	4.07535	1.76048	4.59462e-05	0.00254834	7
93	LRP6	4.07242	1.3393	4.65276e-05	0.00256357	7
94	STK24	4.04188	1.24918	5.30249e-05	0.00291207	7
95	LCOR	4.03833	0.972341	5.38326e-05	0.00294685	7
96	EPT1	4.02738	1.65226	5.64013e-05	0.00307751	7
97	SLC30A7	4.02419	1.78742	5.71705e-05	0.00310945	7
98	RNF43	3.97582	1.94327	7.0137e-05	0.00374248	7
99	OSBPL8	3.96357	1.49853	7.38373e-05	0.00390299	7

## Sheet: HCC_p5
	Gene	Scores	logFC	P value	adjusted P value	leiden	cell type
0	GPC3	127.754	3.64108	0	0	0	Epithelial cell_GPC3 high
1	AC069277.2	123.121	3.34494	0	0	0
2	ROBO1	122.876	3.46023	0	0	0
3	PAPPA2	121.641	3.69758	0	0	0
4	IMMP2L	118.743	2.10965	0	0	0
5	CAPN12	116.831	2.93933	0	0	0
6	TEX41	110.804	3.13976	0	0	0
7	DNAH11	108.376	2.81542	0	0	0
8	LVCAT5	105.138	3.1547	0	0	0
9	PLCB1	102.569	2.37642	0	0	0
10	NPSR1-AS1	100.62	2.92538	0	0	0
11	RP11-557H15.4	99.7543	3.23837	0	0	0
12	RP11-244M2.1	98.4281	2.60502	0	0	0
13	DAB1	97.1625	2.07118	0	0	0
14	GPC6	96.89	1.41772	0	0	0
15	ALDH1A2	96.2323	1.46613	0	0	0
16	RP11-30J20.1	95.9266	2.85656	0	0	0
17	FHOD3	95.488	2.62601	0	0	0
18	OCA2	90.7837	2.80633	0	0	0
19	NEDD4L	88.4456	1.77403	0	0	0
20	IGF2BP3	87.7053	2.7749	0	0	0
21	HRG	87.3305	1.60675	0	0	0
22	AC002066.1	86.8974	2.72621	0	0	0
23	BACH1	86.1689	1.93674	0	0	0
24	PVT1	86.1025	2.21962	0	0	0
25	LINC01344	85.2508	2.16533	0	0	0
26	ERC2	85.0922	2.8513	0	0	0
27	SVIL	84.7334	1.61781	0	0	0
28	NDUFAF6	84.1998	1.99881	0	0	0
29	PPP2R1B	84.1222	1.93324	0	0	0
30	DTNA	82.5594	2.56587	0	0	0
31	SUSD4	81.8438	2.79783	0	0	0
32	SND1	81.6074	1.20862	0	0	0
33	MALAT1	81.4805	0.72856	0	0	0
34	HMCN2	80.8171	3.10511	0	0	0
35	FRMD4A	78.7768	1.91643	0	0	0
36	PCDH9	78.5485	2.55666	0	0	0
37	CFAP161	78.348	2.4943	0	0	0
38	RP11-434D9.1	78.1719	2.52014	0	0	0
39	KCNT2	76.5809	1.53737	0	0	0
40	LPGAT1	76.2911	1.60304	0	0	0
41	LINC00894	76.2037	1.81043	0	0	0
42	AC007319.1	75.2175	2.59848	0	0	0
43	CHST9	74.0666	1.58801	0	0	0
44	LINC01446	73.7006	2.96506	0	0	0
45	TTC6	73.7	1.54311	0	0	0
46	SERPINC1	73.5696	1.93852	0	0	0
47	RP11-798K3.2	72.7995	1.58292	0	0	0
48	RP11-81H3.2	71.8976	2.83418	0	0	0
49	LINC00886	71.5596	2.16895	0	0	0
50	RP11-204C23.1	71.3059	2.87117	0	0	0
51	ENAH	70.8837	1.87388	0	0	0
52	JAZF1	70.2394	1.5207	0	0	0
53	ITIH2	70.2149	1.39719	0	0	0
54	AKR1C3	70.1534	2.41524	0	0	0
55	RP11-94P11.4	68.9757	2.41678	0	0	0
56	PTH2R	68.7062	2.41444	0	0	0
57	MTR	68.1728	1.91546	0	0	0
58	PPP2R5A	67.1855	1.64721	0	0	0
59	STXBP6	67.0621	2.32446	0	0	0
60	KCNH7	66.7659	2.59229	0	0	0
61	RP11-21J7.1	66.2954	2.43388	0	0	0
62	SEMA6D	66.0066	2.3701	0	0	0
63	DNAH14	65.5455	1.59522	0	0	0
64	TP53BP2	65.1762	1.97515	0	0	0
65	HERC1	64.8651	1.38193	0	0	0
66	SLC16A1-AS1	64.5853	2.24823	0	0	0
67	GREB1L	64.3406	1.69507	0	0	0
68	EPHX1	64.2987	1.29328	0	0	0
69	TTPA	64.07	1.32913	0	0	0
70	POLA1	62.6239	1.72722	0	0	0
71	NSMCE2	62.3227	1.29229	0	0	0
72	EXT1	62.3093	0.943911	0	0	0
73	C5orf17	61.9213	2.21396	0	0	0
74	AGMO	61.9163	0.937473	0	0	0
75	RAD51B	61.5804	1.34522	0	0	0
76	PRLR	61.341	1.7871	0	0	0
77	RP11-202K23.1	61.2132	3.09569	0	0	0
78	RNF19A	61.209	1.66653	0	0	0
79	RP11-37B2.1	61.1688	1.69599	0	0	0
80	SCN9A	60.9625	1.50534	0	0	0
81	GLIS3	60.8524	1.1668	0	0	0
82	PRELID2	60.7789	1.90986	0	0	0
83	MYOM1	60.7096	2.26634	0	0	0
84	SH3RF2	60.6268	1.69642	0	0	0
85	HIST1H2AC	59.6776	2.04552	0	0	0
86	COL27A1	59.6649	1.23667	0	0	0
87	GARNL3	59.4508	1.67486	0	0	0
88	PBX3	59.0795	1.41819	0	0	0
89	IGF2BP2	59.0501	2.21292	0	0	0
90	LINC01242	58.5026	2.68805	0	0	0
91	TBC1D5	58.3921	1.03612	0	0	0
92	RP11-255H23.2	58.3584	2.33765	0	0	0
93	MLIP	58.2664	1.90867	0	0	0
94	MAN2A1	58.1577	1.16615	0	0	0
95	ULK4	58.1177	1.41893	0	0	0
96	TJP1	58.0368	1.16925	0	0	0
97	GNGT1	57.7374	2.76395	0	0	0
98	MIPOL1	57.4681	1.70833	0	0	0
99	DCAF6	57.3049	1.03013	0	0	0
0	NEAT1	137.832	1.61456	0	0	1	Hepatocyte_NEAT1 high
1	RORA	137.006	2.81065	0	0	1
2	WWOX	129.668	4.14473	0	0	1
3	FTCD	127.308	3.00383	0	0	1
4	CYP2E1	126.454	4.78672	0	0	1
5	CYP2C9	125.424	2.92215	0	0	1
6	PCSK6	122.139	2.35003	0	0	1
7	ASS1	120.726	3.7459	0	0	1
8	CPS1	115.865	2.22503	0	0	1
9	CUX2	115.201	2.30247	0	0	1
10	PRKAG2	111.255	1.67464	0	0	1
11	ADH4	110.491	4.36258	0	0	1
12	GSE1	110.365	2.2481	0	0	1
13	SLC23A2	108.767	3.51364	0	0	1
14	PEPD	105.751	2.57742	0	0	1
15	MGLL	105.193	2.80048	0	0	1
16	CYP2B6	105.065	4.31823	0	0	1
17	CYP2C8	104.485	2.49775	0	0	1
18	C10orf11	104.328	1.44543	0	0	1
19	ALB	103.065	1.64687	0	0	1
20	TSPAN9	102.334	2.34512	0	0	1
21	ADRA1A	101.218	2.79005	0	0	1
22	SORL1	100.101	2.10164	0	0	1
23	UPB1	97.1896	2.1269	0	0	1
24	PAH	96.261	1.32778	0	0	1
25	ADK	95.5509	1.80659	0	0	1
26	SHANK2	95.4061	1.54203	0	0	1
27	HGD	94.7371	2.7442	0	0	1
28	BAIAP2	91.8971	2.73228	0	0	1
29	MGMT	90.7979	1.82154	0	0	1
30	GPHN	90.6817	1.73028	0	0	1
31	FAM102A	90.2878	2.83629	0	0	1
32	CMIP	90.2524	1.81953	0	0	1
33	SFXN5	90.1208	2.03188	0	0	1
34	MSRA	89.6702	2.98238	0	0	1
35	SAMD4A	88.3626	2.54704	0	0	1
36	PSD3	88.0297	1.36111	0	0	1
37	RAPH1	87.0491	1.6353	0	0	1
38	GHR	85.3305	1.24536	0	0	1
39	FBP1	83.2049	2.87777	0	0	1
40	CLMN	81.6371	1.59041	0	0	1
41	HPCAL1	81.042	2.47172	0	0	1
42	SORBS2	80.914	1.28947	0	0	1
43	LINC01146	79.8839	2.13513	0	0	1
44	ANKRD11	79.8707	1.87763	0	0	1
45	AOX1	78.9721	3.26329	0	0	1
46	ZNRF3	78.6493	2.82348	0	0	1
47	CTIF	77.8619	1.59891	0	0	1
48	SORCS2	77.1781	3.06078	0	0	1
49	MYO1E	77.055	1.92306	0	0	1
50	DPF3	76.815	4.13732	0	0	1
51	HPD	75.1001	3.7026	0	0	1
52	ACSL1	74.8376	1.9955	0	0	1
53	AC004538.3	74.2267	2.13167	0	0	1
54	MCC	74.205	2.33969	0	0	1
55	C3P1	73.4195	1.99898	0	0	1
56	SLCO2B1	73.0768	2.65138	0	0	1
57	SHROOM3	71.1387	1.62219	0	0	1
58	ZFPM1	70.9515	2.20848	0	0	1
59	GDA	70.912	3.64866	0	0	1
60	MAST4	70.8021	1.47373	0	0	1
61	PBX1	70.3683	3.55819	0	0	1
62	MYRIP	69.9182	2.03902	0	0	1
63	RP11-6B4.1	69.5034	4.63278	0	0	1
64	ESRRG	69.3361	3.93052	0	0	1
65	AC016768.1	68.5739	1.90374	0	0	1
66	CADM1	68.1421	1.64068	0	0	1
67	RP11-545J16.1	67.6005	4.68707	0	0	1
68	NFIA	67.6001	0.797039	0	0	1
69	KCNMA1	67.536	2.68008	0	0	1
70	ADAMTS17	66.9821	2.07332	0	0	1
71	OAF	66.8189	1.87308	0	0	1
72	AC144449.1	66.6218	2.49739	0	0	1
73	CHD9	66.3372	3.34377	0	0	1
74	DAPK1	66.1487	1.09407	0	0	1
75	MAGI1	65.8395	0.842266	0	0	1
76	CA5A	65.5513	2.90295	0	0	1
77	SOX5	64.8347	1.71776	0	0	1
78	SLC13A5	64.3152	1.92269	0	0	1
79	RP11-622A1.2	64.2184	2.74251	0	0	1
80	SIK3	63.9109	1.12737	0	0	1
81	LONP2	63.8466	1.84387	0	0	1
82	UTY	63.668	3.00017	0	0	1
83	FOXP2	62.7764	3.62399	0	0	1
84	ECHDC2	62.7688	1.46246	0	0	1
85	TTTY14	62.566	3.32771	0	0	1
86	ZNF385B	61.947	2.22033	0	0	1
87	CDH1	61.8837	1.76869	0	0	1
88	GFOD1	61.8264	1.79126	0	0	1
89	HLF	61.4518	2.56762	0	0	1
90	2022-09-09	60.7942	1.25866	0	0	1
91	SLC7A2	59.5662	2.10575	0	0	1
92	TCF7L2	59.4688	1.00389	0	0	1
93	ESR1	59.4483	1.04681	0	0	1
94	ABCC2	59.2555	2.31533	0	0	1
95	ASPG	57.9201	3.77143	0	0	1
96	TPRG1	57.7715	1.25007	0	0	1
97	MUC3A	57.5905	4.0759	0	0	1
98	RXRA	57.4257	1.04599	0	0	1
99	MICU1	57.1848	2.13909	0	0	1
0	NPSR1-AS1	64.5328	3.56479	0	0	2	Epithelial cell_NPSR1-AS1 high
1	EZH2	60.5705	3.18622	0	0	2
2	RP11-244M2.1	59.1998	2.70798	0	0	2
3	DIAPH3	55.2667	6.21614	0	0	2
4	CDK5RAP2	50.5897	2.0064	0	0	2
5	MELK	49.1013	4.24888	0	0	2
6	FHOD3	49.0632	2.13043	0	0	2
7	AC069277.2	48.7717	2.1029	0	0	2
8	CENPP	48.1786	2.25182	0	0	2
9	RP11-739N20.2	47.3249	3.82387	0	0	2
10	NEURL1B	46.8245	3.40767	0	0	2
11	RP11-434D9.1	45.2734	2.15922	0	0	2
12	BRIP1	45.1923	2.85009	0	0	2
13	ATAD2	44.1466	2.09161	0	0	2
14	CIT	43.4865	5.58664	0	0	2
15	ANLN	43.3379	5.84734	0	0	2
16	NUSAP1	43.1365	4.01029	0	0	2
17	MKI67	42.4393	5.53405	0	0	2
18	ENAH	42.2592	1.83467	0	0	2
19	PLCB1	41.9012	1.65268	0	0	2
20	FOXN4	41.8243	2.12759	0	0	2
21	SMC4	41.7847	3.69827	0	0	2
22	APOLD1	41.4872	4.06705	0	0	2
23	ASPM	40.5355	5.41785	0	0	2
24	CPQ	40.4776	1.59033	0	0	2
25	RP11-94P11.4	39.5615	1.95966	0	0	2
26	TOP2A	39.0917	6.13116	0	0	2
27	SOGA1	39.0252	2.89989	0	0	2
28	ARHGAP11B	38.9802	4.87265	0	0	2
29	RGS3	38.6436	2.94074	0	0	2
30	NCAPG2	38.6279	2.97895	0	0	2
31	ECT2	37.4719	3.92842	2.64575e-307	1.26052e-304	2
32	RHEB	37.1589	1.73925	3.1541e-302	1.42565e-299	2
33	DNAH11	37.0183	1.48314	5.81634e-300	2.56326e-297	2
34	BARD1	36.7456	2.69327	1.36425e-295	5.8656e-293	2
35	PRELID2	36.1343	1.73323	6.57413e-286	2.69509e-283	2
36	FANCI	35.9982	3.75994	8.94087e-284	3.58204e-281	2
37	PVT1	35.8895	1.4866	4.45168e-282	1.70596e-279	2
38	NDUFAF6	35.872	1.4349	8.34514e-282	3.12996e-279	2
39	CENPI	35.5456	4.41434	9.72817e-277	3.57267e-274	2
40	SPC25	35.2181	5.81943	1.05701e-271	3.72658e-269	2
41	CENPK	35.0688	3.29448	2.01334e-269	6.95905e-267	2
42	TUBB	34.9812	2.30933	4.34125e-268	1.47169e-265	2
43	ULK4	34.9574	1.52714	1.00094e-267	3.32916e-265	2
44	RP11-120D5.1	34.9107	3.05788	5.12193e-267	1.67202e-264	2
45	BUB1B	34.8639	5.82697	2.62484e-266	8.41286e-264	2
46	CKAP5	34.848	2.60587	4.5711e-266	1.43892e-263	2
47	JAZF1	34.8234	1.3184	1.07595e-265	3.32753e-263	2
48	RASAL2	34.763	1.40799	8.82808e-265	2.68313e-262	2
49	TPX2	34.4395	4.4152	6.47298e-260	1.934e-257	2
50	UBE2D2	34.3662	1.65759	8.0668e-259	2.37003e-256	2
51	RP11-557H15.4	34.2156	1.51171	1.41924e-256	4.10138e-254	2
52	GPC6	34.1954	0.972661	2.83046e-256	8.04763e-254	2
53	C2orf48	33.9984	3.74477	2.35531e-253	6.59037e-251	2
54	PCDH9	33.6879	1.72851	8.69056e-249	2.39371e-246	2
55	IGF2BP3	33.3878	1.49682	2.05982e-244	5.58624e-242	2
56	NEB	33.3791	1.91913	2.75467e-244	7.35749e-242	2
57	TEX41	32.9269	1.38358	9.06695e-238	2.35047e-235	2
58	CEP192	32.5925	1.49846	5.23896e-233	1.33844e-230	2
59	LAMA3	32.5842	2.5167	6.87099e-233	1.73031e-230	2
60	TTC6	32.5815	1.20958	7.4879e-233	1.85911e-230	2
61	NR6A1	32.5231	1.35366	5.03271e-232	1.23218e-229	2
62	PRIM2	32.1715	1.75855	4.41939e-227	1.05277e-224	2
63	POLA1	32.1638	1.6517	5.65562e-227	1.3293e-224	2
64	KIF15	31.8693	4.5003	7.10823e-223	1.62732e-220	2
65	DTL	31.7393	2.55944	4.46429e-221	1.00893e-218	2
66	KNL1	31.603	3.89181	3.35648e-219	7.39601e-217	2
67	GPC3	31.4989	1.32892	8.99122e-218	1.95675e-215	2
68	CLDN1	31.4248	1.4441	9.27545e-217	1.99399e-214	2
69	LMNB1	31.2624	2.72771	1.51697e-214	3.22182e-212	2
70	STXBP6	31.2309	1.57284	4.06035e-214	8.52093e-212	2
71	STAG1	31.1594	1.14356	3.78486e-213	7.84935e-211	2
72	PLXNC1	30.9856	1.72907	8.43905e-211	1.72981e-208	2
73	LBR	30.8626	1.8531	3.79668e-209	7.69286e-207	2
74	SRGAP1	30.6585	1.76158	2.03758e-206	4.08164e-204	2
75	DEK	30.5925	1.94234	1.5377e-205	3.04569e-203	2
76	C3orf67	30.5911	1.80998	1.60605e-205	3.14572e-203	2
77	NUCKS1	30.5109	1.46985	1.87057e-204	3.62355e-202	2
78	KIAA1328	30.4234	1.46358	2.69166e-203	5.15746e-201	2
79	RP11-204C23.1	30.42	1.61522	2.98639e-203	5.66065e-201	2
80	HJURP	30.3203	6.49809	6.18884e-202	1.14839e-199	2
81	KIF4A	30.2788	5.72461	2.1813e-201	4.00542e-199	2
82	LIMK2	30.2729	1.92773	2.6101e-201	4.74338e-199	2
83	CDKN2B-AS1	30.1947	2.60461	2.77963e-200	4.99994e-198	2
84	PRKD1	30.1588	1.72592	8.2333e-200	1.46603e-197	2
85	G2E3	30.1075	2.6367	3.86736e-199	6.81738e-197	2
86	RP11-30J20.1	30.0586	1.29107	1.68521e-198	2.94127e-196	2
87	NEDD4L	30.0519	1.0906	2.06022e-198	3.56054e-196	2
88	AC072062.1	29.993	3.7044	1.2096e-197	2.07018e-195	2
89	SLC16A1-AS1	29.8489	1.49152	9.08174e-196	1.52469e-193	2
90	PIEZO2	29.7739	1.1874	8.5172e-195	1.41643e-192	2
91	IQGAP3	29.7686	6.85157	9.96184e-195	1.64119e-192	2
92	PBX3	29.4616	1.22307	8.93547e-191	1.45847e-188	2
93	MIR325HG	29.3531	1.89362	2.18329e-189	3.53093e-187	2
94	NSMCE2	29.2833	1.06964	1.69131e-188	2.7104e-186	2
95	CENPF	29.1194	5.44329	2.04118e-186	3.24162e-184	2
96	BCL2	28.9988	1.65112	6.80873e-185	1.07165e-182	2
97	LPGAT1	28.7882	1.07128	3.01841e-182	4.62683e-180	2
98	POC1A	28.7614	2.99878	6.52671e-182	9.91835e-180	2
99	FRMD4A	28.7295	1.14708	1.63277e-181	2.46004e-179	2
0	C3	30.8257	1.03057	1.18758e-208	2.09347e-204	3	Hepatocyte_C3 high
1	SERPINA1	29.3428	1.37987	2.95498e-189	2.60452e-185	3
2	MTATP6P1	27.9889	1.83887	2.22065e-172	9.78639e-169	3
3	AHNAK	27.6524	2.29348	2.61121e-168	9.20607e-165	3
4	APOB	27.4325	1.0169	1.12239e-165	3.29758e-162	3
5	HRG	27.3314	1.33203	1.79644e-164	4.52395e-161	3
6	FN1	25.7789	0.94896	1.52991e-146	3.37115e-143	3
7	FGA	24.0597	1.54175	6.61085e-128	1.16536e-124	3
8	FGB	23.1711	1.63775	8.90838e-119	1.42761e-115	3
9	ACTB	22.0389	1.76145	1.22004e-107	1.65438e-104	3
10	APOC3	21.6663	1.46834	4.27017e-104	5.37676e-101	3
11	APOA2	21.4369	1.52641	6.04736e-102	6.66268e-99	3
12	ITIH2	21.0162	1.10244	4.66211e-98	4.83433e-95	3
13	ALB	20.8858	1.09352	7.20197e-97	7.05313e-94	3
14	PEG10	20.6808	1.92432	5.15463e-95	4.78241e-92	3
15	ALDOB	20.1672	0.858644	1.89992e-90	1.59484e-87	3
16	CH507-513H4.1	19.8933	1.37761	4.65189e-88	3.72743e-85	3
17	CLU	19.504	1.1781	1.01445e-84	7.77511e-82	3
18	HSP90B1	19.0331	1.45422	9.08053e-81	6.40286e-78	3
19	SERPINC1	18.8637	1.2865	2.26851e-79	1.53805e-76	3
20	CALR	18.768	1.55725	1.37926e-78	9.00501e-76	3
21	GAPDH	18.7202	1.72313	3.38947e-78	2.13391e-75	3
22	PABPC1	18.4508	1.27937	5.14074e-76	3.12486e-73	3
23	ORM1	18.0368	1.57744	1.00201e-72	5.19511e-70	3
24	DSP	17.8385	2.1016	3.55332e-71	1.78966e-68	3
25	CANX	17.835	1.39182	3.77703e-71	1.84949e-68	3
26	EEF2	17.7518	1.84588	1.66838e-70	7.73953e-68	3
27	H1F0	17.6953	1.94061	4.55994e-70	2.00957e-67	3
28	FTH1	17.584	1.62313	3.26721e-69	1.40474e-66	3
29	SEPP1	17.4386	1.02178	4.19976e-68	1.72171e-65	3
30	FGG	17.2956	1.14953	5.07649e-67	1.98863e-64	3
31	SERPING1	17.15	1.06368	6.28613e-66	2.40896e-63	3
32	TUBB	17.0225	1.75034	5.59656e-65	2.09907e-62	3
33	SPTBN1	16.5531	0.786438	1.52143e-61	4.87632e-59	3
34	CH507-528H12.1	16.498	1.39482	3.79431e-61	1.15321e-58	3
35	PTMA	16.4184	1.61102	1.41245e-60	4.08174e-58	3
36	EPHX1	16.3953	0.847108	2.06483e-60	5.77758e-58	3
37	PRG4	16.1786	1.23271	7.14243e-59	1.87921e-56	3
38	ANKRD30BL	15.6892	1.40048	1.79409e-55	4.33236e-53	3
39	EIF4G1	15.6017	1.39661	7.08801e-55	1.68848e-52	3
40	APOA1	14.8773	1.34745	4.62471e-50	9.5911e-48	3
41	NCL	14.4686	1.93884	1.913e-47	3.74694e-45	3
42	GC	14.3642	0.732264	8.67998e-47	1.64528e-44	3
43	APOE	14.0542	1.49294	7.25833e-45	1.26683e-42	3
44	HSP90AB1	14.0222	1.06889	1.14014e-44	1.9513e-42	3
45	MTND4P12	13.8847	1.78745	7.84251e-44	1.31664e-41	3
46	DHCR24	13.8304	0.90006	1.67164e-43	2.72849e-41	3
47	IFITM3	13.8218	1.79627	1.88353e-43	3.04613e-41	3
48	CLDN1	13.6852	0.931848	1.24438e-42	1.95857e-40	3
49	EIF4G2	13.6795	1.64088	1.34549e-42	2.09896e-40	3
50	FADS1	13.6637	1.48363	1.67349e-42	2.58168e-40	3
51	A2M	13.5758	0.823088	5.57104e-42	8.18385e-40	3
52	IRF2BP2	13.4717	1.52409	2.29654e-41	3.26479e-39	3
53	PRRC2C	13.4537	0.836562	2.93036e-41	4.13251e-39	3
54	TPR	13.4109	1.26216	5.22017e-41	7.24577e-39	3
55	HSPA5	13.0212	1.57879	9.27165e-39	1.20177e-36	3
56	AMBP	12.775	0.964855	2.26142e-37	2.71186e-35	3
57	F5	12.7331	0.632244	3.87213e-37	4.52039e-35	3
58	MTCYBP18	12.7196	1.71426	4.60035e-37	5.31912e-35	3
59	RPS16	12.7194	1.76166	4.61666e-37	5.31912e-35	3
60	KNG1	12.5739	0.613021	2.94004e-36	3.32224e-34	3
61	PLEC	12.4704	0.986944	1.08244e-35	1.20768e-33	3
62	HMGCS2	12.4404	0.771157	1.57641e-35	1.74773e-33	3
63	ONECUT2	12.1959	0.904978	3.26739e-34	3.38809e-32	3
64	SPTAN1	12.0858	1.12988	1.25556e-33	1.27201e-31	3
65	MYH9	12.067	0.738286	1.57843e-33	1.58094e-31	3
66	PDIA4	12.0661	1.22932	1.59607e-33	1.58958e-31	3
67	CEBPA	11.9063	1.42574	1.09772e-32	1.05166e-30	3
68	GATM	11.8128	0.795538	3.35198e-32	3.15983e-30	3
69	EEF1A1	11.778	1.64386	5.06636e-32	4.67591e-30	3
70	PDIA3	11.743	1.20539	7.67424e-32	6.97327e-30	3
71	FLNA	11.7068	2.02031	1.17691e-31	1.06392e-29	3
72	CD74	11.6513	1.07931	2.25902e-31	2.02142e-29	3
73	SCD	11.5972	1.1717	4.25724e-31	3.75233e-29	3
74	DHFR	11.5606	1.17539	6.527e-31	5.66788e-29	3
75	VTN	11.4959	1.27706	1.38342e-30	1.16684e-28	3
76	G6PC	11.4775	0.884981	1.71061e-30	1.42913e-28	3
77	HLA-B	11.3144	1.46413	1.11347e-29	9.12945e-28	3
78	AHSG	11.278	0.794006	1.68564e-29	1.35683e-27	3
79	NUCKS1	11.1744	0.851947	5.43955e-29	4.3193e-27	3
80	TOR1AIP2	11.1697	0.950381	5.73735e-29	4.53533e-27	3
81	UBB	10.9748	1.32703	5.05292e-28	3.80653e-26	3
82	P4HB	10.7961	1.15088	3.58985e-27	2.59352e-25	3
83	EIF2AK1	10.7584	1.19233	5.40967e-27	3.86079e-25	3
84	HP	10.6981	1.28665	1.03885e-26	7.29593e-25	3
85	IMPAD1	10.6181	1.10275	2.45451e-26	1.67706e-24	3
86	PRRC2A	10.4887	1.45599	9.73922e-26	6.4786e-24	3
87	FOXA1	10.4634	1.57801	1.27171e-25	8.39613e-24	3
88	UGT2B4	10.4333	1.12071	1.74783e-25	1.1286e-23	3
89	RBP4	10.4154	0.694508	2.10918e-25	1.35202e-23	3
90	HCFC1	10.3962	1.31515	2.58146e-25	1.63104e-23	3
91	H2AFV	10.3476	1.28992	4.29172e-25	2.66389e-23	3
92	METTL7A	10.339	1.31923	4.69631e-25	2.89463e-23	3
93	HSPB1	10.238	0.737725	1.33958e-24	8.11479e-23	3
94	APOH	10.2299	0.704617	1.45605e-24	8.79015e-23	3
95	CFL2	10.2159	1.67571	1.68371e-24	1.01298e-22	3
96	TF	10.1186	0.416893	4.56907e-24	2.71191e-22	3
97	ITIH1	10.0982	0.740522	5.62419e-24	3.30478e-22	3
98	GLUL	10.0268	0.785819	1.16259e-23	6.74148e-22	3
99	CALD1	10.006	0.642242	1.43414e-23	8.28888e-22	3
0	FMNL2	40.3016	6.44892	0	0	4	Kupffer cell
1	SLC8A1	38.4794	6.3165	0	0	4
2	DOCK2	38.0438	6.06873	0	0	4
3	ABR	35.5419	5.51156	1.10638e-276	3.90066e-273	4
4	HDAC9	34.9725	5.96082	5.88915e-268	1.48306e-264	4
5	CTSB	33.8706	2.98307	1.80633e-251	3.18421e-248	4
6	CHST11	33.5848	4.6067	2.79924e-247	4.48591e-244	4
7	ZEB2	33.2045	5.81332	9.26123e-242	1.36048e-238	4
8	SLC9A9	33.0948	4.93478	3.52956e-240	4.78609e-237	4
9	DOCK8	33.0649	4.05257	9.51428e-240	1.19798e-236	4
10	FRMD4B	32.5706	3.51681	1.06905e-232	1.25635e-229	4
11	PSAP	31.8499	4.28206	1.32161e-222	1.45608e-219	4
12	KCNMA1	31.7233	2.83279	7.41721e-221	7.69121e-218	4
13	PREX1	30.8705	4.99729	2.97727e-209	2.76228e-206	4
14	SNX29	30.86	2.46922	4.10881e-209	3.6215e-206	4
15	CELF2	30.6037	5.05013	1.09424e-205	9.18534e-203	4
16	ETV6	29.4507	2.22054	1.23141e-190	9.04474e-188	4
17	TBC1D22A	29.4258	1.62498	2.56859e-190	1.81116e-187	4
18	LGMN	29.3986	4.75622	5.71873e-190	3.8773e-187	4
19	UBE2E2	29.278	2.66096	1.97513e-188	1.28954e-185	4
20	PRKCB	29.2659	5.48401	2.8203e-188	1.77558e-185	4
21	LYN	28.7865	4.23657	3.16955e-182	1.86243e-179	4
22	GAS7	27.2267	6.11047	3.13893e-163	1.38333e-160	4
23	STK10	27.0862	4.42104	1.42996e-161	6.00174e-159	4
24	TBXAS1	27.0126	3.73226	1.04998e-160	4.30441e-158	4
25	MAML2	26.9876	2.9633	2.06832e-160	8.28642e-158	4
26	MYO9B	26.8024	3.01252	3.03387e-158	1.18847e-155	4
27	RBM47	26.4793	1.64385	1.68027e-154	6.30208e-152	4
28	ARHGAP15	26.4351	4.50981	5.40789e-154	1.98605e-151	4
29	GRK3	26.2688	4.16226	4.36257e-152	1.50791e-149	4
30	PFKFB3	26.1357	2.59231	1.43298e-150	4.85779e-148	4
31	FLI1	25.9363	4.70096	2.59258e-148	8.30946e-146	4
32	INPP4A	25.5512	2.86733	5.31919e-144	1.58926e-141	4
33	ZNF710	25.1097	2.82254	3.89673e-139	1.07331e-136	4
34	GAB2	24.8882	3.31969	9.97888e-137	2.51297e-134	4
35	FNBP1	24.8422	2.2734	3.14206e-136	7.80117e-134	4
36	RAB31	24.8307	6.6319	4.17458e-136	1.02208e-133	4
37	MGAT5	24.6422	3.08743	4.46257e-134	1.04888e-131	4
38	DMXL2	24.5841	2.90723	1.86824e-133	4.33333e-131	4
39	AOAH	24.5201	4.80195	9.01492e-133	2.06383e-130	4
40	PLXDC2	24.2416	4.43853	8.11252e-130	1.76553e-127	4
41	MCTP1	24.1828	5.72011	3.37584e-129	7.25724e-127	4
42	ASAP1	24.0168	2.08992	1.85483e-127	3.8925e-125	4
43	ZSWIM6	24.0032	1.85912	2.57316e-127	5.33643e-125	4
44	C22orf34	23.9188	4.60075	1.95079e-126	3.90779e-124	4
45	ATG7	23.8534	2.338	9.33403e-126	1.78848e-123	4
46	RIN3	23.7117	2.45055	2.72814e-124	5.11614e-122	4
47	INPP5D	23.4006	4.93886	4.21378e-121	7.57965e-119	4
48	RGL1	22.9255	3.1343	2.58486e-116	4.33961e-114	4
49	ITGA9	22.7392	3.72238	1.83471e-114	3.05116e-112	4
50	FYB	22.5943	5.57271	4.92949e-113	8.04603e-111	4
51	PTPRC	22.5517	4.60829	1.29318e-112	2.07237e-110	4
52	EPB41L2	22.2799	2.71968	5.78443e-110	8.71521e-108	4
53	MITF	22.1299	3.39789	1.62768e-108	2.43159e-106	4
54	MYO5A	22.0098	3.67715	2.32093e-107	3.40945e-105	4
55	TNFRSF1B	21.2519	3.08705	3.1677e-100	4.2954e-98	4
56	LINC00278	21.1869	3.38088	1.26071e-99	1.69647e-97	4
57	ARRB1	20.9946	2.07873	7.35502e-98	9.67569e-96	4
58	PIK3R5	20.7611	5.77306	9.73751e-96	1.23491e-93	4
59	RAPGEF1	20.7043	1.59701	3.1652e-95	3.95718e-93	4
60	PDE4B	20.664	4.75665	7.30426e-95	9.00416e-93	4
61	PTPRE	20.5724	5.01866	4.84672e-94	5.89228e-92	4
62	PDGFC	20.4306	2.46113	8.9461e-93	1.08015e-90	4
63	FMN1	20.4233	6.06114	1.03873e-92	1.24563e-90	4
64	MERTK	20.4156	2.75805	1.21564e-92	1.44793e-90	4
65	TCF4	20.2449	3.46258	3.93842e-91	4.59778e-89	4
66	GRB2	20.1774	2.48066	1.54822e-90	1.77221e-88	4
67	DAPK1	20.1156	0.964387	5.38676e-90	6.04827e-88	4
68	SRGN	19.973	6.21927	9.45067e-89	1.04123e-86	4
69	WDFY4	19.9521	6.51763	1.43693e-88	1.57331e-86	4
70	SDC3	19.8496	4.31109	1.11146e-87	1.18745e-85	4
71	RAB20	19.7356	3.36779	1.06616e-86	1.11208e-84	4
72	DENND3	19.7188	5.62592	1.48691e-86	1.54183e-84	4
73	RUNX1	19.6511	2.36334	5.66255e-86	5.80345e-84	4
74	SAMHD1	19.5316	3.4079	5.91182e-85	5.95506e-83	4
75	CD83	19.5241	6.0725	6.8541e-85	6.865e-83	4
76	CMKLR1	19.4936	7.39086	1.24336e-84	1.23135e-82	4
77	CTBP2	19.3706	3.57441	1.36566e-83	1.33005e-81	4
78	WDFY3	19.3554	2.18393	1.83461e-83	1.76724e-81	4
79	DISC1	19.2767	5.07414	8.42711e-83	7.98673e-81	4
80	SFMBT2	19.2412	4.10096	1.67165e-82	1.56744e-80	4
81	LCP2	19.1429	5.30047	1.10848e-81	1.03387e-79	4
82	MBNL1	19.1235	1.26616	1.61017e-81	1.48608e-79	4
83	MANBA	19.0902	2.74575	3.04837e-81	2.76993e-79	4
84	UBASH3B	19.0795	4.95266	3.73644e-81	3.37774e-79	4
85	CD74	19.0609	2.32047	5.33412e-81	4.72512e-79	4
86	ARAP1	19.035	2.36663	8.75282e-81	7.71473e-79	4
87	KCNQ1	19.007	4.57576	1.49209e-80	1.30859e-78	4
88	EPB41L3	18.944	6.59043	4.95298e-80	4.30073e-78	4
89	FCHSD2	18.8136	1.41004	5.84031e-79	4.97357e-77	4
90	IQGAP1	18.8132	3.25744	5.88867e-79	4.99064e-77	4
91	DOCK10	18.7917	3.08185	8.83793e-79	7.45431e-77	4
92	JARID2	18.6598	1.61163	1.05182e-77	8.66421e-76	4
93	BMP2K	18.5581	2.24671	7.01904e-77	5.72832e-75	4
94	CIITA	18.516	3.8175	1.53312e-76	1.24543e-74	4
95	CHST15	18.4952	3.35618	2.25649e-76	1.82465e-74	4
96	SAMSN1	18.3719	5.82225	2.20692e-75	1.76835e-73	4
97	LRRK1	18.3677	5.77373	2.38416e-75	1.90172e-73	4
98	FAM49B	18.3614	1.97208	2.67379e-75	2.12313e-73	4
99	IKZF1	18.3109	4.97851	6.7727e-75	5.28271e-73	4
0	IMMP2L	34.061	1.78635	2.79164e-254	4.92111e-250	5	Hepatocyte_IMMP2L high
1	PTH2R	31.9833	2.38673	1.86207e-224	1.64123e-220	5
2	DAB1	31.6386	1.80137	1.08873e-219	6.39737e-216	5
3	GPC5	31.3759	2.53013	4.30831e-216	1.89867e-212	5
4	DSCR4	30.5591	7.42648	4.27413e-205	1.50689e-201	5
5	RP11-191L9.4	29.7711	2.59018	9.24488e-195	2.71615e-191	5
6	CHST9	28.419	1.67351	1.17861e-177	2.96809e-174	5
7	BAAT	28.2026	1.5159	5.43377e-175	1.19733e-171	5
8	RBFOX2	28.1573	1.21174	1.95322e-174	3.82571e-171	5
9	ABCB11	27.4423	1.64074	8.57848e-166	1.51222e-162	5
10	PPP2R5A	27.2159	1.69234	4.21092e-163	6.7482e-160	5
11	TFPI	26.1925	1.66809	3.2372e-151	4.75544e-148	5
12	RP11-608O21.1	25.7664	4.47207	2.11356e-146	2.86599e-143	5
13	CTD-3006G17.2	23.011	2.22166	3.61609e-117	3.74967e-114	5
14	SCN9A	22.9911	1.48062	5.72647e-117	5.60812e-114	5
15	AC093375.1	22.8241	2.05136	2.64215e-115	2.45136e-112	5
16	CTNNA3	22.5	1.31275	4.14929e-112	3.65719e-109	5
17	KCNT2	22.1556	1.21611	9.20669e-109	7.37707e-106	5
18	SEMA6D	21.2052	1.75814	8.5588e-100	6.03498e-97	5
19	CDH2	21.1827	1.13063	1.37751e-99	9.33948e-97	5
20	ZMIZ1	20.6369	1.26579	1.27976e-94	8.35541e-92	5
21	BACH1	20.6117	1.20856	2.15733e-94	1.35819e-91	5
22	MET	20.4655	1.38414	4.37192e-93	2.65753e-90	5
23	ZBTB20	20.4356	0.630655	8.07641e-93	4.7457e-90	5
24	LRRFIP1	20.2741	1.36932	2.17709e-91	1.23799e-88	5
25	CYP3A5	20.1924	1.05284	1.14208e-90	6.29142e-88	5
26	PLCB1	20.0457	1.17555	2.20157e-89	1.14145e-86	5
27	PARD3B	19.5845	1.19401	2.0964e-85	1.05587e-82	5
28	DDX17	19.5632	1.11608	3.18756e-85	1.56084e-82	5
29	PLPP3	19.417	1.12263	5.53882e-84	2.63887e-81	5
30	SPTBN1	19.3834	1.07864	1.06619e-83	4.94598e-81	5
31	APOB	19.2843	0.928394	7.28331e-83	3.29206e-80	5
32	SESTD1	18.8968	1.39531	1.21293e-79	5.21502e-77	5
33	TCF7L1	18.6467	1.63085	1.34206e-77	5.63281e-75	5
34	TGFBR3	18.2897	1.71885	9.99744e-75	4.00534e-72	5
35	CECR2	18.2756	1.17878	1.29479e-74	5.07211e-72	5
36	TCF20	18.1537	1.21641	1.19996e-73	4.59847e-71	5
37	DUSP10	18.1095	1.30405	2.68366e-73	1.00654e-70	5
38	EML4	18.036	1.16549	1.01685e-72	3.73438e-70	5
39	NHSL1	18.0242	0.973284	1.25828e-72	4.52674e-70	5
40	TNRC6B	17.9278	0.920915	7.1524e-72	2.47221e-69	5
41	PCK1	17.9007	1.43006	1.16353e-71	3.94435e-69	5
42	F13A1	17.5592	3.16486	5.05806e-69	1.68233e-66	5
43	LARGE1	17.5282	0.811656	8.73182e-69	2.85045e-66	5
44	CYP2B7P	17.4185	1.52615	5.97142e-68	1.91389e-65	5
45	HOMER2	17.11	1.19564	1.25024e-65	3.93558e-63	5
46	KLHL29	17.0683	1.56693	2.5567e-65	7.7706e-63	5
47	CDHR3	17.0142	1.20643	6.4422e-65	1.9248e-62	5
48	TRABD2B	17.0121	1.0501	6.6854e-65	1.96417e-62	5
49	TP53BP2	16.9975	1.2615	8.56519e-65	2.4752e-62	5
50	EHBP1	16.9053	0.836156	4.11303e-64	1.16943e-61	5
51	ATP2B2	16.7707	0.935937	3.99944e-63	1.11908e-60	5
52	TIAM1	16.6557	1.15492	2.75021e-62	7.57511e-60	5
53	GREB1L	16.6278	1.12466	4.38537e-62	1.18931e-59	5
54	HNMT	16.5319	1.60529	2.16224e-61	5.52406e-59	5
55	IGFBP2	16.5258	1.84902	2.39276e-61	6.02565e-59	5
56	CADM1	16.4294	1.01598	1.17892e-60	2.88639e-58	5
57	PCAT29	16.3674	2.26417	3.26736e-60	7.89e-58	5
58	ACVR1	16.3594	1.08301	3.72663e-60	8.87744e-58	5
59	KLF12	16.291	0.877622	1.14387e-59	2.68855e-57	5
60	TSHZ2	16.2599	0.72085	1.89921e-59	4.40517e-57	5
61	RP11-627G23.1	16.2456	1.73207	2.39806e-59	5.49e-57	5
62	ABCG5	16.1923	1.1798	5.71839e-59	1.29236e-56	5
63	PPP2R1B	16.1844	0.953363	6.49807e-59	1.43185e-56	5
64	IRS1	16.0708	1.21822	4.09005e-58	8.90115e-56	5
65	XDH	15.8925	1.35876	7.13776e-57	1.49791e-54	5
66	LINC00894	15.8076	0.968838	2.7562e-56	5.71603e-54	5
67	SLC22A9	15.7506	1.62918	6.80004e-56	1.39385e-53	5
68	CDK14	15.6147	0.713017	5.78487e-55	1.17213e-52	5
69	NEK7	15.5468	1.06016	1.67275e-54	3.35083e-52	5
70	MAML2	15.5439	1.57741	1.7488e-54	3.46381e-52	5
71	HIST1H2AC	15.3931	1.2693	1.82102e-53	3.56678e-51	5
72	AMOTL1	15.2441	1.55145	1.80141e-52	3.41455e-50	5
73	ELFN2	15.1982	2.35615	3.63235e-52	6.81181e-50	5
74	GRB14	15.1367	0.895403	9.27378e-52	1.72082e-49	5
75	PLPPR1	15.096	1.67168	1.71928e-51	3.12448e-49	5
76	ALPK2	15.0497	1.8835	3.46629e-51	6.23508e-49	5
77	KCND3	14.9523	1.0032	1.50417e-50	2.67833e-48	5
78	HDLBP	14.8091	0.862738	1.27883e-49	2.23201e-47	5
79	TERT	14.7745	1.44196	2.1394e-49	3.69738e-47	5
80	ERC2	14.7648	1.11166	2.47232e-49	4.19058e-47	5
81	MYO1B	14.7141	0.743109	5.2366e-49	8.79151e-47	5
82	LGR4	14.7059	0.857126	5.90949e-49	9.8276e-47	5
83	HIP1	14.685	1.33779	8.03763e-49	1.32418e-46	5
84	CYP27A1	14.5915	0.956642	3.17963e-48	5.18987e-46	5
85	PIEZO2	14.5218	0.939605	8.81081e-48	1.42493e-45	5
86	C8B	14.4423	0.973135	2.80356e-47	4.49284e-45	5
87	NEDD4L	14.4022	0.830932	5.00949e-47	7.95561e-45	5
88	PCBP1-AS1	14.3712	1.12255	7.84631e-47	1.23495e-44	5
89	KMT2E	14.3644	0.928542	8.65186e-47	1.34969e-44	5
90	SERPING1	14.3562	0.886487	9.74058e-47	1.5062e-44	5
91	RP11-6N13.1	14.3303	1.50583	1.41514e-46	2.16922e-44	5
92	SGMS1	14.3146	0.847516	1.77272e-46	2.69393e-44	5
93	ONECUT2	14.0563	1.02743	7.04607e-45	1.04377e-42	5
94	ALDOB	14.0532	0.688106	7.36132e-45	1.08138e-42	5
95	NCOA2	14.0365	0.62603	9.31423e-45	1.35695e-42	5
96	SDC2	13.9491	0.706072	3.18532e-44	4.52829e-42	5
97	PTPRK	13.9392	0.664696	3.65846e-44	5.1593e-42	5
98	CYBRD1	13.8513	3.04669	1.24893e-43	1.74731e-41	5
99	KCNB1	13.788	1.817	3.01134e-43	4.17983e-41	5
0	LDB2	45.8994	8.38119	0	0	6	Endothelial cell
1	SHANK3	41.6262	4.15077	0	0	6
2	ST6GAL1	38.1132	3.52414	0	0	6
3	STAB2	37.0623	8.54138	1.1396e-300	5.02222e-297	6
4	ST6GALNAC3	37.0344	7.36468	3.20049e-300	1.12836e-296	6
5	FBXL7	34.6778	7.38505	1.69977e-263	4.28051e-260	6
6	AUTS2	34.6079	2.51576	1.92127e-262	4.23352e-259	6
7	FLT1	34.4931	8.01635	1.0177e-260	1.99334e-257	6
8	BMPER	34.4708	7.4049	2.19604e-260	3.87118e-257	6
9	ITGA9	34.2876	5.33634	1.20282e-257	1.92757e-254	6
10	RELN	34.116	6.20437	4.27561e-255	6.28087e-252	6
11	IGF1R	33.4512	6.83963	2.47433e-245	3.35519e-242	6
12	PTPRB	33.163	7.98905	3.68091e-241	4.6348e-238	6
13	MYO10	32.7203	6.15792	8.02846e-235	9.43505e-232	6
14	OIT3	32.5948	8.76841	4.86509e-233	5.36011e-230	6
15	SORBS1	31.9798	2.43133	2.08085e-224	2.03784e-221	6
16	CTBP2	31.836	5.76463	2.05344e-222	1.90516e-219	6
17	WWTR1	31.2103	4.38554	7.7198e-214	6.80423e-211	6
18	ARHGAP26	30.3598	2.75087	1.86655e-202	1.56684e-199	6
19	SLC9A9	30.2651	5.11191	3.3009e-201	2.64492e-198	6
20	ASAP1	30.1223	2.81628	2.4737e-199	1.89593e-196	6
21	SMAD6	29.3772	4.49408	1.07307e-189	7.56643e-187	6
22	HSPG2	29.1996	4.30488	1.96093e-187	1.32951e-184	6
23	NRG3	29.1097	6.59031	2.70967e-186	1.70593e-183	6
24	MAN1C1	29.0457	3.52468	1.74164e-185	1.05868e-182	6
25	TCF4	28.9832	5.18054	1.07068e-184	6.2913e-182	6
26	PDE4D	28.8373	3.83852	7.30873e-183	4.15607e-180	6
27	ANKS1A	28.4703	2.66274	2.73352e-178	1.50583e-175	6
28	CHST11	28.2686	4.40498	8.41723e-176	4.49633e-173	6
29	SNX29	27.5386	2.60588	6.05385e-167	3.04907e-164	6
30	GNA14	27.4244	4.60983	1.40479e-165	6.87879e-163	6
31	KALRN	27.2239	2.94031	3.38637e-163	1.57092e-160	6
32	PLEKHG1	27.2146	3.44487	4.36648e-163	1.97365e-160	6
33	C10orf11	26.9668	1.19698	3.6284e-160	1.56003e-157	6
34	EGFL7	26.9643	8.24794	3.87296e-160	1.62554e-157	6
35	SH3RF3	26.7932	6.29777	3.87517e-158	1.55253e-155	6
36	LIFR	26.6351	6.06134	2.66661e-156	1.02189e-153	6
37	SEC14L1	26.6327	4.16016	2.83664e-156	1.06392e-153	6
38	FCHSD2	26.4153	2.21621	9.1496e-154	3.36019e-151	6
39	SEMA6A	26.2339	6.62422	1.09015e-151	3.76805e-149	6
40	MEG3	26.0808	6.93376	6.01729e-150	2.03986e-147	6
41	ETS1	26.0402	4.69514	1.73676e-149	5.77654e-147	6
42	KIAA1217	25.6819	2.31357	1.86137e-145	5.46872e-143	6
43	STOX2	25.6027	3.32988	1.42486e-144	4.0512e-142	6
44	PRKCH	25.1676	3.7717	9.07542e-140	2.46125e-137	6
45	EPAS1	24.9497	2.34865	2.15169e-137	5.57795e-135	6
46	EML1	24.8903	5.94555	9.47638e-137	2.42101e-134	6
47	PRICKLE2	24.6381	6.12099	4.93301e-134	1.15945e-131	6
48	SASH1	24.5523	3.62463	4.08851e-133	9.36003e-131	6
49	STAB1	24.55	7.0676	4.33017e-133	9.78619e-131	6
50	ERG	24.4173	7.27164	1.12115e-131	2.50173e-129	6
51	NRP1	24.3256	3.61976	1.05054e-130	2.31486e-128	6
52	MACF1	23.9012	1.70929	2.9749e-126	6.24304e-124	6
53	PLXDC2	23.8951	4.66557	3.44559e-126	7.14575e-124	6
54	MYRIP	23.3978	1.8909	4.50466e-121	9.02365e-119	6
55	NPL	23.2109	4.37757	3.5346e-119	6.92311e-117	6
56	INSR	22.7997	1.71252	4.61421e-115	8.13393e-113	6
57	RARB	22.7634	4.52954	1.05803e-114	1.84663e-112	6
58	ATRNL1	22.6671	4.97951	9.45676e-114	1.61848e-111	6
59	ZMIZ1	22.6641	1.73088	1.01348e-113	1.71785e-111	6
60	PDE2A	22.3083	7.77114	3.07255e-110	4.87954e-108	6
61	HIPK2	22.2104	1.31942	2.72597e-109	4.25252e-107	6
62	MEIS2	22.0959	2.45822	3.46101e-108	5.30527e-106	6
63	NR4A1	22.0752	4.4408	5.4696e-108	8.3119e-106	6
64	AKAP12	22.0244	6.41821	1.68087e-107	2.5325e-105	6
65	PPFIBP1	21.9017	2.33769	2.50103e-106	3.70489e-104	6
66	SFMBT2	21.6319	4.58574	9.00695e-104	1.25019e-101	6
67	DNASE1L3	21.5912	8.24565	2.17251e-103	2.96875e-101	6
68	RALGAPA2	21.5237	1.13607	9.34405e-103	1.26705e-100	6
69	NR2F1-AS1	21.2811	6.07668	1.69769e-100	2.23335e-98	6
70	ROBO2	21.2637	5.39517	2.46252e-100	3.2155e-98	6
71	PREX2	21.1855	7.3179	1.2983e-99	1.64651e-97	6
72	LINC-PINT	21.0927	1.70517	9.27538e-99	1.1679e-96	6
73	GPM6A	21.0699	6.28367	1.50281e-98	1.87883e-96	6
74	FMNL2	21.0064	3.76472	5.73582e-98	7.12049e-96	6
75	HECW2	20.7787	3.77197	6.74069e-96	7.97483e-94	6
76	SH3BP5	20.6273	3.38413	1.55968e-94	1.83294e-92	6
77	FYN	20.6187	4.4393	1.86583e-94	2.1782e-92	6
78	TSPAN18	20.6071	7.03276	2.36984e-94	2.74839e-92	6
79	ARHGEF7	20.2299	1.97459	5.33759e-91	6.03147e-89	6
80	EPB41L4A	20.1856	2.93432	1.30924e-90	1.45153e-88	6
81	FGD5	19.94	6.63426	1.82893e-88	2.00251e-86	6
82	TCF7L1	19.8145	2.4329	2.23408e-87	2.40136e-85	6
83	ABCG1	19.7959	5.89731	3.22932e-87	3.45009e-85	6
84	FRMD4B	19.5692	2.6906	2.82927e-85	2.95115e-83	6
85	VAV3	19.5165	4.87655	7.94481e-85	8.19013e-83	6
86	NOTCH4	19.4007	8.40473	7.60857e-84	7.70826e-82	6
87	CCSER1	19.3981	4.39461	8.00183e-84	8.06036e-82	6
88	AKT3	19.3773	2.41532	1.19974e-83	1.20165e-81	6
89	PIP4K2A	19.2485	1.86104	1.45373e-82	1.43163e-80	6
90	TGFBR3	19.1892	2.3943	4.55475e-82	4.43598e-80	6
91	MRC1	19.144	5.1551	1.08649e-81	1.05235e-79	6
92	YES1	19.1435	2.84919	1.09741e-81	1.05712e-79	6
93	ITPRIP	19.1403	6.21697	1.16543e-81	1.11653e-79	6
94	FLI1	19.1002	4.38206	2.51325e-81	2.39479e-79	6
95	ARL15	19.0808	2.03471	3.64589e-81	3.45537e-79	6
96	PTPRM	19.0675	1.73184	4.70129e-81	4.43178e-79	6
97	TEK	18.9236	7.60179	7.29491e-80	6.66293e-78	6
98	NOSTRIN	18.7543	7.28165	1.78639e-78	1.61489e-76	6
99	PPP1R16B	18.6934	5.24022	5.59843e-78	5.0096e-76	6
0	FYN	28.0815	5.51852	1.64774e-173	2.90463e-169	7	T cell
1	CELF2	25.4251	4.913	1.33195e-142	1.17398e-138	7
2	RUNX1	25.0784	3.29061	8.56741e-139	5.03421e-135	7
3	SKAP1	24.2866	4.29994	2.71412e-130	1.19611e-126	7
4	PTPRC	23.5295	5.38427	2.03403e-122	7.17116e-119	7
5	PRKCH	22.918	3.66309	3.07276e-116	9.02777e-113	7
6	MBNL1	21.9399	1.70342	1.08021e-106	2.72027e-103	7
7	CHST11	21.6353	3.67554	8.36744e-104	1.84376e-100	7
8	CD247	21.5395	6.28148	6.64056e-103	1.30066e-99	7
9	ARHGAP15	21.3505	4.43463	3.85843e-101	6.80165e-98	7
10	PARP8	18.9009	2.97514	1.12085e-79	1.64653e-76	7
11	PPP1R16B	18.2591	4.95117	1.7531e-74	2.20741e-71	7
12	CCND3	18.1279	3.73927	1.91852e-73	2.25464e-70	7
13	PIP4K2A	17.2137	1.71968	2.09542e-66	2.30863e-63	7
14	IKZF1	17.1383	5.0018	7.68194e-66	7.96572e-63	7
15	PREX1	16.7485	3.74187	5.81203e-63	5.69191e-60	7
16	SLC38A1	16.7389	3.22676	6.82308e-63	6.33038e-60	7
17	STK10	16.7351	3.36306	7.27672e-63	6.4137e-60	7
18	DOCK2	16.6285	3.75451	4.32964e-62	3.5341e-59	7
19	BCL11B	16.5241	6.90852	2.46065e-61	1.88592e-58	7
20	PRKCB	16.2657	3.61517	1.72977e-59	1.27051e-56	7
21	AKNA	16.066	3.06226	4.41957e-58	3.11633e-55	7
22	SFMBT2	16.02	3.67152	9.25922e-58	6.27775e-55	7
23	ETS1	15.8835	3.23018	8.24182e-57	5.381e-54	7
24	STK39	15.8242	5.46908	2.11951e-56	1.28837e-53	7
25	CNOT6L	15.8033	2.49532	2.95256e-56	1.73493e-53	7
26	STAT4	15.7739	2.71575	4.7052e-56	2.67559e-53	7
27	BCL2	15.4533	2.38003	7.17035e-54	3.94996e-51	7
28	SEMA4D	15.2497	4.44914	1.65349e-52	8.57288e-50	7
29	CARD11	14.7677	5.84475	2.36497e-49	1.0971e-46	7
30	CBLB	14.7201	1.96053	4.78742e-49	2.16392e-46	7
31	MGAT5	14.4228	2.30524	3.71688e-47	1.59808e-44	7
32	DOCK10	14.3038	2.87796	2.07234e-46	8.69791e-44	7
33	CCDC88C	14.2456	4.03793	4.77106e-46	1.91146e-43	7
34	PPP2R5C	14.1387	1.56789	2.19185e-45	8.58621e-43	7
35	CDC42SE2	14.1096	2.06026	3.3149e-45	1.2433e-42	7
36	DOCK8	14.0844	2.50156	4.73449e-45	1.73874e-42	7
37	PITPNC1	14.0206	1.36852	1.16579e-44	4.19399e-42	7
38	TOX	13.9809	5.62819	2.03971e-44	7.19122e-42	7
39	NCK2	13.9684	4.57553	2.43181e-44	8.40547e-42	7
40	FLI1	13.9468	3.3837	3.28964e-44	1.11519e-41	7
41	INPP5D	13.773	3.83928	3.70357e-43	1.18703e-40	7
42	TRAC	13.6979	6.03693	1.0444e-42	3.28761e-40	7
43	SH3KBP1	13.6765	2.33647	1.40204e-42	4.336e-40	7
44	ARHGAP26	13.6068	1.31516	3.6476e-42	1.10862e-39	7
45	PPP2R2B	13.5318	5.59987	1.01533e-41	3.03361e-39	7
46	WIPF1	13.424	4.2578	4.37706e-41	1.2649e-38	7
47	INPP4A	13.4047	2.03392	5.67254e-41	1.58723e-38	7
48	ANK3	13.3027	3.75694	2.23355e-40	6.15203e-38	7
49	THEMIS	12.8007	6.07998	1.62457e-37	3.76815e-35	7
50	AOAH	12.773	3.75126	2.32158e-37	5.24676e-35	7
51	PACS1	12.6987	1.96193	6.01006e-37	1.34108e-34	7
52	TNFAIP8	12.5764	2.56011	2.8488e-36	6.19983e-34	7
53	NEDD9	12.4377	3.47318	1.63115e-35	3.42308e-33	7
54	CAMK4	12.4323	5.71193	1.74469e-35	3.61828e-33	7
55	CYTH1	12.422	1.18566	1.98645e-35	4.07176e-33	7
56	PRKCQ	12.1954	5.47771	3.29079e-34	6.44556e-32	7
57	PHACTR2	12.1772	2.79375	4.11346e-34	7.96837e-32	7
58	PDE7A	12.0931	2.33077	1.14903e-33	2.17797e-31	7
59	C22orf34	12.0816	3.28485	1.32064e-33	2.47662e-31	7
60	SYNE2	12.049	1.65192	1.96295e-33	3.60447e-31	7
61	INPP4B	12.0105	3.8294	3.12877e-33	5.68597e-31	7
62	FYB	11.975	3.82517	4.8048e-33	8.64275e-31	7
63	EVL	11.9061	1.77344	1.10037e-32	1.93973e-30	7
64	FNBP1	11.8135	1.5433	3.32596e-32	5.80496e-30	7
65	RASA3	11.7916	3.37884	4.31428e-32	7.38369e-30	7
66	ARHGEF3	11.7366	4.42909	8.27655e-32	1.38952e-29	7
67	MAML2	11.7033	1.86256	1.22578e-31	2.03849e-29	7
68	TRERF1	11.602	4.2769	4.02511e-31	6.39231e-29	7
69	SLFN12L	11.5417	6.70436	8.12997e-31	1.26828e-28	7
70	EML4	11.4696	1.20225	1.87471e-30	2.87368e-28	7
71	LCP1	11.4311	3.95791	2.92509e-30	4.40714e-28	7
72	NCOA1	11.3972	1.48353	4.31856e-30	6.45148e-28	7
73	TC2N	11.3797	6.01849	5.28107e-30	7.75789e-28	7
74	LINC-PINT	11.2247	1.00424	3.08261e-29	4.41791e-27	7
75	CYTIP	11.2234	5.4038	3.1295e-29	4.44893e-27	7
76	XYLT1	11.2153	3.99318	3.42949e-29	4.83641e-27	7
77	GRAP2	11.1641	5.89206	6.10899e-29	8.54676e-27	7
78	GPRIN3	11.1186	4.14833	1.01845e-28	1.4026e-26	7
79	UTY	11.0923	1.23006	1.36653e-28	1.83887e-26	7
80	MSN	11.028	2.02168	2.79897e-28	3.65484e-26	7
81	STK17B	10.9798	4.89821	4.78228e-28	6.10884e-26	7
82	MSI2	10.9548	0.857576	6.29908e-28	7.93145e-26	7
83	RAB8B	10.8993	2.35784	1.16155e-27	1.42194e-25	7
84	ARAP2	10.7974	2.13902	3.54053e-27	4.24575e-25	7
85	MLLT3	10.7384	4.2043	6.719e-27	7.89617e-25	7
86	NLRC5	10.6928	2.59679	1.09996e-26	1.27566e-24	7
87	ANKRD11	10.5355	0.803526	5.92663e-26	6.57073e-24	7
88	RUNX3	10.4286	5.66357	1.83594e-25	1.94964e-23	7
89	ZNF831	10.3729	6.21901	3.29525e-25	3.47836e-23	7
90	PIK3R5	10.274	3.92802	9.23211e-25	9.46184e-23	7
91	CD44	10.2666	4.0646	9.96898e-25	1.0158e-22	7
92	CAPZB	10.1646	0.962721	2.85176e-24	2.8563e-22	7
93	RASGRP1	10.0604	6.79847	8.26557e-24	8.0058e-22	7
94	XKR6	10.0143	3.87631	1.31931e-23	1.27087e-21	7
95	FAM49B	9.98545	1.46773	1.76496e-23	1.68177e-21	7
96	AC104820.2	9.96511	6.08014	2.16639e-23	2.05318e-21	7
97	ITK	9.96314	5.90137	2.20978e-23	2.0831e-21	7
98	IKZF3	9.83987	5.28172	7.58049e-23	6.95983e-21	7
99	UBASH3B	9.82703	3.67264	8.61255e-23	7.86642e-21	7
0	PRKG1	28.667	7.30187	9.83873e-181	1.73437e-176	8	Stellate cell
1	ITGA9	26.6455	5.70642	2.02043e-156	1.78081e-152	8
2	GRK5	25.5554	4.58066	4.78248e-144	2.81018e-140	8
3	CCBE1	23.8985	8.09187	3.17277e-126	1.39824e-122	8
4	ADAMTS2	22.9876	6.96202	6.20404e-117	2.1873e-113	8
5	ANKS1A	21.8886	2.99993	3.33505e-106	9.79837e-103	8
6	ZFPM2	21.8387	5.8803	9.95754e-106	2.50759e-102	8
7	ANK3	21.5654	5.70872	3.79249e-103	8.35676e-100	8
8	IGFBP7	19.7883	6.73681	3.75234e-87	7.34959e-84	8
9	TANC1	19.3111	3.10341	4.33099e-83	7.63467e-80	8
10	ADAMTSL1	18.4907	6.48545	2.45163e-76	3.60144e-73	8
11	MYO10	18.4184	4.84854	9.35458e-76	1.26848e-72	8
12	RBPMS	18.2615	2.44942	1.67525e-74	2.10938e-71	8
13	ADAMTS13	18.008	5.22379	1.68682e-72	1.98235e-69	8
14	KAZN	17.9568	5.10469	4.24489e-72	4.67681e-69	8
15	LIFR	17.8562	5.27119	2.58623e-71	2.68177e-68	8
16	ADAMTS12	17.3358	7.11893	2.52514e-67	2.3428e-64	8
17	BGN	17.1348	6.31852	8.16548e-66	7.19705e-63	8
18	SORBS1	17.1017	1.90508	1.44068e-65	1.20935e-62	8
19	PDE4D	17.0106	3.27282	6.84846e-65	5.48749e-62	8
20	CRIM1	16.9823	5.87843	1.11062e-64	8.51216e-62	8
21	SLCO3A1	16.7311	2.57356	7.77917e-63	5.48525e-60	8
22	AF131217.1	16.5745	5.04334	1.06631e-61	7.22961e-59	8
23	RELN	16.3943	4.56442	2.10021e-60	1.3712e-57	8
24	ADCY5	16.336	6.53801	5.47322e-60	3.44578e-57	8
25	EPAS1	15.8819	2.128	8.4551e-57	5.13953e-54	8
26	ZEB2	15.7021	4.21023	1.46328e-55	8.32085e-53	8
27	FAM65C	15.429	4.60304	1.044e-53	5.75111e-51	8
28	COL5A1	15.4216	6.87932	1.17196e-53	6.26041e-51	8
29	GNA14	15.1157	3.64762	1.27578e-51	6.42558e-49	8
30	DACH1	14.9043	6.93362	3.08984e-50	1.43336e-47	8
31	COL4A2	14.4871	5.53547	1.46265e-47	5.85992e-45	8
32	ADGRL2	14.4213	2.79964	3.80233e-47	1.45712e-44	8
33	NR2F1-AS1	14.4161	5.29906	4.09767e-47	1.53689e-44	8
34	RBMS3	14.1856	5.9813	1.1244e-45	3.96419e-43	8
35	MYH9	14.0664	1.59484	6.10707e-45	2.03123e-42	8
36	LAMA2	14.0276	6.19898	1.05657e-44	3.38639e-42	8
37	ACTN1	13.8186	2.5557	1.96982e-43	5.88541e-41	8
38	COL4A1	13.5671	5.91809	6.272e-42	1.70097e-39	8
39	FGFR2	13.4912	3.9006	1.76138e-41	4.70448e-39	8
40	CTBP2	13.2885	3.81861	2.69974e-40	6.89726e-38	8
41	MEG3	13.1576	5.06198	1.53847e-39	3.76669e-37	8
42	TNS1	13.1488	1.18269	1.72884e-39	4.1748e-37	8
43	KIRREL	12.9665	7.30222	1.89509e-38	4.45423e-36	8
44	CARMN	12.9413	8.34211	2.63123e-38	6.10306e-36	8
45	VIPR1	12.9191	7.85737	3.51276e-38	8.04194e-36	8
46	NR1H4	12.9064	1.49195	4.14327e-38	9.24525e-36	8
47	PTH1R	12.7677	8.08958	2.48418e-37	5.21323e-35	8
48	ADGRB3	12.6489	5.59649	1.13431e-36	2.29835e-34	8
49	TCF4	12.5907	3.55213	2.37472e-36	4.65129e-34	8
50	SEMA5A	12.5188	2.00275	5.89138e-36	1.10482e-33	8
51	DOCK1	12.4737	1.53317	1.03906e-35	1.92806e-33	8
52	COL3A1	12.4589	7.30488	1.25061e-35	2.29643e-33	8
53	PBX1	12.4506	1.89405	1.38856e-35	2.52345e-33	8
54	ARHGAP15	12.2507	3.82442	1.6653e-34	2.87802e-32	8
55	ARHGAP6	12.2311	5.92014	2.11993e-34	3.62817e-32	8
56	PDE3A	12.228	2.72624	2.2042e-34	3.73612e-32	8
57	COL6A3	12.1414	7.51248	6.37232e-34	1.04983e-31	8
58	CALD1	12.0251	1.58894	2.62325e-33	4.20387e-31	8
59	CXCL12	11.9368	5.7828	7.61057e-33	1.20864e-30	8
60	ARHGAP24	11.8286	2.84048	2.77739e-32	4.37142e-30	8
61	UBE2E2	11.8173	2.07474	3.17697e-32	4.91259e-30	8
62	ARHGAP10	11.8059	2.30374	3.63951e-32	5.57889e-30	8
63	PLXDC2	11.7839	3.53875	4.72591e-32	7.18176e-30	8
64	ADAMTS9-AS2	11.7597	5.26105	6.29659e-32	9.48686e-30	8
65	THBS1	11.7496	6.96071	7.09531e-32	1.05997e-29	8
66	PELI2	11.7237	5.274	9.64176e-32	1.42828e-29	8
67	ASAP1	11.3978	1.81146	4.28582e-30	5.85663e-28	8
68	DLC1	11.3692	1.69499	5.95169e-30	8.07049e-28	8
69	SH3RF3	11.3608	4.32373	6.55298e-30	8.81801e-28	8
70	DAAM1	11.141	2.14042	7.92063e-29	1.01177e-26	8
71	CRISPLD2	10.9873	6.83316	4.39921e-28	5.46121e-26	8
72	MAPK10	10.9353	5.52295	7.81059e-28	9.43048e-26	8
73	HMCN1	10.7941	2.43245	3.66861e-27	4.25462e-25	8
74	COLEC11	10.7317	6.84451	7.22254e-27	8.21412e-25	8
75	OSBPL10	10.7134	4.55871	8.80279e-27	9.94715e-25	8
76	MAML2	10.6828	2.07172	1.22534e-26	1.3671e-24	8
77	FBXL7	10.3664	3.75144	3.52596e-25	3.67785e-23	8
78	LDB2	10.3532	2.84358	4.04632e-25	4.19579e-23	8
79	PDZRN3	10.3452	7.16306	4.39855e-25	4.53437e-23	8
80	COL6A2	10.3405	6.88898	4.61979e-25	4.73474e-23	8
81	MAGI2	10.3255	2.22531	5.40639e-25	5.50889e-23	8
82	PTPRM	10.268	1.35366	9.81924e-25	9.89106e-23	8
83	CHST11	10.2551	2.61706	1.12274e-24	1.11189e-22	8
84	PXDN	10.1369	5.2985	3.78914e-24	3.71083e-22	8
85	GPM6A	10.1314	4.5546	4.00724e-24	3.8813e-22	8
86	AKT3	10.0908	1.84658	6.0654e-24	5.77951e-22	8
87	COL1A1	10.0565	6.80894	8.60009e-24	7.93729e-22	8
88	COL25A1	9.98259	5.89316	1.81671e-23	1.65077e-21	8
89	VCL	9.87102	3.15987	5.55952e-23	4.92478e-21	8
90	UNC5C	9.79371	5.42051	1.19814e-22	1.02529e-20	8
91	NXN	9.7599	2.05397	1.67326e-22	1.42494e-20	8
92	MAN1C1	9.726	1.75602	2.33601e-22	1.93329e-20	8
93	ARHGEF17	9.69034	6.36246	3.31433e-22	2.71744e-20	8
94	NRP1	9.60923	2.30621	7.3097e-22	5.85706e-20	8
95	ETS1	9.56779	2.96122	1.09214e-21	8.59474e-20	8
96	NR2F2-AS1	9.56538	2.32378	1.11788e-21	8.75821e-20	8
97	IGFBP3	9.48918	4.50765	2.32867e-21	1.76179e-19	8
98	NFASC	9.47971	5.11661	2.54995e-21	1.92096e-19	8
99	GSE1	9.47031	0.865756	2.79015e-21	2.0841e-19	8
0	ZFPM2-AS1	10.4057	7.31974	2.33482e-25	4.11583e-21	9	Hepatocyte_ZFPM2-AS1 high
1	FNDC3B	9.42216	1.80079	4.41905e-21	3.89495e-17	9
2	TRIM5	9.11433	3.42987	7.91616e-20	4.65154e-16	9
3	EXT1	8.95055	1.58015	3.53714e-19	1.55882e-15	9
4	NAMPT	8.60731	2.89387	7.47926e-18	1.88349e-14	9
5	SND1	8.55955	1.42726	1.13304e-17	2.49665e-14	9
6	MALAT1	8.45277	1.19648	2.84478e-17	5.57198e-14	9
7	ITPR1	8.34884	3.16875	6.89354e-17	1.21519e-13	9
8	LIMK2	8.31735	3.3118	8.99514e-17	1.44151e-13	9
9	TMC5	8.12757	8.1653	4.37966e-16	6.43372e-13	9
10	MSC-AS1	8.08246	7.28501	6.34753e-16	8.60724e-13	9
11	MYRIP	8.02865	2.41187	9.85545e-16	1.24094e-12	9
12	AKR1C2	7.92402	3.20578	2.29958e-15	2.70246e-12	9
13	PARD3	7.85616	1.19132	3.96087e-15	4.36389e-12	9
14	TP53INP1	7.67512	2.17784	1.65264e-14	1.61849e-11	9
15	PPP2R5A	7.47315	1.92366	7.82952e-14	7.26414e-11	9
16	SOD2	7.37716	2.81873	1.61707e-13	1.42529e-10	9
17	CRP	7.36651	5.16601	1.75155e-13	1.4269e-10	9
18	LINC-PINT	7.3643	1.83156	1.78079e-13	1.4269e-10	9
19	PVT1	7.35595	1.79401	1.89578e-13	1.45299e-10	9
20	CADPS2	7.34164	1.96664	2.10989e-13	1.54972e-10	9
21	RP11-418I22.3	7.28533	2.98023	3.20876e-13	2.26256e-10	9
22	C9	7.27144	2.75225	3.55672e-13	2.41146e-10	9
23	PTPRG	7.18	1.47858	6.97138e-13	4.55154e-10	9
24	LBP	7.03135	2.47547	2.0455e-12	1.20194e-09	9
25	KIAA1217	6.95374	2.02538	3.55734e-12	2.02287e-09	9
26	RP11-557H15.4	6.9378	1.84444	3.98244e-12	2.19383e-09	9
27	PIP4K2A	6.849	1.74361	7.43693e-12	3.97267e-09	9
28	FGF13	6.73123	2.59276	1.68235e-11	8.72251e-09	9
29	UTRN	6.72316	1.44086	1.77824e-11	8.87273e-09	9
30	FAM169B	6.72042	7.55968	1.81199e-11	8.87273e-09	9
31	TGFBR3	6.7157	2.28792	1.87162e-11	8.91701e-09	9
32	PPP2R1B	6.71059	1.62686	1.93833e-11	8.99179e-09	9
33	FGGY	6.53527	1.19905	6.34966e-11	2.79829e-08	9
34	DOCK4	6.51645	1.26375	7.19931e-11	3.03997e-08	9
35	RP11-191L9.4	6.47568	2.44622	9.43847e-11	3.7814e-08	9
36	LPGAT1	6.44476	1.44534	1.15785e-10	4.53569e-08	9
37	COG5	6.43209	1.5786	1.25864e-10	4.82331e-08	9
38	RCAN2	6.33848	5.62226	2.32049e-10	8.522e-08	9
39	MYOM1	6.32645	2.15754	2.50871e-10	9.0252e-08	9
40	OSMR	6.26187	4.80673	3.80383e-10	1.31478e-07	9
41	IGF2BP3	6.23839	1.71822	4.42087e-10	1.49867e-07	9
42	SRPK2	6.19559	1.25981	5.80653e-10	1.93127e-07	9
43	PAG1	6.11544	2.22039	9.62922e-10	3.14341e-07	9
44	SMYD3	6.09842	1.38919	1.07119e-09	3.3128e-07	9
45	FHIT	6.09183	1.1235	1.11627e-09	3.3927e-07	9
46	MAN2A1	6.082	1.3738	1.18695e-09	3.48725e-07	9
47	ADAMTS17	6.07814	2.20956	1.21588e-09	3.5137e-07	9
48	IMMP2L	6.05292	1.28607	1.4224e-09	4.04422e-07	9
49	CP	6.02009	1.62879	1.74323e-09	4.72765e-07	9
50	RP11-30J20.1	5.90512	1.61155	3.52391e-09	8.74922e-07	9
51	RP11-210L7.3	5.80085	3.56875	6.598e-09	1.61541e-06	9
52	ITGA9	5.75677	3.3603	8.57402e-09	2.04247e-06	9
53	GALNT18	5.74878	1.99682	8.98906e-09	2.11279e-06	9
54	MAN1A1	5.72102	1.61524	1.05887e-08	2.45603e-06	9
55	NOS1AP	5.71706	1.3192	1.0838e-08	2.4812e-06	9
56	TGM2	5.67058	2.44652	1.42318e-08	3.17566e-06	9
57	PARP12	5.60833	2.11918	2.04291e-08	4.44598e-06	9
58	TTC6	5.58777	1.34573	2.30008e-08	4.94461e-06	9
59	PLOD2	5.51852	1.67712	3.41873e-08	7.17446e-06	9
60	PLCB1	5.49585	1.38093	3.88828e-08	8.06383e-06	9
61	ALCAM	5.47772	1.4573	4.3085e-08	8.83143e-06	9
62	BACH1	5.41698	1.38573	6.06125e-08	1.22814e-05	9
63	LINC01057	5.40541	3.49149	6.46618e-08	1.29529e-05	9
64	PDE4B	5.37314	3.89492	7.73785e-08	1.51559e-05	9
65	PTP4A1	5.3486	1.32408	8.86383e-08	1.71705e-05	9
66	RPRD1B	5.32751	1.63471	9.95668e-08	1.90779e-05	9
67	RERE	5.24763	0.90997	1.54071e-07	2.88932e-05	9
68	ST6GAL1	5.24226	1.14767	1.58621e-07	2.94334e-05	9
69	SAMD12	5.19677	2.274	2.02786e-07	3.72365e-05	9
70	BACH2	5.18636	2.10541	2.14445e-07	3.8739e-05	9
71	PTPN2	5.15667	1.85072	2.51374e-07	4.47598e-05	9
72	VMP1	5.11939	1.71633	3.06524e-07	5.34991e-05	9
73	RP11-94P11.4	5.11209	1.69141	3.18609e-07	5.50631e-05	9
74	MGAM2	5.0934	7.45661	3.51695e-07	6.01911e-05	9
75	TEX41	5.01079	1.45963	5.42072e-07	9.01476e-05	9
76	MKLN1	5.00792	1.21495	5.50211e-07	9.0646e-05	9
77	C4BPB	4.98758	1.55921	6.11395e-07	9.95197e-05	9
78	EIF4G3	4.985	1.08035	6.19625e-07	9.95197e-05	9
79	CREB3L3	4.98457	2.50234	6.2101e-07	9.95197e-05	9
80	GALNT2	4.95334	1.32315	7.29505e-07	0.000115853	9
81	LINC01446	4.94909	1.576	7.45615e-07	0.000117354	9
82	MAP3K5	4.9396	1.39343	7.82847e-07	0.000122124	9
83	SNX10	4.91485	1.33736	8.8852e-07	0.000137171	9
84	ARHGAP12	4.91345	1.50887	8.94865e-07	0.000137171	9
85	BICC1	4.91057	3.83416	9.08113e-07	0.000138002	9
86	RP13-143G15.4	4.88569	3.24944	1.03069e-06	0.000155291	9
87	CAMK1D	4.87734	0.84807	1.07526e-06	0.000160633	9
88	ACTN4	4.86666	1.14447	1.13502e-06	0.000168136	9
89	ENAH	4.85236	1.31526	1.22003e-06	0.000176284	9
90	NRP1	4.83977	2.30741	1.29992e-06	0.000185292	9
91	LRIG1	4.83924	1.78544	1.30339e-06	0.000185292	9
92	SIPA1L2	4.8255	2.93305	1.3965e-06	0.000194987	9
93	SLC22A23	4.82433	1.09037	1.40478e-06	0.000194987	9
94	C4BPA	4.80845	1.45682	1.52102e-06	0.000209473	9
95	FNIP2	4.74687	1.63213	2.06588e-06	0.000282305	9
96	GMDS	4.73399	1.41684	2.20148e-06	0.000298521	9
97	RP11-21J7.1	4.70513	1.63277	2.53701e-06	0.000341392	9
98	RAPGEF5	4.67788	1.18656	2.89857e-06	0.000387091	9
99	IL1RAP	4.66446	1.34552	3.09425e-06	0.000409542	9

## Sheet: ICC_p1
	Gene	Scores	logFC	P value	adjusted P value	leiden	cell type
0	SCTR	31.4016	1.07791	1.92618e-216	3.39122e-212	0	Cholangiocyte_Intrahepatic bile ducts
1	NRG3	28.0249	1.14225	8.08202e-173	7.1146e-169	0
2	SLIT3	25.285	1.43398	4.67581e-141	2.74408e-137	0
3	PKHD1	25.2243	0.790928	2.1705e-140	9.55347e-137	0
4	TSHZ2	24.1778	1.07087	3.80962e-129	1.34144e-125	0
5	BICC1	22.7661	0.661564	9.94072e-115	2.91694e-111	0
6	CFTR	21.5587	1.40168	4.38292e-103	1.10237e-99	0
7	RANBP17	21.4815	0.986128	2.32038e-102	5.10659e-99	0
8	LRIG3	20.828	0.733714	2.41377e-96	4.72187e-93	0
9	FRAS1	19.689	0.792471	2.68116e-86	4.72045e-83	0
10	DNAH14	18.988	0.634448	2.14336e-80	3.43055e-77	0
11	MUC6	18.2231	0.92921	3.38628e-74	4.96823e-71	0
12	LYPD6B	17.9223	0.719034	7.90066e-72	1.06999e-68	0
13	AFF3	17.6179	0.930197	1.79526e-69	2.10715e-66	0
14	SLC5A1	17.6118	1.07381	1.99961e-69	2.20032e-66	0
15	NFIB	17.2348	0.529474	1.4545e-66	1.50635e-63	0
16	THSD4	16.4624	0.469016	6.83159e-61	6.33037e-58	0
17	CTNND2	16.4244	0.534621	1.27966e-60	1.12648e-57	0
18	KANK1	16.0764	0.703555	3.73599e-58	3.13218e-55	0
19	STK39	15.43	0.526418	1.02948e-53	8.23863e-51	0
20	TRABD2B	15.3394	0.549058	4.17145e-53	3.19315e-50	0
21	EFNA5	15.2833	0.513605	9.88439e-53	7.25102e-50	0
22	SLC1A1	15.2303	0.839767	2.22428e-52	1.56642e-49	0
23	MEIS2	14.9023	0.559029	3.18379e-50	2.15592e-47	0
24	SORBS2	14.519	0.503377	9.18037e-48	5.98628e-45	0
25	DCDC2	14.3579	0.462993	9.50888e-47	5.58045e-44	0
26	SERPINA1	14.0242	0.700531	1.10858e-44	6.09925e-42	0
27	RUNX1	14.0219	0.491795	1.14555e-44	6.11171e-42	0
28	PDE7B	13.7065	0.567024	9.28671e-43	4.54172e-40	0
29	WDR72	13.3729	0.867984	8.71217e-41	3.93299e-38	0
30	SMYD3	13.2482	0.375912	4.62213e-40	2.03443e-37	0
31	CSPP1	13.2127	0.712951	7.41036e-40	3.18212e-37	0
32	TM4SF4	13.2024	0.79445	8.5031e-40	3.56442e-37	0
33	SOBP	13.181	0.983897	1.12853e-39	4.62066e-37	0
34	PDE4D	13.0645	0.606092	5.25242e-39	2.05498e-36	0
35	SLC15A1	13.038	1.43666	7.43649e-39	2.84624e-36	0
36	SLC4A4	12.7323	0.685629	3.9137e-37	1.43551e-34	0
37	C1orf186	12.673	0.574721	8.34965e-37	3.00008e-34	0
38	HOMER2	12.6504	0.478673	1.1131e-36	3.91946e-34	0
39	ABCC3	12.612	0.489987	1.81447e-36	6.26383e-34	0
40	CRAT37	12.4946	0.80055	7.9893e-36	2.70499e-33	0
41	ARHGEF3	12.4844	0.761011	9.07902e-36	3.01595e-33	0
42	APOB	12.4601	1.27097	1.23252e-35	4.01849e-33	0
43	WNK2	12.3976	0.494266	2.69391e-35	8.62346e-33	0
44	LCORL	12.3611	0.924817	4.24422e-35	1.33435e-32	0
45	STOX2	12.0303	0.462786	2.46297e-33	7.34966e-31	0
46	TMEM178B	12.0245	1.02507	2.64311e-33	7.75576e-31	0
47	ATP1A1	11.9823	0.631541	4.39762e-33	1.24878e-30	0
48	ANXA4	11.8754	0.462906	1.58933e-32	4.44154e-30	0
49	SPP1	11.7214	0.593644	9.89713e-32	2.72264e-29	0
50	GLIS3	11.5776	0.403333	5.35032e-31	1.42724e-28	0
51	GALNT18	11.5105	0.443966	1.16769e-30	3.02329e-28	0
52	LDLRAD4	11.4182	0.393683	3.3936e-30	8.65908e-28	0
53	SEMA3C	11.375	0.782952	5.5681e-30	1.40046e-27	0
54	FARP1	11.2627	0.375828	2.00537e-29	4.90368e-27	0
55	GPC6	11.1453	0.389907	7.54552e-29	1.79522e-26	0
56	MLPH	10.8852	1.01596	1.35543e-27	3.05944e-25	0
57	KCNK5	10.8813	1.0017	1.415e-27	3.15348e-25	0
58	EXT1	10.854	0.330865	1.90885e-27	4.14903e-25	0
59	NRG1	10.7042	0.449159	9.72599e-27	2.06308e-24	0
60	LINC01138	10.6314	0.515803	2.12859e-26	4.40894e-24	0
61	FAM20A	10.5936	1.42212	3.19227e-26	6.53525e-24	0
62	MGST1	10.5401	0.47737	5.64583e-26	1.12955e-23	0
63	CAMKMT	10.3932	0.420089	2.6619e-25	5.15005e-23	0
64	FAM155A	10.3744	0.432198	3.24157e-25	6.20338e-23	0
65	SNHG14	10.3472	0.507684	4.31009e-25	8.15951e-23	0
66	SLC35F3	10.2304	0.458265	1.44863e-24	2.68469e-22	0
67	ANK3	10.0843	0.35819	6.48146e-24	1.14113e-21	0
68	ARNT2	10.0689	0.500115	7.58413e-24	1.32204e-21	0
69	KIF13B	10.0554	0.407217	8.69518e-24	1.50086e-21	0
70	HNF1B	10.0094	0.527446	1.3862e-23	2.32433e-21	0
71	PPFIBP1	9.91816	0.414879	3.4709e-23	5.76497e-21	0
72	GMDS	9.89624	0.388686	4.32215e-23	7.11175e-21	0
73	RP1-60O19.1	9.88357	0.668403	4.9054e-23	7.99671e-21	0
74	RFX3-AS1	9.83868	0.871617	7.67067e-23	1.22773e-20	0
75	HNF1A-AS1	9.65072	0.727906	4.88137e-22	7.60544e-20	0
76	NPY1R	9.59232	0.971689	8.61238e-22	1.30715e-19	0
77	PCCA	9.58299	0.381165	9.42731e-22	1.41861e-19	0
78	LPGAT1	9.56852	0.515332	1.08444e-21	1.61803e-19	0
79	HS6ST1	9.51067	0.976359	1.89446e-21	2.77949e-19	0
80	ZBTB20	9.49554	0.248281	2.19082e-21	3.18774e-19	0
81	AGBL4	9.41105	0.720128	4.91208e-21	6.97436e-19	0
82	ANPEP	9.39308	0.814967	5.82719e-21	8.20748e-19	0
83	GUCY1A3	9.31968	0.572114	1.16687e-20	1.60499e-18	0
84	NREP	9.29786	0.789662	1.43303e-20	1.95262e-18	0
85	RP11-136K7.2	9.25207	0.951965	2.2018e-20	2.95915e-18	0
86	COL18A1	9.24773	0.366958	2.29312e-20	3.05854e-18	0
87	MTCL1	9.17704	0.451893	4.43099e-20	5.8218e-18	0
88	LYPD6	9.13891	0.632846	6.30872e-20	8.22751e-18	0
89	PHF3	9.08302	0.585618	1.05599e-19	1.36705e-17	0
90	USH1C	9.04638	0.57266	1.47786e-19	1.89921e-17	0
91	MALAT1	9.03579	0.142254	1.62824e-19	2.07731e-17	0
92	TNIK	9.01314	0.429688	2.00233e-19	2.51808e-17	0
93	INPP4B	8.9553	0.688191	3.38818e-19	4.17149e-17	0
94	AC007319.1	8.84979	0.444555	8.76812e-19	1.07202e-16	0
95	EPB41L4A	8.79358	0.422277	1.44874e-18	1.74702e-16	0
96	PROX1	8.72839	0.507129	2.58318e-18	3.05231e-16	0
97	VPS54	8.69975	0.44595	3.32607e-18	3.90392e-16	0
98	SEMA6D	8.69111	0.659716	3.58908e-18	4.18472e-16	0
99	PMEPA1	8.67605	0.291104	4.09763e-18	4.74624e-16	0
0	ATF3	22.8589	2.22995	1.1915e-115	2.09776e-111	1	Cholangiocyte_ATF3 high
1	EGR1	20.6938	1.85735	3.93605e-95	3.46491e-91	1
2	MYH9	18.824	0.869237	4.79814e-79	2.81587e-75	1
3	FOSB	18.4341	2.8799	6.9975e-76	3.07995e-72	1
4	LMNA	17.3834	1.5677	1.102e-67	3.23364e-64	1
5	ADAMTSL4-AS1	17.2388	1.27557	1.35865e-66	3.4172e-63	1
6	KLF6	16.845	1.3095	1.14098e-63	2.23201e-60	1
7	HSPA5	16.4397	1.63847	9.93455e-61	1.74908e-57	1
8	MECOM	16.0126	1.05712	1.04308e-57	1.6695e-54	1
9	MCL1	14.9531	0.845928	1.48718e-50	1.87023e-47	1
10	HSP90B1	14.6777	1.47269	8.95248e-49	1.05078e-45	1
11	SERPINE2	14.0416	1.50002	8.67352e-45	9.54412e-42	1
12	TESC	13.9973	0.968152	1.61843e-44	1.67612e-41	1
13	RAB11FIP1	13.0428	1.20266	6.98725e-39	6.47461e-36	1
14	SHANK2	12.4372	0.442237	1.64105e-35	1.44461e-32	1
15	ERRFI1	12.3602	0.606354	4.28929e-35	3.59606e-32	1
16	HSPB1	12.2454	1.01558	1.77779e-34	1.42272e-31	1
17	SULT1C4	11.8974	1.15144	1.2208e-32	8.95559e-30	1
18	ZFP36	11.8889	0.985186	1.35226e-32	9.52312e-30	1
19	NRG1	11.7889	0.496506	4.45549e-32	3.01705e-29	1
20	TNS1	11.5776	0.504185	5.35315e-31	3.24991e-28	1
21	TPM4	11.4146	0.756378	3.53523e-30	2.07471e-27	1
22	BCL2L1	11.3593	0.577235	6.6696e-30	3.78791e-27	1
23	TFCP2L1	11.0407	0.687509	2.43195e-28	1.33803e-25	1
24	LDLR	10.8074	1.12178	3.175e-27	1.69391e-24	1
25	NEAT1	10.7957	0.264668	3.60706e-27	1.86782e-24	1
26	NPAS2	10.7645	0.432594	5.06134e-27	2.546e-24	1
27	2022-09-09	10.419	0.440469	2.02984e-25	9.65875e-23	1
28	TNFRSF10B	10.3983	1.16457	2.52403e-25	1.16942e-22	1
29	ZBTB10	10.3778	1.38516	3.12931e-25	1.41268e-22	1
30	YWHAZ	10.3475	0.991415	4.29654e-25	1.89112e-22	1
31	CRYAB	10.3379	1.01739	4.7474e-25	2.0386e-22	1
32	PDGFC	10.3004	0.5049	7.01605e-25	2.94106e-22	1
33	FOSL2	10.1823	1.02331	2.37824e-24	9.73752e-22	1
34	MEF2A	10.0852	0.475763	6.42633e-24	2.57141e-21	1
35	AZIN1	9.95702	1.42979	2.34997e-23	9.19412e-21	1
36	RAP1B	9.93855	0.667374	2.82911e-23	1.08281e-20	1
37	PPP1CB	9.88874	0.858949	4.65851e-23	1.74506e-20	1
38	STK38L	9.86972	0.953438	5.63193e-23	2.06575e-20	1
39	TP53INP1	9.80812	1.20641	1.03884e-22	3.73261e-20	1
40	NEDD9	9.79863	1.06655	1.14127e-22	4.01862e-20	1
41	DUSP10	9.75088	1.09176	1.82869e-22	6.31293e-20	1
42	ALPK3	9.72688	0.484564	2.31589e-22	7.84108e-20	1
43	IRS2	9.7071	0.772441	2.81238e-22	9.3424e-20	1
44	FOS	9.69239	1.59046	3.24835e-22	1.05908e-19	1
45	SERPINE1	9.60041	1.01842	7.96268e-22	2.54893e-19	1
46	PHLDB2	9.57562	0.69487	1.01249e-21	3.18321e-19	1
47	CDKN1A	9.46514	1.3265	2.93181e-21	8.89955e-19	1
48	BAIAP2	9.41374	1.31559	4.78801e-21	1.42878e-18	1
49	UBASH3B	9.40774	0.462716	5.06913e-21	1.48745e-18	1
50	CACNA1D	9.2576	0.428001	2.0908e-20	6.03453e-18	1
51	SDC4	9.24138	1.00076	2.4334e-20	6.91006e-18	1
52	CALR	9.2342	0.986032	2.60225e-20	7.27225e-18	1
53	NR4A1	9.2082	1.86497	3.31645e-20	9.12336e-18	1
54	MEF2D	9.10847	0.898321	8.35554e-20	2.2632e-17	1
55	CTGF	8.95386	1.39336	3.43258e-19	9.02e-17	1
56	ABHD2	8.83262	0.514272	1.0225e-18	2.60901e-16	1
57	HSPD1	8.75335	1.19275	2.07112e-18	5.20916e-16	1
58	PER2	8.72402	1.00721	2.68484e-18	6.65764e-16	1
59	ATP1B1	8.70885	0.480162	3.06985e-18	7.50664e-16	1
60	LITAF	8.63413	1.02646	5.91745e-18	1.42716e-15	1
61	NFKBIZ	8.62666	0.945	6.31698e-18	1.50293e-15	1
62	HERPUD1	8.61963	2.01965	6.71712e-18	1.57682e-15	1
63	QSOX1	8.59936	0.586469	8.01636e-18	1.85705e-15	1
64	FAM107B	8.5489	0.737842	1.24264e-17	2.84129e-15	1
65	MAFF	8.54424	1.40285	1.29385e-17	2.88349e-15	1
66	LINC00511	8.49634	0.616142	1.95661e-17	4.30601e-15	1
67	PTPRM	8.4468	0.272738	2.99406e-17	6.50782e-15	1
68	PSD3	8.37969	0.547688	5.30692e-17	1.13944e-14	1
69	SGK223	8.30724	0.66636	9.79573e-17	2.05314e-14	1
70	IL1RAP	8.30046	0.505167	1.0371e-16	2.14814e-14	1
71	DENND4A	8.19905	0.523931	2.42284e-16	4.90306e-14	1
72	CLASP1	8.19352	0.292712	2.53695e-16	5.06739e-14	1
73	PARD3	8.19236	0.274041	2.56161e-16	5.06739e-14	1
74	SPEG	8.11824	0.447732	4.72988e-16	9.05155e-14	1
75	AC013461.1	8.09284	0.549034	5.82903e-16	1.1035e-13	1
76	IGF1R	8.03863	0.637029	9.08479e-16	1.70156e-13	1
77	MIR24-2	8.0126	1.8723	1.12311e-15	2.05974e-13	1
78	SARAF	7.96764	1.63469	1.61736e-15	2.9356e-13	1
79	MKL1	7.9358	0.347361	2.0915e-15	3.75744e-13	1
80	WEE1	7.92427	1.16147	2.29488e-15	4.08117e-13	1
81	SNX25	7.89668	0.60948	2.86423e-15	5.04276e-13	1
82	EZR	7.81917	1.05326	5.31741e-15	9.17826e-13	1
83	VEGFA	7.78293	0.62073	7.08645e-15	1.19965e-12	1
84	ZNF217	7.76605	1.28731	8.09703e-15	1.35768e-12	1
85	CREB5	7.74629	0.867391	9.4618e-15	1.57155e-12	1
86	BRD4	7.74148	0.432731	9.827e-15	1.61696e-12	1
87	PDIA3	7.68725	1.29196	1.50334e-14	2.45071e-12	1
88	BTG2	7.68344	1.90625	1.54876e-14	2.50161e-12	1
89	ZFAND6	7.60687	0.480592	2.80813e-14	4.49454e-12	1
90	TFPI	7.60556	0.58497	2.83667e-14	4.49931e-12	1
91	FGD4	7.5839	0.356486	3.35321e-14	5.27113e-12	1
92	EPAS1	7.5781	0.534627	3.50639e-14	5.46315e-12	1
93	ARID5B	7.57279	0.607781	3.65289e-14	5.64147e-12	1
94	NDRG1	7.56316	1.05912	3.93395e-14	6.0227e-12	1
95	NAALADL2	7.55617	0.427846	4.15097e-14	6.30016e-12	1
96	SPATS2L	7.529	0.362983	5.11319e-14	7.69426e-12	1
97	STOM	7.49214	0.795838	6.77595e-14	9.94144e-12	1
98	HSP90AB1	7.48107	0.845311	7.37229e-14	1.0727e-11	1
99	POU5F1	7.4771	0.759094	7.59783e-14	1.08991e-11	1
0	BACE2	16.0336	1.10974	7.44378e-58	2.62111e-54	2	Cholangiocyte_BACE2 high
1	GRB10	12.3709	0.684786	3.7544e-35	5.50832e-32	2
2	SVIL	12.3592	0.833984	4.34556e-35	5.88522e-32	2
3	MKL1	11.5818	0.811379	5.09859e-31	5.98439e-28	2
4	AGAP1	11.2551	0.655342	2.18646e-29	2.40592e-26	2
5	NEAT1	11.211	0.412554	3.6006e-29	3.72895e-26	2
6	SOD2	11.0117	1.16364	3.35466e-28	3.10853e-25	2
7	RUNX1	10.9097	0.610502	1.03622e-27	8.68744e-25	2
8	C5orf46	10.8995	1.35101	1.15835e-27	9.26995e-25	2
9	KCND2	10.4986	1.7469	8.77053e-26	6.17656e-23	2
10	SLC39A14	10.1125	1.46594	4.86114e-24	3.16982e-21	2
11	TRIO	9.72261	0.573809	2.41514e-22	1.21488e-19	2
12	NAMPT	8.89521	1.27182	5.83076e-19	2.09503e-16	2
13	TPM1	8.8838	0.809642	6.46156e-19	2.27524e-16	2
14	NOS1AP	8.79094	1.00448	1.48318e-18	5.02171e-16	2
15	PPP1CB	8.7094	1.18939	3.05491e-18	1.01481e-15	2
16	NAV2	8.53059	0.68267	1.45606e-17	4.57774e-15	2
17	RNU4-2	8.50095	0.567405	1.88047e-17	5.70821e-15	2
18	LBP	8.34039	2.30154	7.40439e-17	2.1727e-14	2
19	FKBP5	8.28812	0.603118	1.15054e-16	3.32073e-14	2
20	TFCP2L1	8.22576	0.725951	1.93957e-16	5.42033e-14	2
21	FHOD3	8.18835	1.02249	2.6482e-16	7.17296e-14	2
22	EXT1	8.18548	0.415878	2.71223e-16	7.23508e-14	2
23	ATP1B1	8.11898	0.710205	4.70103e-16	1.18238e-13	2
24	AKAP13	8.04865	0.431465	8.37145e-16	2.07588e-13	2
25	BCL2	7.98247	1.08224	1.43437e-15	3.50744e-13	2
26	ELL2	7.81063	1.31069	5.69034e-15	1.28441e-12	2
27	MICAL3	7.71254	0.805914	1.23335e-14	2.74865e-12	2
28	CASC15	7.66093	0.522121	1.84593e-14	4.06244e-12	2
29	EVA1C	7.61312	0.978468	2.67566e-14	5.74484e-12	2
30	GLUL	7.56638	1.13224	3.83768e-14	8.04359e-12	2
31	OSMR	7.54466	1.25903	4.53472e-14	9.28352e-12	2
32	SHISA9	7.49801	0.992763	6.47965e-14	1.29637e-11	2
33	ABLIM2	7.23599	1.04534	4.62149e-13	8.74902e-11	2
34	CRYAB	7.07965	1.12057	1.44517e-12	2.49448e-10	2
35	SHC2	7.0363	0.757205	1.9741e-12	3.37438e-10	2
36	FGG	6.92411	1.3364	4.38734e-12	7.37186e-10	2
37	MAP1B	6.75165	0.957583	1.46174e-11	2.31851e-09	2
38	KCNQ3	6.74161	2.01953	1.56645e-11	2.44061e-09	2
39	PRELID2	6.63701	1.25514	3.20119e-11	4.73615e-09	2
40	LDLRAD4	6.56847	0.332808	5.08357e-11	7.27652e-09	2
41	MALAT1	6.56522	0.202047	5.19578e-11	7.37717e-09	2
42	NNMT	6.50409	1.8927	7.81667e-11	1.05862e-08	2
43	KCNJ16	6.34111	1.59679	2.28112e-10	2.88931e-08	2
44	INSR	6.27195	0.528808	3.56544e-10	4.42065e-08	2
45	SERPINA3	6.23897	0.77788	4.40459e-10	5.42288e-08	2
46	ZFAND5	6.23373	1.48443	4.55469e-10	5.51926e-08	2
47	AKR1C1	6.23319	1.58758	4.57039e-10	5.51926e-08	2
48	PROM1	6.19623	0.698949	5.78316e-10	6.78789e-08	2
49	BACH1	6.15747	0.682353	7.39146e-10	8.56145e-08	2
50	FGB	6.10824	1.80078	1.00737e-09	1.12967e-07	2
51	CSGALNACT1	6.08903	0.414974	1.13599e-09	1.25788e-07	2
52	MTUS1	6.00627	0.461511	1.89841e-09	2.0014e-07	2
53	ZEB1	6.00303	1.05818	1.93673e-09	2.02965e-07	2
54	TNS1	5.94635	0.429753	2.74187e-09	2.75848e-07	2
55	CTIF	5.93659	0.635106	2.91007e-09	2.91106e-07	2
56	PLXDC2	5.8969	0.627733	3.70392e-09	3.62285e-07	2
57	FN1	5.8571	0.500504	4.71027e-09	4.50701e-07	2
58	CRP	5.8224	0.894626	5.80097e-09	5.52064e-07	2
59	CP	5.77772	0.616691	7.57177e-09	7.1288e-07	2
60	PTP4A1	5.72657	0.760938	1.02483e-08	9.54665e-07	2
61	RASSF4	5.64346	0.661891	1.66663e-08	1.52826e-06	2
62	PRUNE2	5.6294	2.45549	1.80841e-08	1.64969e-06	2
63	FGA	5.60925	1.48342	2.03204e-08	1.82531e-06	2
64	FOSL2	5.59841	0.98195	2.16332e-08	1.93337e-06	2
65	PHLDB2	5.54248	0.708911	2.98215e-08	2.61213e-06	2
66	OXR1	5.48443	0.80534	4.14798e-08	3.51102e-06	2
67	PCSK6	5.46613	0.720599	4.59975e-08	3.87479e-06	2
68	CXCL2	5.43968	0.993909	5.33765e-08	4.47499e-06	2
69	FGD4	5.3797	0.393367	7.46102e-08	6.08142e-06	2
70	JAK1	5.3711	0.769292	7.82575e-08	6.32019e-06	2
71	CFLAR	5.27561	0.489119	1.32317e-07	1.03079e-05	2
72	TNC	5.22685	0.580934	1.72423e-07	1.32563e-05	2
73	CFH	5.16362	1.96303	2.42224e-07	1.81472e-05	2
74	ENAH	5.14033	0.400604	2.74256e-07	2.046e-05	2
75	AGT	5.07152	1.04619	3.94656e-07	2.88312e-05	2
76	ADCY5	5.04721	1.32606	4.48297e-07	3.23472e-05	2
77	CALD1	5.02862	0.649271	4.94012e-07	3.55003e-05	2
78	ACSM3	5.00894	1.54852	5.47318e-07	3.90125e-05	2
79	APBB2	4.97029	0.405275	6.68524e-07	4.72692e-05	2
80	SAMD4A	4.96787	1.03663	6.76916e-07	4.76711e-05	2
81	SCD5	4.92124	0.727287	8.59984e-07	5.98454e-05	2
82	BNIP3L	4.90742	1.68953	9.228e-07	6.34641e-05	2
83	FTX	4.90612	0.239167	9.28939e-07	6.36377e-05	2
84	LPP	4.88695	0.195575	1.02408e-06	6.95575e-05	2
85	CCSER1	4.86628	0.714194	1.13719e-06	7.64171e-05	2
86	NTM	4.86459	0.836716	1.14693e-06	7.6673e-05	2
87	PDE7A	4.82272	0.522348	1.41617e-06	9.30339e-05	2
88	IL6ST	4.80943	0.623148	1.51361e-06	9.90654e-05	2
89	ATP2B4	4.78291	0.957945	1.72774e-06	0.000111833	2
90	ABCA1	4.69672	0.845562	2.64374e-06	0.000167431	2
91	ITGB4	4.68622	0.51876	2.78299e-06	0.00017499	2
92	TNFAIP3	4.67478	1.52574	2.94263e-06	0.000182017	2
93	IFNGR1	4.67452	1.57304	2.94642e-06	0.000182017	2
94	RASGEF1B	4.65505	1.11625	3.23894e-06	0.000198693	2
95	PGBD5	4.60092	0.989554	4.20629e-06	0.000251891	2
96	TPST1	4.508	0.889309	6.54423e-06	0.000384059	2
97	DTNA	4.49617	0.560206	6.91896e-06	0.000402031	2
98	LINC00862	4.46009	0.884713	8.1924e-06	0.00046378	2
99	PSD3	4.42244	0.679161	9.75904e-06	0.00053693	2
0	RP11-244M2.1	27.4096	4.14625	2.10442e-165	3.70504e-161	3	Cholangiocyte_Common bile duct
1	C2orf48	19.175	5.87868	5.98336e-82	5.26715e-78	3
2	ARHGAP11B	18.9376	5.13593	5.5853e-80	3.27783e-76	3
3	CIT	17.4944	5.3514	1.58024e-68	6.95541e-65	3
4	DIAPH3	16.8707	4.75203	7.38975e-64	2.60208e-60	3
5	ECT2	16.3192	3.79625	7.20917e-60	2.11541e-56	3
6	CENPP	14.8458	2.66531	7.4012e-50	1.86151e-46	3
7	IQGAP3	14.6875	5.3499	7.75751e-49	1.70723e-45	3
8	MACROD1	14.1987	1.74014	9.3336e-46	1.82586e-42	3
9	BRIP1	13.897	3.96645	6.60771e-44	1.16335e-40	3
10	PLEKHA6	13.8	1.18788	2.54734e-43	4.07714e-40	3
11	MELK	13.2209	4.6871	6.64897e-40	9.75515e-37	3
12	FANCI	13.1548	4.174	1.59636e-39	2.16197e-36	3
13	NUSAP1	13.0146	5.22362	1.01096e-38	1.27135e-35	3
14	WHSC1	12.9569	1.93897	2.14773e-38	2.52087e-35	3
15	CEP192	12.9051	1.66803	4.21327e-38	4.63618e-35	3
16	EZH2	11.9911	3.17213	3.9572e-33	3.88532e-30	3
17	CENPF	11.9908	5.09297	3.97227e-33	3.88532e-30	3
18	ATAD2	11.9284	3.36459	8.41255e-33	7.79534e-30	3
19	BARD1	11.5178	2.54581	1.07327e-30	8.99806e-28	3
20	NEURL1B	11.4072	2.791	3.84906e-30	3.0803e-27	3
21	KIF18B	11.3871	6.30332	4.8489e-30	3.71173e-27	3
22	MUC6	11.2667	1.02594	1.91638e-29	1.40582e-26	3
23	SPC25	11.1791	4.57178	5.15857e-29	3.63287e-26	3
24	CACNA1D	11.154	0.823578	6.84612e-29	4.63587e-26	3
25	HJURP	10.8715	6.69723	1.57655e-27	1.02803e-24	3
26	PRKCA	10.5889	0.741624	3.35376e-26	2.10879e-23	3
27	SMC4	10.5013	2.4772	8.51857e-26	5.17166e-23	3
28	STAG1	10.214	0.813065	1.71559e-24	1.00682e-21	3
29	TEAD1	10.2042	0.682798	1.89948e-24	1.07878e-21	3
30	KIF14	10.1525	5.56939	3.23116e-24	1.77775e-21	3
31	CENPI	10.0074	4.57912	1.41424e-23	7.5452e-21	3
32	PRIM2	9.9441	1.67788	2.67594e-23	1.38566e-20	3
33	AP001347.6	9.87202	1.96504	5.50445e-23	2.7689e-20	3
34	SCLT1	9.75224	1.95492	1.8045e-22	8.825e-20	3
35	RTTN	9.59572	1.75008	8.33346e-22	3.96537e-19	3
36	LBR	9.57828	1.14201	9.8674e-22	4.57172e-19	3
37	POLQ	9.57019	5.30491	1.06708e-21	4.81718e-19	3
38	ASPM	9.38971	6.14586	6.01653e-21	2.52207e-18	3
39	CENPK	9.32015	4.27344	1.16171e-20	4.75652e-18	3
40	ANLN	9.28398	4.92129	1.6327e-20	6.53301e-18	3
41	DTYMK	9.08697	2.64144	1.01838e-19	3.98436e-17	3
42	CKAP5	9.03307	2.11895	1.66921e-19	6.38872e-17	3
43	WWOX	8.98096	0.814293	2.68406e-19	1.00544e-16	3
44	XPO1	8.8532	1.14271	8.50467e-19	3.05578e-16	3
45	POLA1	8.74732	1.54132	2.18475e-18	7.69296e-16	3
46	CDK5RAP2	8.68757	0.974019	3.70272e-18	1.27824e-15	3
47	LMNB1	8.67875	3.98755	4.00128e-18	1.35474e-15	3
48	PRC1	8.65069	5.28383	5.11906e-18	1.70049e-15	3
49	KNTC1	8.56203	2.38614	1.10896e-17	3.54989e-15	3
50	RGS3	8.51018	1.00677	1.73657e-17	5.45964e-15	3
51	PHACTR4	8.48055	0.871058	2.24126e-17	6.92273e-15	3
52	NHSL1	8.46148	0.833318	2.64015e-17	8.01421e-15	3
53	NUF2	8.36482	7.06762	6.02076e-17	1.79663e-14	3
54	KIF4A	8.23195	5.15662	1.8419e-16	5.40476e-14	3
55	STIL	8.21745	3.09548	2.07868e-16	5.99955e-14	3
56	TOP2A	8.20299	6.02481	2.34477e-16	6.6584e-14	3
57	SAE1	8.17919	1.78442	2.85756e-16	7.98574e-14	3
58	TPX2	8.17086	5.26996	3.06191e-16	8.42313e-14	3
59	BUB1B	8.12162	5.71659	4.59993e-16	1.24594e-13	3
60	CBX5	8.11109	1.35952	5.01677e-16	1.33826e-13	3
61	CDKAL1	8.07567	0.681676	6.71064e-16	1.7634e-13	3
62	ZNF107	8.07229	1.28182	6.89892e-16	1.78621e-13	3
63	CCDC150	8.04942	3.8657	8.31894e-16	2.11566e-13	3
64	GAS2L3	8.04806	2.1954	8.41169e-16	2.11566e-13	3
65	SPATA5	8.04057	1.07959	8.94232e-16	2.21744e-13	3
66	CMSS1	8.00629	0.865959	1.18222e-15	2.89085e-13	3
67	PBX3	7.92089	0.546693	2.35814e-15	5.68731e-13	3
68	PKP4	7.90734	0.554599	2.62945e-15	6.22335e-13	3
69	RANGAP1	7.90632	0.912809	2.65109e-15	6.22335e-13	3
70	FANCA	7.89814	3.04749	2.83087e-15	6.55793e-13	3
71	TMPO	7.88886	2.99914	3.04958e-15	6.97285e-13	3
72	AGAP1	7.85969	0.458	3.851e-15	8.6924e-13	3
73	C1orf112	7.79817	2.38128	6.28089e-15	1.39976e-12	3
74	ZNF83	7.76495	0.885196	8.16777e-15	1.79752e-12	3
75	NCAPG2	7.75382	3.02563	8.91685e-15	1.93815e-12	3
76	BUB1	7.72539	5.65157	1.11508e-14	2.36531e-12	3
77	NCKAP5	7.70899	1.02492	1.2682e-14	2.65808e-12	3
78	NDE1	7.61289	2.12284	2.68024e-14	5.55156e-12	3
79	B3GNTL1	7.56664	1.06648	3.83001e-14	7.84083e-12	3
80	MYO3A	7.56149	2.58662	3.98467e-14	8.0637e-12	3
81	BLM	7.54345	4.04082	4.57707e-14	9.15726e-12	3
82	ZNF678	7.53251	0.87949	4.97727e-14	9.84605e-12	3
83	RP11-120D5.1	7.52534	2.37231	5.25847e-14	1.02867e-11	3
84	NCAPD2	7.41358	2.47264	1.22939e-13	2.32738e-11	3
85	SCAPER	7.36693	0.654563	1.74602e-13	3.27026e-11	3
86	DNMT1	7.36328	1.85636	1.79443e-13	3.32555e-11	3
87	MIR4435-2HG	7.32385	0.532862	2.40964e-13	4.37362e-11	3
88	FAF1	7.31899	0.640361	2.4984e-13	4.48845e-11	3
89	WEE1	7.20292	1.45018	5.89362e-13	1.03763e-10	3
90	LYPD6B	7.17835	0.504238	7.05581e-13	1.21789e-10	3
91	GTSE1	7.13801	5.6743	9.46904e-13	1.61856e-10	3
92	AC013461.1	7.12412	0.698648	1.04744e-12	1.7732e-10	3
93	DTL	7.04742	3.58816	1.8226e-12	3.05607e-10	3
94	XIST	7.04054	0.331205	1.91496e-12	3.18064e-10	3
95	WDPCP	6.94851	0.674742	3.69169e-12	6.01813e-10	3
96	ADGRG6	6.91348	0.603417	4.72904e-12	7.63849e-10	3
97	RSRC1	6.90309	0.693663	5.08835e-12	8.14414e-10	3
98	RP11-419I17.1	6.90078	1.5695	5.17189e-12	8.20328e-10	3
99	TICRR	6.87843	5.84317	6.05153e-12	9.51279e-10	3
0	PRKG1	25.5755	5.77225	2.85965e-144	5.0347e-140	4	Stellate cell
1	COL5A1	24.1715	5.99135	4.4393e-129	3.90792e-125	4
2	COL1A1	23.329	4.84685	2.25318e-120	1.32232e-116	4
3	ZBTB16	22.4947	4.49835	4.6814e-112	2.06052e-108	4
4	COL4A2	22.0763	3.88526	5.33748e-108	1.87943e-104	4
5	CACNA1C	21.9162	4.44528	1.82065e-106	5.34238e-103	4
6	COL1A2	21.8799	5.55742	4.03426e-106	1.01468e-102	4
7	NTM	21.3928	4.01473	1.55828e-101	3.42937e-98	4
8	COL6A3	20.4862	6.46807	2.85783e-93	5.59056e-90	4
9	CALD1	19.9146	2.78673	3.04116e-88	5.35427e-85	4
10	FN1	19.2195	2.05354	2.54341e-82	4.07084e-79	4
11	COL4A1	18.9695	3.82759	3.04988e-80	4.47469e-77	4
12	ATP10A	18.567	6.31936	5.93856e-77	8.04264e-74	4
13	PALLD	18.5623	3.73018	6.48821e-77	8.15939e-74	4
14	LTBP1	18.4001	4.64735	1.31015e-75	1.53776e-72	4
15	COL3A1	18.3004	5.43872	8.22059e-75	9.04574e-72	4
16	XYLT1	17.6173	4.41358	1.81489e-69	1.87959e-66	4
17	CDH11	17.4875	6.00983	1.784e-68	1.74495e-65	4
18	HIP1	17.239	2.40342	1.35255e-66	1.25331e-63	4
19	THBS2	16.4453	5.99514	9.06424e-61	7.97925e-58	4
20	COL5A2	16.4319	5.59586	1.13063e-60	9.47901e-58	4
21	DLC1	16.4209	2.39705	1.35442e-60	1.08391e-57	4
22	SULF1	16.406	5.59334	1.73163e-60	1.32553e-57	4
23	ST5	15.6135	2.35239	5.8919e-55	4.3222e-52	4
24	ZFPM2	15.5829	5.25713	9.52008e-55	6.70442e-52	4
25	PTPRG	15.3589	1.67425	3.08941e-53	2.09201e-50	4
26	ANO1	15.2504	6.54082	1.63609e-52	1.06685e-49	4
27	UACA	14.8363	3.05312	8.52894e-50	5.36288e-47	4
28	ANTXR1	14.7372	5.56843	3.71967e-49	2.25822e-46	4
29	SUGCT	14.3103	2.78557	1.88671e-46	1.10725e-43	4
30	IGFBP7	14.2019	2.7333	8.91109e-46	5.06093e-43	4
31	APBB2	14.1981	1.40884	9.40773e-46	5.17602e-43	4
32	FOXO1	14.1493	2.4116	1.88758e-45	1.00705e-42	4
33	GLI2	13.9517	3.14372	3.07124e-44	1.59036e-41	4
34	RORA	13.8492	1.59955	1.2869e-43	6.29364e-41	4
35	ADAMTS12	13.7943	4.85764	2.75931e-43	1.31299e-40	4
36	UBE2E2	13.787	3.65591	3.05063e-43	1.4134e-40	4
37	ZEB1	13.7568	2.56392	4.63795e-43	2.09374e-40	4
38	NOX4	13.7499	4.96717	5.09661e-43	2.24327e-40	4
39	COL8A1	13.4799	6.4402	2.05271e-41	8.81464e-39	4
40	NKD1	13.2307	5.34849	5.83077e-40	2.4442e-37	4
41	PDGFRB	13.1769	6.33562	1.19146e-39	4.87833e-37	4
42	PDE3A	13.172	3.44902	1.27209e-39	5.0901e-37	4
43	LTBP2	13.1065	4.62031	3.02145e-39	1.15643e-36	4
44	TCF4	13.0113	3.41235	1.0549e-38	3.9516e-36	4
45	VCAN	12.9738	5.37425	1.72273e-38	6.31882e-36	4
46	ITGA1	12.9415	4.61552	2.62301e-38	9.42463e-36	4
47	FBN1	12.9255	3.89156	3.22989e-38	1.11501e-35	4
48	ATXN1	12.7759	1.43276	2.23409e-37	7.15151e-35	4
49	PRICKLE2	12.7333	2.90891	3.86011e-37	1.21359e-34	4
50	CHST11	12.5852	3.42107	2.54631e-36	7.59836e-34	4
51	PDZRN3	12.4791	6.15694	9.70541e-36	2.84789e-33	4
52	AEBP1	12.4201	5.45678	2.03233e-35	5.86576e-33	4
53	SPSB1	12.3743	2.04031	3.60194e-35	1.02283e-32	4
54	HECW1	12.2542	6.16684	1.5943e-34	4.45544e-32	4
55	ADAMTS2	12.2391	6.485	1.92155e-34	5.28606e-32	4
56	LAMA2	12.1372	5.71412	6.70802e-34	1.81695e-31	4
57	MICAL2	12.0758	2.11257	1.4183e-33	3.78341e-31	4
58	RP11-444D3.1	11.8225	5.62154	2.98567e-32	7.84564e-30	4
59	CARMN	11.801	6.65187	3.85793e-32	9.98862e-30	4
60	MAGI2	11.7703	4.15822	5.55173e-32	1.41658e-29	4
61	GLI3	11.6091	4.9241	3.70323e-31	9.18298e-29	4
62	AKT3	11.4743	3.82586	1.77709e-30	4.34547e-28	4
63	NAV3	11.4262	3.97256	3.09503e-30	7.46453e-28	4
64	ITGA11	11.2961	5.47662	1.37159e-29	3.17739e-27	4
65	SEMA5A	11.107	4.47532	1.15989e-28	2.65207e-26	4
66	FBXL7	11.083	2.78899	1.51779e-28	3.42593e-26	4
67	2022-09-11	11.0286	2.26677	2.78016e-28	6.19588e-26	4
68	NR2F1-AS1	10.8906	3.58334	1.27783e-27	2.81219e-25	4
69	RFTN1	10.8892	3.20593	1.29806e-27	2.82145e-25	4
70	BNC2	10.8555	4.8778	1.87674e-27	4.02949e-25	4
71	MRVI1	10.7936	6.48054	3.68996e-27	7.82716e-25	4
72	MAP3K5	10.5271	3.67463	6.4769e-26	1.32596e-23	4
73	LRP1	10.4695	2.40241	1.19309e-25	2.36017e-23	4
74	KALRN	10.3098	1.66868	6.36538e-25	1.24521e-22	4
75	TNS1	10.2252	0.885663	1.52934e-24	2.95884e-22	4
76	SLC6A6	10.218	3.92337	1.64672e-24	3.15133e-22	4
77	MAML3	10.1422	1.25814	3.58844e-24	6.72107e-22	4
78	UNC5C	10.1394	5.99302	3.69347e-24	6.84497e-22	4
79	SORBS1	10.0921	1.28389	5.98453e-24	1.09754e-21	4
80	TIMP3	9.98784	2.92971	1.72297e-23	3.09537e-21	4
81	ZFHX3	9.90886	1.46957	3.80957e-23	6.64072e-21	4
82	FBXO32	9.75532	4.70518	1.75051e-22	3.02151e-20	4
83	DOCK4	9.75003	1.73881	1.84415e-22	3.15225e-20	4
84	PTEN	9.69695	2.43905	3.10647e-22	5.20881e-20	4
85	DGKI	9.54192	4.8959	1.40217e-21	2.28579e-19	4
86	IGF1R	9.53208	1.59268	1.5417e-21	2.4902e-19	4
87	COL12A1	9.49014	5.47066	2.30729e-21	3.69292e-19	4
88	MYLK	9.36493	1.81796	7.60992e-21	1.20703e-18	4
89	PELI2	9.36204	4.83619	7.82103e-21	1.22944e-18	4
90	MEG3	9.28448	5.27702	1.62496e-20	2.50956e-18	4
91	PARD3B	9.18386	0.89029	4.15917e-20	6.31262e-18	4
92	ARHGAP10	9.15173	4.10864	5.60275e-20	8.43094e-18	4
93	SH3RF3	9.10549	1.18756	8.58788e-20	1.28134e-17	4
94	MED13L	8.98556	1.13738	2.57425e-19	3.77685e-17	4
95	EPS8	8.87956	0.94083	6.71266e-19	9.45465e-17	4
96	UNC5B	8.84142	3.71197	9.45087e-19	1.31017e-16	4
97	TTC39B	8.80276	3.52811	1.33487e-18	1.83607e-16	4
98	PRR16	8.80054	5.79097	1.36161e-18	1.85834e-16	4
99	ETV6	8.77403	0.967058	1.72376e-18	2.3345e-16	4
0	ROBO1	13.6394	2.1816	2.33517e-42	4.11129e-38	5	Cholangiocyte_ROBO1 high
1	SH3RF3	13.0448	1.7406	6.80641e-39	5.99168e-35	5
2	NCEH1	9.30112	1.36947	1.3897e-20	8.15568e-17	5
3	SNX29	9.15637	1.03227	5.36738e-20	2.02143e-16	5
4	TGM2	9.13272	1.31175	6.68003e-20	2.02143e-16	5
5	MAST4	9.12939	0.926094	6.88888e-20	2.02143e-16	5
6	SLCO3A1	9.05894	1.02988	1.31727e-19	3.31313e-16	5
7	RANBP17	8.38541	0.886899	5.05504e-17	9.88877e-14	5
8	KANK1	8.13362	0.900174	4.1666e-16	7.33571e-13	5
9	PVT1	7.94279	0.753084	1.97677e-15	2.90025e-12	5
10	NXN	7.91125	0.928188	2.54811e-15	3.21046e-12	5
11	ITIH3	7.91102	2.37765	2.5529e-15	3.21046e-12	5
12	VAV2	7.87251	0.931855	3.47607e-15	4.07998e-12	5
13	NEK6	7.74919	0.954778	9.24793e-15	9.57759e-12	5
14	CELSR1	7.69684	1.42143	1.39475e-14	1.36422e-11	5
15	CASC15	7.61344	0.706842	2.66897e-14	2.47315e-11	5
16	ARNT2	7.57688	0.851517	3.53951e-14	3.11583e-11	5
17	SLC12A7	7.49012	1.1262	6.88081e-14	5.76874e-11	5
18	DHRSX	7.46015	0.836589	8.64256e-14	6.61569e-11	5
19	KLHL29	7.36095	1.01951	1.82607e-13	1.33957e-10	5
20	IRAK2	6.93086	1.48384	4.18284e-12	2.94573e-09	5
21	SEMA6D	6.89833	1.09496	5.26186e-12	3.56309e-09	5
22	ZNF710	6.63485	1.02224	3.24842e-11	2.11821e-08	5
23	FAM49B	6.56706	0.734735	5.13193e-11	3.22688e-08	5
24	NEAT1	6.49721	0.343194	8.18243e-11	4.96758e-08	5
25	RP4-809F18.1	6.4677	1.14739	9.95068e-11	5.83972e-08	5
26	RFTN1	6.36374	2.18084	1.96905e-10	1.08335e-07	5
27	BIRC3	6.33462	1.60383	2.37926e-10	1.26937e-07	5
28	HIVEP3	6.21423	0.893983	5.15771e-10	2.59448e-07	5
29	NUAK2	6.04144	1.48463	1.52745e-09	7.0769e-07	5
30	ITGA2	5.99528	0.896877	2.03131e-09	8.64468e-07	5
31	AGAP1	5.9307	0.458659	3.01654e-09	1.20703e-06	5
32	PTPRF	5.86283	0.46413	4.55033e-09	1.73848e-06	5
33	ANKRD6	5.85956	1.08084	4.64095e-09	1.73848e-06	5
34	MYO5B	5.85145	1.10505	4.87311e-09	1.78742e-06	5
35	LAMC2	5.79034	1.24111	7.02445e-09	2.52393e-06	5
36	SULF2	5.78034	0.72627	7.4549e-09	2.62502e-06	5
37	SBNO2	5.72637	1.14262	1.02605e-08	3.47398e-06	5
38	PPP2R2C	5.70668	0.950182	1.15203e-08	3.8269e-06	5
39	FBXW11	5.68038	0.741739	1.34393e-08	4.38171e-06	5
40	PAQR5	5.67439	0.712635	1.39183e-08	4.45537e-06	5
41	CDK18	5.65172	1.26022	1.58849e-08	4.90647e-06	5
42	TIAM2	5.61455	0.720441	1.9707e-08	5.98211e-06	5
43	PIWIL4	5.57753	1.38631	2.43956e-08	7.04112e-06	5
44	ANXA4	5.49774	0.516528	3.84683e-08	1.05824e-05	5
45	MAML2	5.44979	0.446445	5.04298e-08	1.34525e-05	5
46	XKR6	5.44058	0.511555	5.31073e-08	1.37501e-05	5
47	U91319.1	5.39322	1.0654	6.92043e-08	1.76581e-05	5
48	ADARB2	5.38745	0.596258	7.14637e-08	1.79544e-05	5
49	SOD2	5.3851	0.81199	7.2405e-08	1.79544e-05	5
50	SIPA1L3	5.37526	0.659565	7.64714e-08	1.86994e-05	5
51	TNFAIP2	5.35747	2.16916	8.43933e-08	2.03538e-05	5
52	BCR	5.30914	0.956473	1.10144e-07	2.58559e-05	5
53	ITGA3	5.21947	1.36	1.79435e-07	4.15675e-05	5
54	TBC1D22A	5.15838	0.471773	2.491e-07	5.62264e-05	5
55	CTBP2	5.06657	0.56626	4.05039e-07	8.59171e-05	5
56	FNDC3B	5.06095	0.29519	4.17179e-07	8.74388e-05	5
57	GALNT18	5.03864	0.49613	4.68844e-07	9.63051e-05	5
58	BACH1	5.038	0.674301	4.70422e-07	9.63051e-05	5
59	SDK1	5.00498	1.61651	5.58671e-07	0.000111772	5
60	SMAD3	4.96087	0.48996	7.01775e-07	0.000136491	5
61	USP34	4.95985	0.475442	7.05481e-07	0.000136491	5
62	ASAP2	4.94775	0.686048	7.50775e-07	0.000143676	5
63	UNC13B	4.85048	0.944755	1.23164e-06	0.000225878	5
64	NHSL1	4.81579	0.652498	1.46615e-06	0.000263399	5
65	RASGEF1A	4.79447	4.58028	1.63106e-06	0.000290065	5
66	ATP11A	4.73321	0.47227	2.20992e-06	0.000385226	5
67	ANKH	4.71787	0.686421	2.38329e-06	0.000411375	5
68	CAMKMT	4.71508	0.454346	2.4162e-06	0.000413007	5
69	TRABD2B	4.67726	0.429754	2.90727e-06	0.000482881	5
70	FMNL2	4.66436	0.584899	3.09581e-06	0.00050939	5
71	TBC1D8	4.65718	0.398809	3.20566e-06	0.000522582	5
72	PRKCA	4.62485	0.455884	3.74866e-06	0.00059999	5
73	FAM171A1	4.60069	0.667625	4.2109e-06	0.000661938	5
74	TMEM163	4.55098	1.15447	5.33958e-06	0.000817466	5
75	GON4L	4.51661	0.762123	6.28384e-06	0.000945584	5
76	BACE2	4.4886	0.426462	7.16919e-06	0.00106068	5
77	PACS1	4.48664	0.555253	7.23538e-06	0.00106155	5
78	FDCSP	4.4822	2.80369	7.38771e-06	0.00107494	5
79	BAIAP2L2	4.4669	1.30899	7.93619e-06	0.00114528	5
80	SLC12A2	4.45287	0.907617	8.47313e-06	0.00121283	5
81	RNF213	4.43167	0.578695	9.35044e-06	0.00132761	5
82	CSMD2	4.42133	1.55699	9.80972e-06	0.00136471	5
83	XIST	4.39607	0.264935	1.10229e-05	0.00150441	5
84	RASSF3	4.37168	0.822961	1.23297e-05	0.00166982	5
85	MROH1	4.35748	0.70008	1.31566e-05	0.00176821	5
86	CDC42EP4	4.34741	1.43955	1.37753e-05	0.00183733	5
87	PISD	4.34068	0.990045	1.42046e-05	0.00188034	5
88	INTS3	4.28698	0.612732	1.81122e-05	0.00237972	5
89	MGST1	4.28215	0.467248	1.85094e-05	0.00241389	5
90	SLC39A11	4.26967	0.521657	1.95761e-05	0.00251575	5
91	ASH1L	4.26235	0.445764	2.0229e-05	0.00258081	5
92	LIMK2	4.2243	0.602492	2.39681e-05	0.00297499	5
93	UBAP2	4.22405	0.759283	2.39946e-05	0.00297499	5
94	KIAA1217	4.20587	0.440274	2.60077e-05	0.00314524	5
95	ARHGAP26	4.20368	0.711148	2.6261e-05	0.00314524	5
96	NPAS2	4.20178	0.37399	2.64824e-05	0.00315033	5
97	ACTN1	4.19775	0.54111	2.69585e-05	0.00318544	5
98	SERPINA3	4.1748	0.601636	2.98249e-05	0.00350065	5
99	PAPLN	4.15906	1.42449	3.19563e-05	0.00370146	5
0	LDB2	22.587	7.91923	5.82058e-113	1.02477e-108	6	Endothelial cell
1	SHANK3	22.4871	6.7652	5.54993e-112	4.8856e-108	6
2	TCF4	21.8929	6.57521	3.03778e-106	1.78277e-102	6
3	FLT1	21.5766	8.84845	2.97924e-103	1.31131e-99	6
4	HSPG2	21.2201	3.89251	6.22311e-100	2.19128e-96	6
5	INSR	20.8714	3.69961	9.75256e-97	2.86173e-93	6
6	ELMO1	20.6674	5.95114	6.80349e-95	1.71118e-91	6
7	ST6GALNAC3	20.6385	7.3165	1.23791e-94	2.72434e-91	6
8	PTPRG	20.3694	3.00791	3.12564e-92	6.11444e-89	6
9	ARL15	20.2049	3.38613	8.86214e-91	1.56027e-87	6
10	PLEKHG1	20.0906	5.4866	8.91207e-90	1.34152e-86	6
11	DOCK9	20.0894	3.92506	9.14363e-90	1.34152e-86	6
12	HECW2	20.0663	7.58261	1.45351e-89	1.88575e-86	6
13	FBXL7	20.0648	4.94723	1.49951e-89	1.88575e-86	6
14	PREX1	19.6341	6.86481	7.91227e-86	9.2869e-83	6
15	PITPNC1	19.0858	4.37434	3.316e-81	3.64884e-78	6
16	SEC14L1	19.0418	4.82765	7.68587e-81	7.95985e-78	6
17	COL4A1	18.727	4.3766	2.98013e-78	2.9149e-75	6
18	CALCRL	18.6842	7.76544	6.6521e-78	6.16404e-75	6
19	ZBTB16	17.9965	4.31143	2.07437e-72	1.82607e-69	6
20	APP	17.9633	2.17183	3.77632e-72	3.16599e-69	6
21	RAPGEF1	17.9565	3.35899	4.27232e-72	3.41902e-69	6
22	COL4A2	17.8355	3.62458	3.74376e-71	2.86577e-68	6
23	C22orf34	17.7223	6.74435	2.82335e-70	2.07116e-67	6
24	DOCK4	17.6666	3.46683	7.581e-70	5.33885e-67	6
25	NOTCH4	17.6068	10.0884	2.18359e-69	1.47863e-66	6
26	FYN	17.4345	4.94443	4.51463e-68	2.94387e-65	6
27	MCF2L	17.3768	2.84951	1.23566e-67	7.76967e-65	6
28	KALRN	17.1822	2.7454	3.60839e-66	2.19067e-63	6
29	CDH13	17.0713	6.58197	2.42768e-65	1.42472e-62	6
30	ETS1	16.8975	5.33478	4.69184e-64	2.66466e-61	6
31	PECAM1	16.828	6.19635	1.52132e-63	8.37011e-61	6
32	PRKCH	16.7499	5.2324	5.67178e-63	3.02598e-60	6
33	SFMBT2	16.6201	5.20436	4.98816e-62	2.58299e-59	6
34	PLPP1	16.6049	3.69923	6.42291e-62	3.23091e-59	6
35	ZEB1	16.5179	3.25759	2.72599e-61	1.29713e-58	6
36	GRB10	16.1737	1.56298	7.72674e-59	3.57992e-56	6
37	PLXND1	16.1021	4.48648	2.46583e-58	1.08533e-55	6
38	EFNB2	15.6537	6.93203	3.13397e-55	1.31373e-52	6
39	RAPGEF4	15.5202	5.66738	2.53317e-54	1.01361e-51	6
40	PTPRB	15.5156	6.08388	2.72194e-54	1.06495e-51	6
41	ARHGEF7	15.4791	2.55406	4.79871e-54	1.79758e-51	6
42	TBCD	15.3786	2.62813	2.27864e-53	8.35787e-51	6
43	RP11-768F21.1	15.2365	7.36812	2.02404e-52	7.12704e-50	6
44	PLPP3	14.9324	4.22204	2.02833e-50	6.73787e-48	6
45	EPAS1	14.7964	2.58223	1.54545e-49	4.94713e-47	6
46	JMJD1C	14.6869	1.8399	7.82542e-49	2.46026e-46	6
47	MTSS1	14.6778	2.73824	8.95016e-49	2.7645e-46	6
48	DYSF	14.6662	4.57181	1.06084e-48	3.22019e-46	6
49	PREX2	14.6621	7.40118	1.1274e-48	3.36422e-46	6
50	FMNL3	14.4504	4.85881	2.49064e-47	7.18857e-45	6
51	CACNA1C	14.4478	3.73437	2.58964e-47	7.35375e-45	6
52	UNC5B	14.4037	5.8584	4.90576e-47	1.32878e-44	6
53	AKT3	14.3253	4.85741	1.52063e-46	3.99586e-44	6
54	KCNQ1	14.2673	2.40634	3.4986e-46	9.0583e-44	6
55	PDE4D	13.9964	1.6807	1.63983e-44	4.00985e-42	6
56	SH3PXD2A	13.9079	2.13539	5.66852e-44	1.36712e-41	6
57	CHST11	13.8386	3.88879	1.49082e-43	3.54695e-41	6
58	ANKRD11	13.7593	1.99272	4.48119e-43	1.0381e-40	6
59	DOCK6	13.4781	3.23953	2.10386e-41	4.7488e-39	6
60	NAV1	13.4047	5.11856	5.67647e-41	1.26506e-38	6
61	PODXL	13.2533	4.24094	4.31834e-40	9.16008e-38	6
62	PLCL1	13.2064	5.52638	8.0578e-40	1.68888e-37	6
63	ADGRL4	13.0734	8.2369	4.67086e-39	9.67473e-37	6
64	ADGRL2	12.9988	4.51003	1.24326e-38	2.54521e-36	6
65	CDK17	12.9243	2.50478	3.28283e-38	6.64339e-36	6
66	RIN2	12.9161	2.95323	3.65248e-38	7.30745e-36	6
67	JARID2	12.773	2.52633	2.32162e-37	4.59264e-35	6
68	CTNNB1	12.6826	2.44577	7.38757e-37	1.44517e-34	6
69	PPP1R16B	12.6374	7.04459	1.31266e-36	2.53964e-34	6
70	THSD7A	12.6131	6.93706	1.78744e-36	3.42062e-34	6
71	EGFL7	12.5987	8.16881	2.14581e-36	4.06226e-34	6
72	TIMP3	12.5885	3.85877	2.44368e-36	4.57696e-34	6
73	RP1-149A16.12	12.5143	9.2764	6.23378e-36	1.15528e-33	6
74	CBLB	12.4494	1.92716	1.40929e-35	2.55794e-33	6
75	GRK5	12.3688	3.09375	3.85704e-35	6.85929e-33	6
76	RASGRP3	12.3497	5.0371	4.88753e-35	8.60499e-33	6
77	OSBPL3	12.234	3.34269	2.04695e-34	3.56817e-32	6
78	SPARC	12.2247	4.46448	2.29555e-34	3.9623e-32	6
79	ERG	12.2212	5.68705	2.39385e-34	4.09185e-32	6
80	TTC28	12.1687	1.46057	4.56385e-34	7.72607e-32	6
81	AFAP1L1	12.151	6.73589	5.66751e-34	9.50307e-32	6
82	VAV3	12.0726	3.47962	1.47355e-33	2.4246e-31	6
83	SNTB1	11.9331	2.53393	7.95769e-33	1.28535e-30	6
84	SASH1	11.8893	2.57388	1.34544e-32	2.11498e-30	6
85	PDE10A	11.8508	3.7109	2.13261e-32	3.29358e-30	6
86	SLC9A9	11.7087	5.12665	1.15064e-31	1.74639e-29	6
87	LMBR1	11.6826	2.05786	1.56373e-31	2.35309e-29	6
88	PLVAP	11.6789	6.81598	1.63365e-31	2.43746e-29	6
89	SNED1	11.5758	4.0801	5.46351e-31	8.08324e-29	6
90	PTPRE	11.5137	1.6325	1.12583e-30	1.65178e-28	6
91	MAML3	11.4638	1.53156	2.00579e-30	2.89459e-28	6
92	RAPGEF5	11.4276	1.43798	3.04481e-30	4.35828e-28	6
93	LRCH1	11.3901	2.4071	4.68493e-30	6.59863e-28	6
94	DISC1	11.3716	4.73547	5.79112e-30	8.02823e-28	6
95	MAGI1	11.2556	1.03291	2.17293e-29	2.96563e-27	6
96	IGFBP7	11.1943	2.38808	4.34928e-29	5.89027e-27	6
97	CMIP	11.1903	1.64642	4.5479e-29	6.11224e-27	6
98	PALD1	11.1336	5.60162	8.60789e-29	1.14811e-26	6
99	STARD13	11.107	2.29237	1.15992e-28	1.53545e-26	6
0	CHST11	12.6975	4.86572	6.10645e-37	1.0751e-32	7	Kupffer cell
1	CELF2	9.77694	3.47018	1.4142e-22	1.24492e-18	7
2	SFMBT2	9.40543	4.28576	5.18181e-21	3.04103e-17	7
3	FMN1	8.98881	2.72771	2.49914e-19	1.1e-15	7
4	CTSB	8.89813	3.08705	5.67958e-19	1.99989e-15	7
5	DOCK4	8.69626	2.66219	3.43004e-18	1.00649e-14	7
6	PLXDC2	7.99502	1.64266	1.29558e-15	3.25857e-12	7
7	PRKAG2	7.83202	2.96919	4.80078e-15	1.05653e-11	7
8	MERTK	7.77794	4.93949	7.37128e-15	1.44199e-11	7
9	ACSL1	7.74719	3.66105	9.39478e-15	1.65405e-11	7
10	SLC8A1	7.63448	5.84046	2.26734e-14	3.62899e-11	7
11	ELMO1	7.583	3.45016	3.37656e-14	4.72067e-11	7
12	TANC2	7.57887	1.21696	3.48567e-14	4.72067e-11	7
13	DOCK8	7.49362	2.29996	6.70018e-14	8.42595e-11	7
14	SLC16A10	7.19109	6.31815	6.42781e-13	7.54454e-10	7
15	PREX1	7.12783	3.55095	1.01964e-12	1.12199e-09	7
16	RAPGEF1	6.90466	2.09862	5.03247e-12	5.21187e-09	7
17	C10orf11	6.76897	1.0221	1.29703e-11	1.26864e-08	7
18	RAB31	6.73312	3.99837	1.66068e-11	1.53106e-08	7
19	PIK3R5	6.72639	6.78885	1.73924e-11	1.53106e-08	7
20	RP11-742B18.1	6.69321	5.37662	2.18325e-11	1.8304e-08	7
21	TBXAS1	6.66863	4.92597	2.58195e-11	2.06626e-08	7
22	SLC1A3	6.5331	6.53071	6.44239e-11	4.93151e-08	7
23	DOCK2	6.49394	6.08018	8.3619e-11	6.13415e-08	7
24	FMNL2	6.39823	1.03475	1.57186e-10	1.10697e-07	7
25	DENND3	6.39133	3.4102	1.64447e-10	1.11356e-07	7
26	DPYD	6.31842	2.92357	2.64243e-10	1.72306e-07	7
27	BMP2K	6.17884	2.42519	6.45761e-10	4.06045e-07	7
28	ABR	6.16258	1.81369	7.15673e-10	4.34488e-07	7
29	SLA	6.04327	6.90288	1.51019e-09	8.86283e-07	7
30	SLC11A1	6.03502	7.00316	1.58942e-09	9.02685e-07	7
31	FOXN3	6.02592	2.06804	1.6815e-09	9.25139e-07	7
32	SLCO2B1	5.98724	6.0857	2.13429e-09	1.13868e-06	7
33	DAPK1	5.95939	1.38309	2.53183e-09	1.31104e-06	7
34	FKBP5	5.92209	0.93981	3.17885e-09	1.59905e-06	7
35	ARHGAP26	5.84383	1.25247	5.10148e-09	2.49491e-06	7
36	PTK2B	5.73837	2.84082	9.55937e-09	4.54871e-06	7
37	ABCA1	5.71301	1.73152	1.10992e-08	5.14244e-06	7
38	HIF1A	5.63343	1.73126	1.76658e-08	7.975e-06	7
39	GNA13	5.56015	2.75926	2.69544e-08	1.1864e-05	7
40	ATP8B4	5.46031	5.94678	4.75291e-08	1.99238e-05	7
41	RIN3	5.44754	2.65694	5.10717e-08	2.05884e-05	7
42	ARHGAP24	5.44579	2.53223	5.15765e-08	2.05884e-05	7
43	TBC1D22A	5.44221	0.810247	5.26227e-08	2.05884e-05	7
44	C22orf34	5.38191	3.57155	7.37009e-08	2.82082e-05	7
45	ZEB2	5.29375	4.6556	1.19834e-07	4.48895e-05	7
46	FRMD4A	5.27715	1.49126	1.31211e-07	4.81271e-05	7
47	BNC2	5.23104	3.64201	1.68557e-07	6.05636e-05	7
48	PTPRJ	5.16399	0.993147	2.41747e-07	8.34547e-05	7
49	TSPAN14	5.13538	1.96327	2.81571e-07	9.53333e-05	7
50	ARHGAP15	5.02982	5.00495	4.90935e-07	0.000163083	7
51	SMAP2	5.01815	2.56286	5.21725e-07	0.000170102	7
52	GLUL	4.98469	1.30602	6.20604e-07	0.000198661	7
53	SORL1	4.90721	3.01031	9.23811e-07	0.000275671	7
54	RGS1	4.82925	6.64432	1.37047e-06	0.000402141	7
55	GAB2	4.82113	2.98187	1.4275e-06	0.000412009	7
56	PDE4B	4.8135	3.9836	1.48309e-06	0.00042115	7
57	CAPZB	4.77385	1.09709	1.8074e-06	0.000500301	7
58	ALOX5	4.7726	3.15124	1.81866e-06	0.000500301	7
59	ZFP36	4.75457	1.23906	1.98869e-06	0.00053866	7
60	DOCK10	4.74699	5.61037	2.06462e-06	0.000550753	7
61	SIPA1L1	4.70181	1.16427	2.57859e-06	0.000677593	7
62	PARVG	4.66719	6.91225	3.05352e-06	0.000790593	7
63	PTPRC	4.63988	6.36852	3.48606e-06	0.0008895	7
64	JARID2	4.60676	1.37088	4.09001e-06	0.0010287	7
65	PALD1	4.58443	3.4904	4.55231e-06	0.00110954	7
66	PFKFB3	4.5825	1.08195	4.59443e-06	0.00110954	7
67	XYLT1	4.52275	2.08642	6.10422e-06	0.00143684	7
68	IQGAP2	4.52217	1.63196	6.12083e-06	0.00143684	7
69	ALCAM	4.49849	2.08308	6.84363e-06	0.00158538	7
70	RBM47	4.49332	0.941303	7.01216e-06	0.00160333	7
71	CSF2RA	4.48247	4.68457	7.37847e-06	0.00166545	7
72	LAPTM5	4.46399	6.41216	8.04469e-06	0.00178632	7
73	ITGAX	4.46044	6.38121	8.17912e-06	0.00178632	7
74	ANKRD11	4.45942	1.03441	8.21834e-06	0.00178632	7
75	ETV6	4.44864	0.787899	8.64158e-06	0.00185541	7
76	LCP2	4.41764	5.54097	9.9786e-06	0.00209147	7
77	PSAP	4.40459	2.17302	1.05986e-05	0.00219529	7
78	CD74	4.39068	2.91427	1.12995e-05	0.00231324	7
79	BCL2	4.36198	1.12571	1.2889e-05	0.00259939	7
80	INPP5D	4.31825	3.74771	1.5727e-05	0.00311112	7
81	SRGN	4.29225	6.21267	1.76872e-05	0.00342199	7
82	IGSF21	4.28595	6.29399	1.81961e-05	0.00348218	7
83	PAG1	4.26092	2.65738	2.03586e-05	0.00385413	7
84	GNAQ	4.24944	1.04513	2.14301e-05	0.00401381	7
85	ABCG1	4.23667	3.1519	2.2686e-05	0.00420432	7
86	FRMD4B	4.21019	1.16641	2.55155e-05	0.00467943	7
87	RHOA	4.18506	2.15596	2.85086e-05	0.00517446	7
88	SGK1	4.15479	4.94404	3.25593e-05	0.00581122	7
89	CADM1	4.15396	1.31405	3.2677e-05	0.00581122	7
90	IRAK3	4.13463	4.66625	3.55521e-05	0.00625931	7
91	LITAF	4.09688	1.40323	4.18756e-05	0.00722806	7
92	CIITA	4.07505	4.11031	4.60039e-05	0.00786354	7
93	PRKCH	4.05958	2.3915	4.91619e-05	0.00832254	7
94	IKZF1	4.03712	5.21807	5.41105e-05	0.00898744	7
95	MSR1	4.03222	1.56589	5.52516e-05	0.00908306	7
96	CAMK1D	4.03025	0.659662	5.5718e-05	0.00908306	7
97	SDC2	3.94569	1.95111	7.95705e-05	0.0128525	7
98	HK2	3.92616	3.60408	8.63117e-05	0.0137943	7
99	ZBTB16	3.90401	1.54577	9.46115e-05	0.014741	7
0	PTPRM	2.99695	0.354124	0.002727	0.467812	8	Hepatocyte
1	C3	2.77082	0.524099	0.00559147	0.643421	8
2	SORBS2	2.76036	0.448138	0.0057737	0.655818	8
3	FMNL2	2.62829	0.523442	0.00858151	0.742837	8
4	RNU4-2	2.48936	0.450842	0.0127972	0.847021	8
5	CP	2.35839	0.805679	0.0183542	0.970405	8
6	SDK1	1.83567	1.53942	0.066406	0.998878	8
7	SOD2	1.73566	0.756741	0.0826231	0.998878	8
8	MGAT5	1.63843	0.266399	0.101332	0.998878	8
9	FGF13	1.62755	0.761407	0.10362	0.998878	8
10	DHFR	1.59039	1.52651	0.111747	0.998878	8
11	MTATP6P1	1.45242	0.879236	0.146386	0.998878	8
12	RN7SL1	1.19754	2.32758	0.231097	0.998878	8
13	TMCC1	1.14119	0.419859	0.253792	0.998878	8
14	KIAA1217	1.13615	0.217185	0.255894	0.998878	8
15	DST	1.12653	0.209864	0.259943	0.998878	8
16	ENAH	0.999906	0.139616	0.317356	0.998878	8
17	SPTBN1	0.966798	0.236545	0.333645	0.998878	8
18	SERPINA1	0.955265	0.30234	0.339444	0.998878	8
19	NFIB	0.941587	0.165134	0.346404	0.998878	8
20	LMLN	0.934376	1.93135	0.35011	0.998878	8
21	ZSWIM5	0.915602	1.91567	0.359876	0.998878	8
22	CST3	0.888573	2.04746	0.374233	0.998878	8
23	DCTN2	0.886666	1.8223	0.375259	0.998878	8
24	PTPRK	0.88017	0.0155455	0.378767	0.998878	8
25	HDAC8	0.877219	0.595316	0.380367	0.998878	8
26	AHNAK	0.875819	0.556806	0.381129	0.998878	8
27	ZMAT4	0.862707	3.144	0.388299	0.998878	8
28	MFAP3	0.840297	1.86773	0.400742	0.998878	8
29	TIAM2	0.836632	0.362088	0.402799	0.998878	8
30	GYPC	0.832877	1.51974	0.404914	0.998878	8
31	NEBL	0.825338	1.5761	0.40918	0.998878	8
32	KLF16	0.81309	3.05064	0.416166	0.998878	8
33	TRIM22	0.80862	1.72752	0.418734	0.998878	8
34	RUNX1	0.806743	0.0567257	0.419815	0.998878	8
35	XACT	0.788386	4.94573	0.430471	0.998878	8
36	TRAF3IP2	0.764248	1.68627	0.444719	0.998878	8
37	NDUFAF6	0.762073	1.07828	0.446017	0.998878	8
38	MTND2P28	0.754742	1.576	0.450404	0.998878	8
39	VAT1	0.750987	2.53328	0.45266	0.998878	8
40	LRRC59	0.730812	1.94854	0.464894	0.998878	8
41	SAR1B	0.727684	1.68147	0.466807	0.998878	8
42	RAP1GAP2	0.721813	0.818772	0.470409	0.998878	8
43	TUFM	0.717701	3.55565	0.472942	0.998878	8
44	STXBP6	0.717432	2.13287	0.473107	0.998878	8
45	YWHAB	0.708284	2.09464	0.478769	0.998878	8
46	SPPL2B	0.700834	1.44606	0.483407	0.998878	8
47	H1FX	0.700297	1.86686	0.483742	0.998878	8
48	EDIL3	0.69994	1.60884	0.483965	0.998878	8
49	CANX	0.693354	0.935392	0.488087	0.998878	8
50	SYBU	0.687871	0.69446	0.491534	0.998878	8
51	CH507-528H12.1	0.68501	1.12994	0.493338	0.998878	8
52	PSEN2	0.683609	1.85669	0.494222	0.998878	8
53	OAZ2	0.68355	1.30645	0.494259	0.998878	8
54	LINC01515	0.672315	1.14232	0.501383	0.998878	8
55	PEX3	0.668888	2.17785	0.503567	0.998878	8
56	ARHGEF38	0.665163	0.709335	0.505946	0.998878	8
57	AKR1C2	0.661438	3.00275	0.508331	0.998878	8
58	UBN2	0.651575	1.12425	0.514676	0.998878	8
59	RP13-895J2.7	0.649042	2.79555	0.516311	0.998878	8
60	MAML2	0.647403	0.0638164	0.517371	0.998878	8
61	AC011288.2	0.644363	1.32424	0.51934	0.998878	8
62	COIL	0.63444	2.85636	0.525794	0.998878	8
63	CSGALNACT1	0.631638	0.0753308	0.527623	0.998878	8
64	DNAH11	0.621983	1.21012	0.533953	0.998878	8
65	FN1	0.618258	0.179128	0.536405	0.998878	8
66	SCAMP2	0.616977	1.19352	0.53725	0.998878	8
67	POF1B	0.604223	0.713492	0.545696	0.998878	8
68	CSMD2	0.603448	0.963901	0.546211	0.998878	8
69	ABHD12	0.600259	0.947507	0.548334	0.998878	8
70	RP11-310I9.1	0.599931	5.34541	0.548552	0.998878	8
71	AASS	0.596057	2.12348	0.551137	0.998878	8
72	RNY1	0.593584	2.05501	0.55279	0.998878	8
73	STOX2	0.590425	0.081471	0.554906	0.998878	8
74	CTH	0.589889	4.70968	0.555265	0.998878	8
75	NOTCH2	0.589382	0.210786	0.555605	0.998878	8
76	RP11-282I1.1	0.587386	2.03122	0.556945	0.998878	8
77	ABHD2	0.586462	0.321963	0.557565	0.998878	8
78	SLC12A2	0.585449	0.711222	0.558246	0.998878	8
79	SAMD12-AS1	0.580383	2.28519	0.561657	0.998878	8
80	ST6GAL1	0.578148	0.283928	0.563164	0.998878	8
81	TNFAIP8	0.576211	0.870727	0.564473	0.998878	8
82	CTD-2410N18.4	0.574691	4.54188	0.5655	0.998878	8
83	APOL2	0.573231	1.66913	0.566489	0.998878	8
84	PATJ	0.568284	0.11322	0.569842	0.998878	8
85	MAN1A2	0.565542	1.12993	0.571705	0.998878	8
86	IGSF8	0.561013	1.75404	0.574789	0.998878	8
87	MTCYBP18	0.55693	1.25614	0.577575	0.998878	8
88	RP11-54A4.2	0.555232	1.35053	0.578736	0.998878	8
89	MKL1	0.550672	0.050695	0.581858	0.998878	8
90	GPR39	0.549361	0.285369	0.582758	0.998878	8
91	GCDH	0.548139	2.21316	0.583596	0.998878	8
92	RAB40B	0.543908	1.77352	0.586505	0.998878	8
93	TMEM143	0.54361	2.29277	0.58671	0.998878	8
94	ZNF517	0.538991	3.56158	0.589893	0.998878	8
95	POLE	0.53753	1.29967	0.590901	0.998878	8
96	LINC01057	0.535951	0.425007	0.591992	0.998878	8
97	RNF157	0.533627	2.33822	0.5936	0.998878	8
98	RABGAP1L	0.532405	-0.00236997	0.594446	0.998878	8
99	TNNT1	0.531421	1.70183	0.595127	0.998878	8
0	ENAH	4.01619	1.19351	5.91458e-05	0.104132	9	Cholangiocyte_Cell cycle
1	ADAM32	3.98688	3.62405	6.69478e-05	0.104785	9
2	CUL3	3.85912	1.74774	0.000113798	0.12522	9
3	DNAJB6	3.82434	2.21003	0.000131123	0.135797	9
4	LBR	3.76669	1.70866	0.000165429	0.161808	9
5	COPA	3.59998	1.67757	0.000318245	0.242732	9
6	ARIH1	3.54723	1.57306	0.0003893	0.274161	9
7	MANBA	3.53593	2.63222	0.000406337	0.275152	9
8	TGFB2	3.48842	1.81359	0.000485881	0.305515	9
9	DENND4A	3.43156	1.45635	0.00060013	0.337301	9
10	PTPN13	3.30828	1.41197	0.000938696	0.398664	9
11	AFF4	3.22127	1.37746	0.00127623	0.482805	9
12	ZFAND3	3.18631	0.776506	0.00144101	0.517762	9
13	STAG1	3.12393	1.05994	0.00178452	0.604196	9
14	USP9X	3.1099	1.37259	0.0018715	0.610179	9
15	MAP7D2	3.09291	4.67778	0.00198207	0.623149	9
16	KDM5B	3.08207	1.82343	0.00205567	0.634948	9
17	NUP153	3.04465	1.98822	0.00232949	0.70712	9
18	KDM6A	3.03071	0.916883	0.00243976	0.715907	9
19	NAA15	2.98793	2.02468	0.00280878	0.784942	9
20	RB1CC1	2.97973	2.1288	0.00288503	0.793654	9
21	QKI	2.95871	1.35108	0.00308934	0.824105	9
22	FBXW11	2.91564	1.19968	0.00354961	0.896627	9
23	SAMD4A	2.87382	1.53305	0.00405536	0.967656	9
24	STAU1	2.86447	1.88689	0.00417709	0.967656	9
25	ELF2	2.85474	1.53374	0.00430715	0.984098	9
26	EGLN1	2.8478	1.15233	0.00440228	0.984098	9
27	TPM3	2.84683	1.91078	0.00441575	0.984098	9
28	RAB2A	2.83284	1.8266	0.00461364	0.999586	9
29	TNRC18	2.82441	1.37112	0.00473674	0.999586	9
30	RP5-862P8.2	2.81798	1.69967	0.00483275	0.999586	9
31	LARP4B	2.75565	1.18069	0.00585765	0.999586	9
32	ST14	2.74939	1.99266	0.00597056	0.999586	9
33	ANKRD17	2.69614	1.04013	0.00701483	0.999586	9
34	ADAM9	2.69091	1.33538	0.00712581	0.999586	9
35	RAB7A	2.68961	1.61921	0.00715355	0.999586	9
36	KMT2E	2.66067	1.33993	0.00779859	0.999586	9
37	ARID4B	2.64094	1.1693	0.00826762	0.999586	9
38	QSOX1	2.63279	1.24119	0.00846866	0.999586	9
39	AGFG1	2.62418	1.1746	0.00868586	0.999586	9
40	ATF3	2.62094	1.35435	0.00876888	0.999586	9
41	RC3H1	2.56865	1.31092	0.0102094	0.999586	9
42	DYRK1A	2.51901	1.16008	0.0117685	0.999586	9
43	KMT2C	2.50392	0.887867	0.0122827	0.999586	9
44	UBAP2L	2.49331	1.21925	0.0126558	0.999586	9
45	NCKAP1	2.47632	1.08878	0.0132746	0.999586	9
46	LINC00862	2.4646	1.62267	0.0137166	0.999586	9
47	KMT2A	2.45927	1.23955	0.0139218	0.999586	9
48	TMEM104	2.44566	3.07477	0.0144587	0.999586	9
49	SOX4	2.43283	2.33544	0.0149812	0.999586	9
50	PAWR	2.42278	1.32478	0.0154021	0.999586	9
51	WWC1	2.41241	1.13151	0.0158474	0.999586	9
52	SMC5	2.41098	1.06537	0.0159099	0.999586	9
53	UBE2G1	2.40463	1.44565	0.0161888	0.999586	9
54	BRD4	2.39792	0.88416	0.0164886	0.999586	9
55	TOP1	2.38157	1.11054	0.017239	0.999586	9
56	HTT	2.37592	1.35291	0.0175052	0.999586	9
57	SMG7	2.36721	1.04514	0.0179225	0.999586	9
58	FAM171B	2.3555	3.46818	0.0184979	0.999586	9
59	FBXW7	2.35203	1.60969	0.0186715	0.999586	9
60	POLR2A	2.34137	1.551	0.0192129	0.999586	9
61	CENPF	2.29752	3.32219	0.0215891	0.999586	9
62	TEAD1	2.29099	0.613285	0.0219639	0.999586	9
63	SMAD3	2.28307	0.924076	0.0224261	0.999586	9
64	HNRNPUL1	2.27932	1.63813	0.0226479	0.999586	9
65	PUM2	2.25714	0.94813	0.0239993	0.999586	9
66	MAX	2.25223	3.17476	0.0243076	0.999586	9
67	CCDC50	2.24746	1.21421	0.0246105	0.999586	9
68	TPP2	2.24204	2.01798	0.0249585	0.999586	9
69	CD46	2.23635	1.1091	0.025329	0.999586	9
70	MARK4	2.2357	1.84698	0.0253714	0.999586	9
71	ITGAV	2.21958	0.855913	0.026447	0.999586	9
72	SFSWAP	2.21231	1.45337	0.0269449	0.999586	9
73	TBC1D9	2.19351	1.89022	0.0282704	0.999586	9
74	AHCTF1	2.18333	1.40769	0.0290118	0.999586	9
75	DCDC2	2.18027	0.413479	0.0292375	0.999586	9
76	MAPKAPK2	2.17851	1.34759	0.0293681	0.999586	9
77	RAD23B	2.15128	1.48924	0.0314541	0.999586	9
78	SOD2	2.13405	0.962823	0.0328384	0.999586	9
79	DYNC1I2	2.10011	1.27244	0.0357191	0.999586	9
80	LIMS1	2.09363	0.589692	0.0362932	0.999586	9
81	MKI67	2.0915	3.57955	0.0364835	0.999586	9
82	CLTC	2.08835	1.43782	0.0367664	0.999586	9
83	TJP1	2.08622	0.789075	0.0369589	0.999586	9
84	PDXK	2.08057	1.49059	0.0374734	0.999586	9
85	TJP2	2.07487	1.42839	0.0379983	0.999586	9
86	LDLR	2.06283	1.2253	0.0391285	0.999586	9
87	ORC4	2.05686	1.10721	0.0396998	0.999586	9
88	PHLPP1	2.04885	1.23383	0.040477	0.999586	9
89	FAM117B	2.04023	1.44283	0.041327	0.999586	9
90	C1orf198	2.03421	1.23654	0.04193	0.999586	9
91	VASP	2.03292	1.82622	0.0420608	0.999586	9
92	EPAS1	2.03009	1.18497	0.0423471	0.999586	9
93	ATP11A	2.02921	0.666479	0.0424366	0.999586	9
94	NEDD4L	2.02852	0.770405	0.0425074	0.999586	9
95	MBTD1	2.02574	1.55758	0.0427914	0.999586	9
96	ADAMTSL4-AS1	2.02417	0.941764	0.0429531	0.999586	9
97	HUWE1	2.02014	0.948513	0.0433692	0.999586	9
98	SLC20A2	2.01634	0.920951	0.0437645	0.999586	9
99	HIST1H2AC	2.01486	1.56169	0.0439196	0.999586	9

## Sheet: ICC_p2
	Gene	Scores	logFC	P value	adjusted P value	leiden	cell type
0	LDLRAD4	58.0931	1.04242	0	0	0	Cholangiocyte_Intrahepatic bile ducts_LDLRAD4 high
1	CTNNA2	54.5382	1.46447	0	0	0
2	KIF26B	53.6172	0.869053	0	0	0
3	CSMD2	49.246	1.06135	0	0	0
4	NEGR1	49.0268	1.21682	0	0	0
5	AUTS2	48.3258	0.622593	0	0	0
6	RASAL2	47.1703	0.701017	0	0	0
7	C1orf186	45.472	0.942514	0	0	0
8	SHANK2	43.5947	0.741079	0	0	0
9	BMP6	40.0909	1.14944	0	0	0
10	PKHD1	39.7476	0.666153	0	0	0
11	MKL1	39.0794	0.799627	0	0	0
12	UBASH3B	38.9313	0.655209	0	0	0
13	RP11-420A23.1	38.7946	1.11463	0	0	0
14	MAGI1	38.276	0.50839	0	0	0
15	FGF13	37.3827	0.89063	7.46743e-306	5.9271e-303	0
16	TENM2	36.6904	1.37567	1.03965e-294	7.89322e-292	0
17	ZBTB20	36.6691	0.434825	2.27441e-294	1.65483e-291	0
18	DTNA	36.0977	0.764561	2.46521e-285	1.7219e-282	0
19	GRID1	35.9572	0.773617	3.90549e-283	2.62299e-280	0
20	TRAPPC9	34.9525	0.628931	1.18721e-267	6.47844e-265	0
21	MSI2	34.3588	0.563326	1.04122e-258	5.50962e-256	0
22	PHLDB2	34.2481	0.582895	4.65604e-257	2.39129e-254	0
23	DCDC2	33.4911	0.585538	6.49981e-246	3.24285e-243	0
24	LIMCH1	33.4249	0.62437	5.96941e-245	2.8955e-242	0
25	KCND3	33.0949	0.806274	3.5151e-240	1.65894e-237	0
26	RP11-624L4.1	33.0573	1.17429	1.22374e-239	5.4792e-237	0
27	PSD3	32.6654	0.669462	4.83657e-234	2.1114e-231	0
28	APBB2	32.4937	0.679128	1.31097e-231	5.45051e-229	0
29	NFIA	32.2707	0.789477	1.80225e-228	7.31882e-226	0
30	PMEPA1	31.9061	0.692626	2.19635e-223	8.71652e-221	0
31	PLD5	31.884	0.851127	4.44639e-223	1.7254e-220	0
32	PRICKLE1	31.2575	0.725701	1.76688e-214	6.56454e-212	0
33	SLC35F3	31.2154	0.632598	6.58527e-214	2.39566e-211	0
34	SCD5	31.1466	0.725311	5.63278e-213	2.00734e-210	0
35	ENAH	31.1023	0.599478	2.24341e-212	7.68127e-210	0
36	TGFBR3	30.6813	0.668489	1.0111e-206	3.2696e-204	0
37	KCNMA1	29.8134	1.06355	2.61541e-195	8.15539e-193	0
38	CAMK1D	28.9506	0.613399	2.76111e-184	8.31286e-182	0
39	SMYD3	28.7363	0.463397	1.34531e-181	3.98168e-179	0
40	MEG3	28.2326	0.632088	2.32925e-175	6.77889e-173	0
41	C5orf46	28.02	1.2396	9.26043e-173	2.60815e-170	0
42	EXT1	27.8872	0.483148	3.81408e-171	1.04065e-168	0
43	EPHA6	27.6457	0.561992	3.1441e-168	8.31851e-166	0
44	TRPM8	27.3044	0.868217	3.76542e-164	9.81369e-162	0
45	PTPN14	26.9391	0.467345	7.65006e-160	1.90836e-157	0
46	MICAL3	26.9104	0.734553	1.65845e-159	4.07886e-157	0
47	CASC15	26.7889	0.68284	4.35472e-158	1.05614e-155	0
48	PATJ	26.6494	0.482382	1.82082e-156	4.3555e-154	0
49	PALM2	26.4513	1.34821	3.52544e-154	8.31908e-152	0
50	TNFRSF19	26.0811	0.816055	5.97251e-150	1.39056e-147	0
51	PTPRK	25.0381	0.403813	2.3513e-138	5.13231e-136	0
52	NPAS2	24.8761	0.54008	1.3494e-136	2.90904e-134	0
53	NEBL	24.4099	0.923785	1.341e-131	2.78769e-129	0
54	SHISA9	24.2014	0.564678	2.14875e-129	4.41428e-127	0
55	BICC1	23.6572	0.443844	9.94572e-124	1.95137e-121	0
56	CBR4	23.5763	0.520626	6.74895e-123	1.30945e-120	0
57	FAM172A	23.1629	0.401752	1.07889e-118	2.02577e-116	0
58	BACE2	22.6137	0.586158	3.17547e-113	5.65816e-111	0
59	DOCK1	22.6002	0.341018	4.31709e-113	7.61464e-111	0
60	FHOD3	22.4524	0.556501	1.21161e-111	2.0541e-109	0
61	CASK	22.3581	0.564779	1.00741e-110	1.69148e-108	0
62	XKR6	22.1163	0.41181	2.20363e-108	3.59624e-106	0
63	LINC01057	21.737	0.461458	9.16639e-105	1.45512e-102	0
64	TMCC1	21.6457	0.434856	6.67706e-104	1.04102e-101	0
65	LRIG3	21.1617	0.473437	2.15224e-99	3.26804e-97	0
66	FTX	21.1009	0.300588	7.8116e-99	1.17592e-96	0
67	GRB10	20.9506	0.474197	1.85226e-97	2.76446e-95	0
68	XIST	20.8072	0.277307	3.72576e-96	5.5135e-94	0
69	KDM6A	20.776	0.391548	7.1334e-96	1.03803e-93	0
70	ANXA2	20.7636	0.468604	9.23346e-96	1.33252e-93	0
71	SAMD4A	20.6796	0.525223	5.29019e-95	7.44978e-93	0
72	CACNA2D3	20.6148	0.729904	2.02268e-94	2.80317e-92	0
73	PBX1	20.4362	0.346198	7.96416e-93	1.08649e-90	0
74	CADM1	20.3966	0.496067	1.79188e-92	2.42557e-90	0
75	GLIS3	20.3554	0.331603	4.15737e-92	5.5843e-90	0
76	FRMD5	20.3485	0.592439	4.78932e-92	6.38406e-90	0
77	LARGE1	20.1206	0.40267	4.87103e-90	6.3476e-88	0
78	THSD4	20.0683	0.391132	1.39728e-89	1.80736e-87	0
79	FGGY	19.8709	0.520008	7.27016e-88	9.13321e-86	0
80	AFDN	19.859	0.372118	9.21052e-88	1.14067e-85	0
81	RAI14	19.4836	0.6271	1.51379e-84	1.79821e-82	0
82	TMEM51	19.289	0.486848	6.64301e-83	7.83785e-81	0
83	ZHX2	19.2852	0.348141	7.14896e-83	8.37819e-81	0
84	AC093375.1	19.2551	0.458817	1.27905e-82	1.48899e-80	0
85	PKP4	19.1461	0.390827	1.04257e-81	1.20565e-79	0
86	WWTR1	18.995	0.366377	1.87646e-80	2.14162e-78	0
87	MEIS2	18.9096	0.372059	9.51096e-80	1.07844e-77	0
88	CSGALNACT1	18.8929	0.389631	1.304e-79	1.46906e-77	0
89	LYPD6B	18.7239	0.711992	3.16089e-78	3.51563e-76	0
90	AKT3	18.6295	0.381901	1.85365e-77	2.04863e-75	0
91	MYO5B	18.3659	0.559431	2.46346e-75	2.67186e-73	0
92	PARD3	18.2471	0.32747	2.18308e-74	2.32445e-72	0
93	NCAM1	18.1456	0.961533	1.39049e-73	1.46269e-71	0
94	BACH2	18.1098	0.686346	2.66804e-73	2.78978e-71	0
95	EXOC6B	17.9536	0.326428	4.49439e-72	4.6715e-70	0
96	CLASP1	17.8957	0.365903	1.2736e-71	1.30821e-69	0
97	FER	17.8846	0.322507	1.55432e-71	1.58722e-69	0
98	MAGI3	17.7034	0.475763	3.94453e-70	3.9136e-68	0
99	SH3RF1	17.6835	0.431983	5.62159e-70	5.546e-68	0
0	C3	90.5136	2.33112	0	0	1	Cholangiocyte_Intrahepatic bile ducts_C3 high
1	DSP	81.9399	2.40523	0	0	1
2	AHNAK	79.3108	2.24594	0	0	1
3	THBS1	67.3173	1.8873	0	0	1
4	ATP1A1	66.6482	1.502	0	0	1
5	SERPING1	64.5035	2.11652	0	0	1
6	EEF2	58.0354	2.17819	0	0	1
7	CH507-513H4.1	55.4779	1.83743	0	0	1
8	HSP90B1	53.807	2.10503	0	0	1
9	FLNA	52.8685	1.69159	0	0	1
10	CANX	52.1229	1.92279	0	0	1
11	PROX1	51.9841	1.16526	0	0	1
12	MUC6	50.0572	1.18864	0	0	1
13	ACTB	47.3259	1.80909	0	0	1
14	IGF2	47.1453	2.00113	0	0	1
15	DST	44.7854	0.719793	0	0	1
16	ACTG1	43.3358	2.06046	0	0	1
17	APP	42.7497	0.663516	0	0	1
18	VIM	42.6359	1.50768	0	0	1
19	FAT1	42.6087	1.11185	0	0	1
20	ITGB4	40.7763	1.6149	0	0	1
21	AGRN	39.9367	1.35933	0	0	1
22	CRP	39.8244	1.79922	0	0	1
23	SLC39A6	39.2464	1.92911	0	0	1
24	LAMA5	38.468	1.16865	0	0	1
25	TMBIM6	38.1267	1.86109	0	0	1
26	IFITM3	37.7983	2.29226	0	0	1
27	PABPC1	37.781	1.46259	0	0	1
28	PLXNB2	37.6901	1.27253	0	0	1
29	SOX9	37.2807	2.1988	3.37195e-304	1.84003e-301	1
30	GAPDH	36.8839	1.97056	8.36427e-298	4.42597e-295	1
31	CD59	36.6975	1.03459	8.00325e-295	4.11038e-292	1
32	HSPA8	36.4023	2.19669	3.91822e-290	1.95486e-287	1
33	AGT	36.3984	2.04702	4.50867e-290	2.18695e-287	1
34	SPTBN1	36.3553	0.750671	2.16653e-289	1.02249e-286	1
35	PTPRF	36.24	0.740293	1.42974e-287	6.57004e-285	1
36	ATP1B1	36.2377	1.22647	1.55266e-287	6.95195e-285	1
37	ITIH2	36.0035	1.87327	7.38305e-284	3.22307e-281	1
38	LGALS3BP	35.6335	2.13838	4.25062e-278	1.81035e-275	1
39	CCND1	35.2912	1.67466	8.00238e-273	3.32708e-270	1
40	APLP2	35.093	1.52143	8.60766e-270	3.49551e-267	1
41	DYNC1H1	34.8961	1.35917	8.52429e-267	3.38298e-264	1
42	SRRM2	34.7405	0.969348	1.9309e-264	7.49276e-262	1
43	CALR	33.9704	1.83797	6.09039e-253	2.31196e-250	1
44	CLU	33.8041	2.11227	1.71797e-250	6.38282e-248	1
45	TACSTD2	33.6769	2.40297	1.25873e-248	4.57917e-246	1
46	NFIC	33.4076	0.812483	1.06217e-244	3.78523e-242	1
47	PTMA	33.2168	2.17397	6.15809e-242	2.15065e-239	1
48	ZFP36L2	33.1248	1.9104	1.30611e-240	4.47201e-238	1
49	NFIX	33.0547	1.06561	1.33286e-239	4.47585e-237	1
50	LRP1	32.9936	1.11215	1.00499e-238	3.31117e-236	1
51	PRRC2C	32.5605	0.680172	1.48872e-232	4.81407e-230	1
52	PLEC	32.3493	1.2076	1.41962e-229	4.50718e-227	1
53	HSP90AA1	32.3043	1.98218	6.07811e-229	1.89529e-226	1
54	EIF4G2	32.1107	1.65475	3.12588e-226	9.57617e-224	1
55	ITIH5	31.7577	0.599749	2.48974e-221	7.49584e-219	1
56	HSP90AB1	31.694	1.94583	1.87943e-220	5.56248e-218	1
57	ELK4	31.6887	0.845412	2.22639e-220	6.47954e-218	1
58	MYH9	31.0475	0.692801	1.2323e-211	3.5276e-209	1
59	FN1	30.9174	0.683213	6.97086e-210	1.96331e-207	1
60	KMT2A	30.8748	0.90387	2.60597e-209	7.22309e-207	1
61	ANKRD30BL	30.6456	1.56413	3.0242e-206	8.25133e-204	1
62	NORAD	30.5272	1.96455	1.13436e-204	3.04741e-202	1
63	GLUL	30.4072	1.859	4.4062e-203	1.16577e-200	1
64	DHCR24	29.6057	1.71324	1.26316e-192	3.29214e-190	1
65	ADGRG1	29.3818	1.12981	9.37867e-190	2.40839e-187	1
66	CRYAB	29.2514	1.54227	4.30702e-188	1.08999e-185	1
67	CDH1	29.2177	0.853296	1.15707e-187	2.8864e-185	1
68	SYNE2	29.1272	0.706688	1.62347e-186	3.99282e-184	1
69	H1F0	28.9494	2.19644	2.85549e-184	6.92537e-182	1
70	RPL3	28.5495	2.05188	2.84676e-179	6.80962e-177	1
71	KMT2D	28.1408	1.35696	3.10815e-174	7.3344e-172	1
72	SFT2D2	27.8442	0.817842	1.26534e-170	2.94604e-168	1
73	SOX4	27.6829	1.9238	1.12323e-168	2.58078e-166	1
74	CERS2	27.6084	1.74459	8.81533e-168	1.99913e-165	1
75	S100A11	27.2015	2.09634	6.23994e-163	1.39695e-160	1
76	SON	26.9803	1.07803	2.51628e-160	5.56192e-158	1
77	CTGF	26.8813	1.40454	3.63164e-159	7.92696e-157	1
78	SPP1	26.7829	1.8218	5.11025e-158	1.10167e-155	1
79	FTH1	26.7546	1.6716	1.09166e-157	2.32469e-155	1
80	CTNND1	26.7448	0.763765	1.41917e-157	2.94203e-155	1
81	EIF4G1	26.7447	1.71243	1.42433e-157	2.94203e-155	1
82	CSDE1	26.7445	1.13326	1.43209e-157	2.94203e-155	1
83	LAMP2	26.7363	0.867292	1.78407e-157	3.62249e-155	1
84	ADAR	26.6247	1.11558	3.51754e-156	7.06015e-154	1
85	SLC25A6	26.5579	1.99575	2.07978e-155	4.12694e-153	1
86	DHFR	26.5415	1.20981	3.22011e-155	6.31792e-153	1
87	PKM	26.388	1.31017	1.88348e-153	3.65438e-151	1
88	LARP1	26.304	0.803066	1.7282e-152	3.31624e-150	1
89	HUWE1	26.1084	0.653334	2.92585e-150	5.5534e-148	1
90	DPYSL2	26.1044	0.867339	3.25273e-150	6.10745e-148	1
91	IRF2BP2	25.9189	1.69107	4.07735e-148	7.57434e-146	1
92	IL6ST	25.8959	0.929989	7.40551e-148	1.36121e-145	1
93	SLC34A2	25.8758	1.54689	1.24578e-147	2.26602e-145	1
94	SPEN	25.7852	1.20599	1.30119e-146	2.29509e-144	1
95	P4HB	25.5552	1.65574	4.81104e-144	8.40104e-142	1
96	PRRC2A	25.5494	1.59042	5.57128e-144	9.63225e-142	1
97	MCL1	25.5177	0.991509	1.25528e-143	2.14899e-141	1
98	TMSB10	25.4936	1.98392	2.32062e-143	3.93424e-141	1
99	ALDOA	25.4793	1.76505	3.34734e-143	5.62031e-141	1
0	CTNND2	81.1167	1.74242	0	0	2	Cholangiocyte_Intrahepatic bile ducts_CTNND2 high
1	TSHZ2	60.613	1.12066	0	0	2
2	NAALADL2	59.4083	1.38395	0	0	2
3	RAPGEF5	58.7928	1.08515	0	0	2
4	AFF3	55.0467	1.45796	0	0	2
5	PLD1	52.3415	1.8686	0	0	2
6	FGFR2	51.7749	1.25807	0	0	2
7	TRABD2B	50.3132	1.07439	0	0	2
8	SLC14A1	50.1149	1.67891	0	0	2
9	PARD3	48.9161	0.69731	0	0	2
10	BICC1	48.8817	0.724733	0	0	2
11	NRG1	48.6602	2.07454	0	0	2
12	PDE7B	48.243	1.45576	0	0	2
13	MTCL1	48.0443	1.55695	0	0	2
14	RBFOX1	47.8921	1.35314	0	0	2
15	PDGFC	47.6803	0.896414	0	0	2
16	THSD4	46.8087	0.785136	0	0	2
17	NR5A2	45.8752	0.95772	0	0	2
18	SCTR	45.806	0.945804	0	0	2
19	MALAT1	45.6103	0.522764	0	0	2
20	RP11-704M14.1	44.4843	1.21037	0	0	2
21	AC007246.3	44.0563	1.97719	0	0	2
22	MBNL1	44.0559	0.815221	0	0	2
23	ANXA4	43.3497	1.10716	0	0	2
24	ZPLD1	43.2551	2.28227	0	0	2
25	MECOM	42.1536	0.925341	0	0	2
26	CAMKMT	41.2679	1.03841	0	0	2
27	DENND4A	40.9196	0.982185	0	0	2
28	GMDS	40.8306	1.02573	0	0	2
29	ADGRG6	40.6137	1.65659	0	0	2
30	WDR72	39.9796	1.94277	0	0	2
31	SEMA6A	39.9577	1.44764	0	0	2
32	MAOB	39.3283	1.01771	0	0	2
33	RP11-469A15.2	38.7044	1.28202	0	0	2
34	DNAH14	38.0947	0.760124	0	0	2
35	DCDC2	37.6864	0.652579	0	0	2
36	MAP4K3	37.4887	1.04265	1.40558e-307	5.84387e-305	2
37	NLGN1	36.1963	1.10068	6.95029e-287	2.69702e-284	2
38	FAM189A1	35.6716	1.03015	1.08994e-278	3.96509e-276	2
39	AC010987.5	35.3239	1.48909	2.51997e-273	8.98037e-271	2
40	PDGFD	34.3631	0.84169	8.99152e-259	3.1402e-256	2
41	PTPRG	33.9221	0.639502	3.14678e-252	1.07743e-249	2
42	TM4SF4	33.7379	0.960954	1.61048e-249	5.4081e-247	2
43	ONECUT1	33.5081	0.968758	3.67217e-246	1.20988e-243	2
44	FAM171A1	33.0009	0.652465	7.88957e-239	2.55125e-236	2
45	PCCA	32.998	0.99523	8.68609e-239	2.75776e-236	2
46	ADAMTS9	32.7334	1.05815	5.22697e-235	1.60129e-232	2
47	RP11-419C19.2	32.6803	1.82914	2.97939e-234	8.97003e-232	2
48	FGD4	32.6515	0.755607	7.63015e-234	2.25827e-231	2
49	NFIB	32.2605	0.728345	2.5025e-228	7.16373e-226	2
50	GAREM1	31.8247	0.975851	2.9449e-222	8.16252e-220	2
51	RP11-444D3.1	31.2132	1.25057	7.04461e-214	1.86383e-211	2
52	FRMD4B	30.6943	1.10601	6.77203e-207	1.73902e-204	2
53	RNF19A	30.5679	0.861312	3.26777e-205	8.15168e-203	2
54	DIP2C	30.4442	0.590586	1.42887e-203	3.51421e-201	2
55	SPATS2L	30.4127	0.776362	3.72653e-203	9.03787e-201	2
56	KCNQ1	30.2219	0.818728	1.22149e-200	2.92186e-198	2
57	MAPK10	29.9667	0.769151	2.66473e-197	6.2042e-195	2
58	ARHGAP29	29.8208	0.737427	2.10005e-195	4.82514e-193	2
59	FRAS1	29.5428	0.725996	8.11448e-192	1.8166e-189	2
60	RP11-462L8.1	29.3977	1.62366	5.87319e-190	1.26614e-187	2
61	ATP2B2	29.2902	1.40549	1.38103e-188	2.94091e-186	2
62	VAT1L	28.6359	1.35778	2.40286e-180	4.87892e-178	2
63	FHIT	28.5165	0.716848	7.32209e-179	1.46964e-176	2
64	GLIS3	28.2864	0.490997	5.07799e-176	1.00763e-173	2
65	SH3PXD2A	27.7364	0.892456	2.54102e-169	4.98554e-167	2
66	IL1RAP	27.5903	1.06851	1.45582e-167	2.82462e-165	2
67	TEAD1	27.3638	0.553038	7.40804e-165	1.40608e-162	2
68	ZBTB20	27.356	0.373152	9.15884e-165	1.7197e-162	2
69	PPARGC1A	27.3267	0.882386	2.04605e-164	3.76085e-162	2
70	BCL2L1	27.0991	0.533794	1.00904e-161	1.81648e-159	2
71	ZNF618	27.0751	0.996857	1.93395e-161	3.44598e-159	2
72	PTPN13	27.0331	0.611587	6.03506e-161	1.06449e-158	2
73	SORBS1	27.0213	0.769874	8.29824e-161	1.44904e-158	2
74	RPRD1A	26.929	0.661289	1.00642e-159	1.74001e-157	2
75	MYRFL	26.8582	0.777229	6.76826e-159	1.1587e-156	2
76	TESC	26.6616	1.21295	1.312e-156	2.20291e-154	2
77	C10orf11	26.5512	0.51301	2.48707e-155	4.0971e-153	2
78	COL18A1	26.3833	0.533586	2.12997e-153	3.44385e-151	2
79	PPP1R9A	26.228	0.862014	1.27417e-151	2.04125e-149	2
80	UTRN	26.0541	0.541126	1.2092e-149	1.91954e-147	2
81	PROX1-AS1	25.9364	0.7007	2.58573e-148	4.06775e-146	2
82	EPB41L4A	25.7299	0.508017	5.41178e-146	8.43755e-144	2
83	MIR29A	25.6668	0.868436	2.74569e-145	4.24295e-143	2
84	RBPMS	25.5851	0.465295	2.23601e-144	3.42502e-142	2
85	DANT2	25.5155	0.632025	1.32697e-143	1.99754e-141	2
86	RALGAPA2	24.9545	0.496033	1.90875e-137	2.80088e-135	2
87	FOXP1	24.861	0.432506	1.96532e-136	2.83623e-134	2
88	PAQR5	24.8597	1.107	2.03156e-136	2.90779e-134	2
89	LPGAT1	24.5607	0.682492	3.3231e-133	4.71772e-131	2
90	EXT1	24.4018	0.455014	1.63607e-131	2.28552e-129	2
91	RPS6KA5	24.252	1.28959	6.29182e-130	8.58342e-128	2
92	GALNT18	23.9894	0.546851	3.58465e-127	4.77825e-125	2
93	BCO2	23.6899	1.62633	4.58598e-124	6.06669e-122	2
94	NME9	23.6464	0.906628	1.28393e-123	1.68571e-121	2
95	HOMER2	23.5119	0.968833	3.07875e-122	3.92417e-120	2
96	ABLIM1	23.4934	0.590856	4.76923e-122	6.03481e-120	2
97	SOX5	23.361	1.13482	1.06652e-120	1.33983e-118	2
98	AHCYL1	23.3152	0.756378	3.11059e-120	3.8798e-118	2
99	NRG3	23.1028	0.711331	4.3443e-118	5.34227e-116	2
0	PRKG1	56.6026	6.19905	0	0	3	Stellate cell_PRKG1 high
1	COL1A1	53.7375	5.74265	0	0	3
2	COL4A2	53.1325	4.51404	0	0	3
3	UACA	52.756	5.13263	0	0	3
4	COL5A1	52.6244	5.90388	0	0	3
5	COL1A2	52.6055	5.8044	0	0	3
6	NTM	52.3183	4.76219	0	0	3
7	CALD1	51.9776	3.75085	0	0	3
8	COL6A3	51.8751	5.9365	0	0	3
9	LTBP2	50.8283	5.08002	0	0	3
10	COL4A1	50.6069	5.12491	0	0	3
11	ITGA1	50.3198	5.44603	0	0	3
12	COL3A1	50.0089	5.73987	0	0	3
13	CDH11	49.9995	4.57809	0	0	3
14	LTBP1	49.5338	5.46783	0	0	3
15	ANTXR1	49.2001	5.1621	0	0	3
16	NEAT1	48.2584	2.03575	0	0	3
17	DLC1	48.1592	4.02863	0	0	3
18	FN1	47.9846	3.6865	0	0	3
19	PARD3B	47.7272	3.01404	0	0	3
20	TCF4	47.5791	5.0753	0	0	3
21	COL5A2	47.2853	5.28504	0	0	3
22	CACNA1C	47.2254	5.23427	0	0	3
23	PDGFRB	46.1979	5.41148	0	0	3
24	ZFPM2	44.6088	5.364	0	0	3
25	DOCK4	44.5276	2.71015	0	0	3
26	THBS2	43.4049	5.72203	0	0	3
27	COL8A1	43.0011	5.80646	0	0	3
28	PDZRN3	42.9869	5.71818	0	0	3
29	ZEB1	42.7698	4.58171	0	0	3
30	LAMA2	42.3153	5.62414	0	0	3
31	GLI3	41.9012	4.627	0	0	3
32	SLC6A6	41.8656	4.10638	0	0	3
33	MAGI2	41.7521	3.24645	0	0	3
34	AEBP1	41.1341	5.50482	0	0	3
35	FRY	40.1218	4.60341	0	0	3
36	PTEN	39.8436	2.9794	0	0	3
37	UNC5C	39.3076	5.49627	0	0	3
38	ADAMTS12	39.2258	4.93283	0	0	3
39	GAS7	39.0107	4.06643	0	0	3
40	ST5	38.5654	2.9021	0	0	3
41	MIR99AHG	38.4913	4.88911	0	0	3
42	HECW1	38.4733	5.42438	0	0	3
43	PAM	38.2172	3.21155	0	0	3
44	ANO1	38.0529	5.52281	0	0	3
45	NOX4	37.9302	5.40559	0	0	3
46	ATP10A	37.9203	5.42367	0	0	3
47	TNS3	37.5855	2.26607	0	5.58327e-307	3
48	LSAMP	37.4379	4.7494	9.46491e-307	1.41262e-304	3
49	ITGA11	36.8442	5.62	3.61608e-297	5.13365e-295	3
50	NR2F2-AS1	36.4239	5.06464	1.78517e-290	2.49381e-288	3
51	PDE3A	36.1963	4.62418	6.95378e-287	9.41294e-285	3
52	NAV3	35.919	3.17856	1.54437e-282	2.05861e-280	3
53	EPHA3	35.7881	5.37295	1.69402e-280	2.24099e-278	3
54	ABCA1	35.3871	3.07075	2.69585e-274	3.43613e-272	3
55	RFTN1	35.2401	4.15149	4.8658e-272	6.157e-270	3
56	CHST11	34.8816	3.61367	1.41456e-266	1.75185e-264	3
57	INHBA	34.6212	5.04041	1.21294e-262	1.47085e-260	3
58	MICAL2	34.5895	2.69149	3.63934e-262	4.38277e-260	3
59	SPARC	34.3795	4.61405	5.10492e-259	6.06409e-257	3
60	RUNX1	34.3176	2.11793	4.28505e-258	5.05578e-256	3
61	MAP3K5	34.0817	4.18592	1.37734e-254	1.58231e-252	3
62	FBN1	34.0598	5.08227	2.91061e-254	3.30033e-252	3
63	EPS8	33.8748	2.60074	1.56623e-251	1.7201e-249	3
64	TRPS1	33.8681	4.67358	1.96707e-251	2.14681e-249	3
65	PALLD	33.8072	3.86306	1.54355e-250	1.65359e-248	3
66	SGIP1	33.5574	5.22915	7.01596e-247	7.38028e-245	3
67	CNTN4	33.1545	5.10859	4.87425e-241	5.06632e-239	3
68	HIP1	32.8882	2.38968	3.23703e-237	3.325e-235	3
69	TNS1	32.3857	1.84538	4.35926e-230	4.34979e-228	3
70	LEF1	32.0776	4.94437	9.04089e-226	8.91932e-224	3
71	COL12A1	32.059	5.26798	1.64384e-225	1.60361e-223	3
72	LRP1	31.4895	2.473	1.20873e-217	1.12871e-215	3
73	FGF1	31.3175	4.90799	2.70032e-215	2.44316e-213	3
74	MRVI1	31.1898	5.52509	1.46526e-213	1.31889e-211	3
75	EDIL3	31.1439	4.5812	6.14402e-213	5.47382e-211	3
76	ITGB5	31.0596	1.85483	8.46562e-212	7.50389e-210	3
77	SLC24A3	30.9297	2.45757	4.7705e-210	4.18606e-208	3
78	RUNX2	30.8131	4.97576	1.7491e-208	1.51202e-206	3
79	PLCB1	30.7677	3.13208	7.09029e-208	6.06915e-206	3
80	C9orf3	30.6633	1.48109	1.75738e-206	1.49695e-204	3
81	SUGCT	30.6343	1.93354	4.28321e-206	3.63075e-204	3
82	2022-09-11	30.5787	3.17523	2.34665e-205	1.97957e-203	3
83	DMD	30.4456	3.55683	1.3693e-203	1.14955e-201	3
84	BGN	30.1361	3.22738	1.63053e-199	1.35582e-197	3
85	PAG1	30.0694	4.35863	1.21758e-198	1.00765e-196	3
86	SMOC2	30.0537	5.07318	1.95143e-198	1.60735e-196	3
87	ATRNL1	29.5074	4.96409	2.31072e-191	1.86805e-189	3
88	ARHGAP42	29.4912	3.77548	3.73671e-191	2.99314e-189	3
89	MIR4435-2HG	29.0835	1.99311	5.80762e-186	4.60967e-184	3
90	ROR2	28.9931	5.16992	8.03116e-185	6.31712e-183	3
91	SEMA5A	28.3941	2.11393	2.39478e-177	1.84219e-175	3
92	ENG	28.356	4.60116	7.06448e-177	5.41052e-175	3
93	VCAN	28.1603	5.14487	1.79361e-174	1.33846e-172	3
94	MYH9	28.1601	1.24981	1.80201e-174	1.33901e-172	3
95	NALCN	28.1494	5.19402	2.43525e-174	1.80188e-172	3
96	EDNRA	28.1345	5.50125	3.70844e-174	2.73235e-172	3
97	UNC5B	28.1269	3.02347	4.59051e-174	3.36804e-172	3
98	DCHS2	27.8994	5.34111	2.71036e-171	1.94767e-169	3
99	PLSCR4	27.7192	4.68007	4.10243e-169	2.91206e-167	3
0	PRKG1	42.3172	3.94328	0	0	4	Stellate cell_COL1A1 high
1	COL1A1	38.1333	3.36003	0	0	4
2	COL1A2	36.7705	3.32059	5.47639e-296	3.18763e-292	4
3	NTM	35.1201	2.81333	3.32691e-270	1.45236e-266	4
4	COL4A2	34.446	2.46817	5.16268e-260	1.80301e-256	4
5	COL6A3	34.2761	3.3499	1.78042e-257	5.18161e-254	4
6	COL3A1	34.2639	3.32329	2.7036e-257	6.74432e-254	4
7	LTBP2	34.1636	2.93542	8.41279e-256	1.8363e-252	4
8	ANTXR1	33.625	3.08343	7.23151e-248	1.40307e-244	4
9	COL5A1	32.9437	3.20426	5.21472e-238	9.10595e-235	4
10	UACA	32.6244	2.85346	1.84831e-233	2.93411e-230	4
11	CALD1	32.0688	2.0604	1.20143e-225	1.74828e-222	4
12	CDH11	31.9982	2.60948	1.15466e-224	1.55098e-221	4
13	COL4A1	31.6734	2.79712	3.60665e-220	4.49853e-217	4
14	LTBP1	31.5551	3.08138	1.52782e-218	1.77858e-215	4
15	DLC1	31.3653	2.35649	6.01714e-216	6.56696e-213	4
16	ITGA1	30.7213	3.00884	2.95453e-207	3.03482e-204	4
17	PDGFRB	30.0831	3.1256	8.0639e-199	7.82288e-196	4
18	FN1	30.0164	1.92417	6.00171e-198	5.51589e-195	4
19	TCF4	29.7957	2.86201	4.43557e-195	3.8727e-192	4
20	CACNA1C	29.4661	3.04818	7.83357e-191	6.5138e-188	4
21	COL5A2	28.7802	2.83669	3.79574e-182	3.01278e-179	4
22	PDZRN3	28.2521	3.41566	1.34051e-175	1.01774e-172	4
23	LAMA2	27.7274	3.25406	3.26836e-169	2.378e-166	4
24	NEAT1	27.608	1.00675	8.92845e-168	6.23635e-165	4
25	DOCK4	27.4653	1.51297	4.56514e-166	3.06602e-163	4
26	COL8A1	27.4182	3.20895	1.66399e-165	1.07617e-162	4
27	PARD3B	26.7833	1.52676	5.06237e-158	3.15711e-155	4
28	ZFPM2	26.7779	2.93861	5.85311e-158	3.52438e-155	4
29	GLI3	26.6034	2.67426	6.19207e-156	3.6042e-153	4
30	LSAMP	25.7945	2.90379	1.02212e-146	5.75751e-144	4
31	ZEB1	25.0447	2.57016	1.99442e-138	1.08833e-135	4
32	MAGI2	25.0083	1.80167	4.96812e-138	2.62889e-135	4
33	SLC6A6	24.724	2.32195	5.90638e-135	3.03345e-132	4
34	PTEN	24.6336	1.69131	5.51376e-134	2.75089e-131	4
35	NOX4	24.6154	3.18503	8.64129e-134	4.1915e-131	4
36	UNC5C	24.4358	3.13658	7.13236e-132	3.36609e-129	4
37	THBS2	24.3408	2.90088	7.25137e-131	3.3322e-128	4
38	HECW1	23.8553	3.05864	8.92027e-126	3.99399e-123	4
39	ADAMTS12	23.7869	2.80486	4.56624e-125	1.99339e-122	4
40	ITGA11	23.6687	3.16636	7.57913e-124	3.22797e-121	4
41	GAS7	23.32	2.22355	2.77656e-120	1.15439e-117	4
42	AEBP1	23.3063	2.81374	3.83105e-120	1.55576e-117	4
43	FRY	23.2034	2.52585	4.21136e-119	1.67133e-116	4
44	EPHA3	23.0525	3.10201	1.38764e-117	5.38466e-115	4
45	MIR99AHG	23.0045	2.71933	4.1992e-117	1.59405e-114	4
46	ANO1	22.7371	3.02158	1.92361e-114	6.99793e-112	4
47	NR2F2-AS1	22.6299	2.87701	2.19865e-113	7.83528e-111	4
48	ST5	22.4298	1.58368	2.01385e-111	7.03316e-109	4
49	CHST11	22.4234	2.15825	2.32647e-111	7.96565e-109	4
50	ATP10A	22.385	3.02879	5.50898e-111	1.84996e-108	4
51	TNS3	22.1746	1.22793	6.03715e-109	1.98907e-106	4
52	PDE3A	22.0722	2.59045	5.85119e-108	1.8921e-105	4
53	SGIP1	21.017	3.03371	4.58898e-98	1.43094e-95	4
54	TRPS1	20.7822	2.73936	6.27402e-96	1.92205e-93	4
55	COL12A1	20.5948	2.98843	3.05313e-94	9.19202e-92	4
56	RFTN1	20.5887	2.34151	3.46422e-94	1.02529e-91	4
57	FGF1	20.5736	3.01579	4.73667e-94	1.37853e-91	4
58	SLC24A3	20.5595	1.46883	6.3311e-94	1.81236e-91	4
59	ABCA1	20.4009	1.68425	1.64075e-92	4.62108e-90	4
60	PAM	20.2293	1.59575	5.40417e-91	1.46098e-88	4
61	NAV3	20.229	1.60667	5.43829e-91	1.46098e-88	4
62	PLCB1	20.115	1.80259	5.45796e-90	1.44404e-87	4
63	MAP3K5	20.0543	2.33078	1.84956e-89	4.82046e-87	4
64	SPARC	19.8268	2.44381	1.74707e-87	4.48637e-85	4
65	EPS8	19.7308	1.37246	1.17293e-86	2.96837e-84	4
66	RUNX1	19.6721	1.12758	3.74023e-86	9.33028e-84	4
67	ATRNL1	19.3076	2.88068	4.63292e-83	1.13944e-80	4
68	PALLD	19.2655	2.10133	1.04656e-82	2.53819e-80	4
69	RUNX2	19.1483	2.80068	9.99403e-82	2.39063e-79	4
70	CNTN4	19.0333	2.69558	9.04214e-81	2.1337e-78	4
71	FBN1	18.8671	2.66748	2.12651e-79	4.95108e-77	4
72	MICAL2	18.8364	1.39279	3.79624e-79	8.72237e-77	4
73	INHBA	18.7942	2.55966	8.42198e-79	1.90993e-76	4
74	PAG1	18.398	2.59067	1.36253e-75	3.01171e-73	4
75	SMOC2	18.1394	2.81755	1.55666e-73	3.3978e-71	4
76	LEF1	18.0928	2.72765	3.63294e-73	7.8319e-71	4
77	ARHGAP42	17.9989	2.22144	1.98727e-72	4.23191e-70	4
78	DGKI	17.9597	2.75873	4.0309e-72	8.48044e-70	4
79	ROR2	17.8212	2.98568	4.83571e-71	9.93425e-69	4
80	MRVI1	17.6932	2.90138	4.73471e-70	9.61367e-68	4
81	HIP1	17.5456	1.18226	6.43264e-69	1.29111e-66	4
82	EDIL3	17.267	2.42578	8.33166e-67	1.65327e-64	4
83	PRR16	17.2653	3.14865	8.58433e-67	1.68427e-64	4
84	DMD	17.108	1.9273	1.29375e-65	2.51017e-63	4
85	DCHS2	16.9843	3.03233	1.07311e-64	2.05918e-62	4
86	SEMA5A	16.5547	1.13304	1.48112e-61	2.78101e-59	4
87	UNC5B	16.3097	1.60021	8.41798e-60	1.56377e-57	4
88	KCND2	16.2077	1.53639	4.45059e-59	8.18065e-57	4
89	NALCN	16.1207	2.74913	1.82664e-58	3.28833e-56	4
90	TNS1	16.0024	0.880466	1.22897e-57	2.18982e-55	4
91	PLSCR4	15.9824	2.69405	1.69625e-57	2.99192e-55	4
92	2022-09-11	15.8659	1.55995	1.09215e-56	1.90712e-54	4
93	ENG	15.7369	2.4002	8.45398e-56	1.46162e-53	4
94	SUGCT	15.6623	0.915693	2.73777e-55	4.68695e-53	4
95	ANKH	15.5974	0.916531	7.57969e-55	1.28502e-52	4
96	LRP1	15.5733	1.09961	1.10548e-54	1.85614e-52	4
97	BGN	15.5122	1.5176	2.86743e-54	4.76868e-52	4
98	ITGB5	15.4998	0.881921	3.48105e-54	5.73454e-52	4
99	EDNRA	15.4868	2.86806	4.25994e-54	6.95207e-52	4
0	ELMO1	30.5087	5.03072	1.99739e-204	3.48784e-200	5	Kupffer cell
1	CELF2	27.2303	6.92696	2.84494e-163	2.48392e-159	5
2	SLC8A1	27.0316	6.45348	6.28743e-161	3.65971e-157	5
3	CHST11	26.839	3.86223	1.13311e-158	4.94661e-155	5
4	DOCK2	26.2556	6.6478	6.16441e-152	2.15286e-148	5
5	DOCK4	25.7798	2.47329	1.49365e-146	4.34702e-143	5
6	CIITA	25.0829	7.14288	7.63831e-139	1.90543e-135	5
7	ARHGAP15	24.0882	6.45677	3.32387e-128	7.25517e-125	5
8	RAPGEF1	22.9657	3.47608	1.02731e-116	1.99321e-113	5
9	CD74	22.957	5.02755	1.25331e-116	2.18854e-113	5
10	DOCK8	22.8683	5.13798	9.59983e-116	1.52393e-112	5
11	ARHGAP26	22.3694	2.63335	7.82457e-111	1.13861e-107	5
12	PREX1	21.6028	4.62323	1.68884e-103	1.96604e-100	5
13	PTPRC	21.0992	7.76094	8.08343e-99	8.82205e-96	5
14	ITPR2	20.9662	3.36128	1.33612e-97	1.37243e-94	5
15	SNX29	20.9357	2.01537	2.53521e-97	2.45943e-94	5
16	CHN2	20.9309	4.47016	2.79948e-97	2.57287e-94	5
17	QKI	20.8183	1.94384	2.95423e-96	2.57934e-93	5
18	DOCK10	20.2052	6.84264	8.80815e-91	6.99127e-88	5
19	ABR	19.8231	1.98171	1.88188e-87	1.36922e-84	5
20	PTPRJ	19.3753	2.14989	1.24676e-83	8.06327e-81	5
21	PLXNC1	19.3562	5.17015	1.80748e-83	1.12722e-80	5
22	GRK3	19.1443	3.42453	1.07928e-81	6.07951e-79	5
23	C22orf34	19.1012	6.46181	2.46888e-81	1.34724e-78	5
24	ZNF710	18.9649	3.144	3.32609e-80	1.76001e-77	5
25	INPP5D	18.753	5.77167	1.83025e-78	9.39995e-76	5
26	ATP8B4	18.1536	5.83752	1.20332e-73	5.38781e-71	5
27	NAMPT	18.0901	3.60096	3.8163e-73	1.58667e-70	5
28	PTK2B	17.5142	3.4771	1.11684e-68	4.43232e-66	5
29	TRPS1	17.503	3.4829	1.35816e-68	5.27026e-66	5
30	BMP2K	17.3715	2.03538	1.35535e-67	5.14504e-65	5
31	ABCA1	17.1271	2.22191	9.31614e-66	3.38913e-63	5
32	DPYD	17.0027	1.92646	7.83697e-65	2.73698e-62	5
33	ENTPD1	16.7815	4.99524	3.33547e-63	1.12008e-60	5
34	GNA13	16.7507	3.09932	5.59875e-63	1.84463e-60	5
35	CPVL	16.5487	6.7256	1.63536e-61	5.19211e-59	5
36	RAB31	16.4495	3.40113	8.45693e-61	2.63705e-58	5
37	SLC16A10	16.4185	6.70214	1.40919e-60	4.31707e-58	5
38	GNAQ	16.4011	1.51215	1.87796e-60	5.56225e-58	5
39	PRKAG2	16.2056	2.22909	4.60607e-59	1.2374e-56	5
40	ALOX5	16.1613	4.11994	9.45961e-59	2.50278e-56	5
41	CD86	15.8089	8.07279	2.69963e-56	6.63958e-54	5
42	CMIP	15.7644	1.36674	5.46871e-56	1.32631e-53	5
43	RTN1	15.505	3.86617	3.21085e-54	7.28155e-52	5
44	SLCO2B1	15.499	6.68587	3.52476e-54	7.89094e-52	5
45	RREB1	15.3543	1.70024	3.31241e-53	7.23015e-51	5
46	DAPK1	15.2663	1.77079	1.28335e-52	2.76665e-50	5
47	FOXN3	15.2114	1.34597	2.97091e-52	6.3266e-50	5
48	ARHGAP24	15.1873	2.13191	4.29247e-52	9.03074e-50	5
49	SMAP2	15.1522	3.55146	7.3277e-52	1.52329e-49	5
50	TNFRSF1B	15.1189	5.77131	1.21604e-51	2.49817e-49	5
51	CTSB	14.9793	2.22843	1.00249e-50	2.03552e-48	5
52	PRKCB	14.8618	6.8979	5.83257e-50	1.15737e-47	5
53	RAPH1	14.5395	2.53524	6.8121e-48	1.29297e-45	5
54	FAM49A	14.5325	3.47962	7.54718e-48	1.41708e-45	5
55	GAB2	14.3639	1.99879	8.71394e-47	1.57022e-44	5
56	BNC2	14.3639	4.24388	8.72245e-47	1.57022e-44	5
57	LITAF	14.1943	3.0033	9.93379e-46	1.73464e-43	5
58	GRB2	14.0673	2.42511	6.03438e-45	1.03306e-42	5
59	CSF1R	14.0629	5.66029	6.41934e-45	1.0883e-42	5
60	ADAM28	14.0296	2.60999	1.02698e-44	1.72434e-42	5
61	RNF149	13.8783	1.97442	8.5745e-44	1.41253e-41	5
62	FYB	13.8765	6.71208	8.79539e-44	1.43537e-41	5
63	PHACTR1	13.8202	4.56643	1.9259e-43	3.1139e-41	5
64	RIN3	13.7039	1.98375	9.61673e-43	1.51286e-40	5
65	LYN	13.6615	2.48408	1.72335e-42	2.68688e-40	5
66	FMNL2	13.649	1.6003	2.04758e-42	3.16415e-40	5
67	CYTH1	13.6478	1.92774	2.08153e-42	3.1884e-40	5
68	PIK3R5	13.6307	7.3429	2.62879e-42	3.99164e-40	5
69	CD44	13.5574	3.05956	7.16536e-42	1.07863e-39	5
70	MANBA	13.4993	1.89817	1.57897e-41	2.31698e-39	5
71	ETV6	13.4545	1.00691	2.89821e-41	4.21738e-39	5
72	SIPA1L1	13.3727	1.17266	8.73526e-41	1.24012e-38	5
73	PLCL2	13.3435	3.02093	1.29295e-40	1.82077e-38	5
74	SH3KBP1	13.0747	1.8007	4.5932e-39	6.21755e-37	5
75	C10orf11	13.0066	0.700804	1.12206e-38	1.50719e-36	5
76	TCF4	12.9752	2.08175	1.69193e-38	2.22139e-36	5
77	RAD51B	12.8346	1.45267	1.04901e-37	1.32738e-35	5
78	ATXN1	12.8156	0.995666	1.34106e-37	1.68472e-35	5
79	LCP1	12.7931	6.78062	1.79238e-37	2.23561e-35	5
80	MB21D2	12.7735	3.85935	2.30614e-37	2.83591e-35	5
81	MYO5A	12.745	2.1785	3.323e-37	4.0296e-35	5
82	SLC39A11	12.7294	1.22097	4.05849e-37	4.85406e-35	5
83	IQGAP2	12.6989	1.85384	5.99443e-37	7.10267e-35	5
84	DISC1	12.6986	2.62528	6.0199e-37	7.10267e-35	5
85	FCGBP	12.6851	6.26782	7.15414e-37	8.32837e-35	5
86	CDYL	12.6695	1.70304	8.73197e-37	1.00979e-34	5
87	OSBPL3	12.6015	2.0162	2.07158e-36	2.36431e-34	5
88	GPRIN3	12.5318	4.91844	4.99903e-36	5.63181e-34	5
89	WDFY4	12.485	4.14039	9.01666e-36	1.00929e-33	5
90	RALA	12.4486	2.04054	1.42405e-35	1.56395e-33	5
91	PLXDC2	12.3998	1.11897	2.62053e-35	2.85999e-33	5
92	MCTP1	12.3936	2.02207	2.83055e-35	3.0492e-33	5
93	RNF144B	12.3932	3.61676	2.84629e-35	3.0492e-33	5
94	CYTIP	12.386	8.01838	3.11316e-35	3.31476e-33	5
95	CSF2RA	12.3616	4.23751	4.21899e-35	4.43807e-33	5
96	ARHGAP31	12.3595	3.74119	4.33104e-35	4.52866e-33	5
97	FNBP1	12.3149	2.11318	7.52674e-35	7.77703e-33	5
98	HLA-DRA	12.2976	6.3556	9.33367e-35	9.58733e-33	5
99	RBPJ	12.2317	1.69318	2.10504e-34	2.1371e-32	5
0	RP11-244M2.1	22.4641	5.57426	9.31602e-112	1.62676e-107	6	Cholangiocyte_cell cycle
1	POLA1	21.2971	2.56371	1.20644e-100	1.05335e-96	6
2	DIAPH3	20.0369	4.82817	2.6238e-89	1.52722e-85	6
3	RP11-419I17.1	19.9341	2.14903	2.05889e-88	8.98806e-85	6
4	CENPK	19.6636	5.9817	4.41938e-86	1.54342e-82	6
5	CENPP	19.1747	3.09771	6.01762e-82	1.75133e-78	6
6	ATAD2	18.6643	4.09421	9.66891e-78	2.41198e-74	6
7	PRIM2	17.6417	2.04472	1.17813e-69	2.57155e-66	6
8	BRIP1	17.1766	5.64647	3.97729e-66	7.71682e-63	6
9	WHSC1	15.846	2.47406	1.49872e-56	2.61706e-53	6
10	EZH2	15.8374	3.44201	1.71778e-56	2.72689e-53	6
11	PRKDC	15.4135	1.50429	1.32757e-53	1.93184e-50	6
12	CEP192	15.2435	1.45815	1.81827e-52	2.44236e-49	6
13	DTL	15.1379	6.84599	9.10222e-52	1.13531e-48	6
14	RAD51B	15.1208	1.60392	1.18122e-51	1.3751e-48	6
15	FANCA	15.0262	5.37721	4.94846e-51	5.40062e-48	6
16	FAF1	14.4181	1.02141	3.9806e-47	3.65838e-44	6
17	MYO3A	14.3138	3.72288	1.79451e-46	1.56678e-43	6
18	FANCL	13.7527	1.78981	4.90821e-43	4.08129e-40	6
19	ECT2	13.6264	3.83283	2.79073e-42	2.21508e-39	6
20	GREB1L	13.5871	1.73337	4.77321e-42	3.6239e-39	6
21	FANCI	13.0171	5.75558	9.77958e-39	7.11546e-36	6
22	ZNF730	12.7835	3.45311	2.02761e-37	1.41624e-34	6
23	KNTC1	12.7407	3.24906	3.51412e-37	2.36014e-34	6
24	HELLS	12.6679	5.29468	8.90173e-37	5.75711e-34	6
25	C1orf186	12.4078	0.896084	2.36987e-35	1.47796e-32	6
26	PLCE1	12.3878	2.39896	3.04464e-35	1.83329e-32	6
27	DNAH14	12.1883	0.736103	3.58912e-34	2.0891e-31	6
28	SCAPER	12.1633	1.13692	4.87441e-34	2.74571e-31	6
29	LMNB1	12.0636	5.20465	1.64369e-33	8.96941e-31	6
30	E2F3	12.0129	2.98978	3.03856e-33	1.60786e-30	6
31	GRM8	11.9983	3.09719	3.62824e-33	1.86342e-30	6
32	CENPI	11.9422	4.99668	7.13316e-33	3.55884e-30	6
33	NDUFAF6	11.9296	1.85774	8.29865e-33	4.02531e-30	6
34	DNMT1	11.8522	2.57362	2.09507e-32	9.88761e-30	6
35	ARHGAP11B	11.8213	4.98344	3.03047e-32	1.39258e-29	6
36	LAMA3	11.6312	1.53321	2.86203e-31	1.28145e-28	6
37	ZNF83	11.6039	1.51171	3.93819e-31	1.71922e-28	6
38	MMS22L	11.5205	3.13593	1.04018e-30	4.43016e-28	6
39	RTTN	11.5049	2.02662	1.2465e-30	5.18249e-28	6
40	SDK1	11.4755	1.11656	1.75177e-30	7.1138e-28	6
41	POLQ	11.4261	6.10107	3.09602e-30	1.2287e-27	6
42	NCAPG2	11.4011	3.41442	4.12783e-30	1.60178e-27	6
43	CMSS1	11.3421	1.15955	8.11841e-30	3.08182e-27	6
44	AGBL4	11.3023	1.10797	1.27819e-29	4.74889e-27	6
45	NAV2	11.2129	1.23582	3.5256e-29	1.28258e-26	6
46	RAD18	11.191	1.83471	4.51151e-29	1.60775e-26	6
47	CHAF1A	11.1806	3.22652	5.07566e-29	1.77262e-26	6
48	MECOM	11.1224	0.755047	9.75895e-29	3.34139e-26	6
49	BRCA1	11.0753	4.17806	1.6525e-28	5.54921e-26	6
50	BCL2	11.0617	0.943698	1.92465e-28	6.34118e-26	6
51	MACROD1	10.8941	1.3714	1.2294e-27	3.97551e-25	6
52	CCDC14	10.8818	1.44276	1.40709e-27	4.46738e-25	6
53	UHRF1	10.8664	6.08135	1.666e-27	5.10381e-25	6
54	RANBP17	10.7855	0.941992	4.03084e-27	1.21356e-24	6
55	SUZ12P1	10.7448	1.47372	6.27114e-27	1.85605e-24	6
56	SMCHD1	10.6258	1.05687	2.26061e-26	6.52342e-24	6
57	FANCC	10.6251	1.29718	2.27883e-26	6.52342e-24	6
58	STK17A	10.5023	1.20097	8.42696e-26	2.33574e-23	6
59	BARD1	10.4704	2.98579	1.18106e-25	3.22246e-23	6
60	CIT	10.4072	5.55168	2.2982e-25	6.17403e-23	6
61	GINS1	10.3938	4.58486	2.64506e-25	6.99818e-23	6
62	CEP128	10.3772	1.75682	3.14974e-25	8.20908e-23	6
63	TIAM1	10.3357	2.45239	4.8575e-25	1.24738e-22	6
64	QSER1	10.2468	1.34679	1.22382e-24	3.0529e-22	6
65	C1orf112	10.2207	2.51897	1.60162e-24	3.93908e-22	6
66	SPATA5	10.2161	1.18793	1.67923e-24	4.07259e-22	6
67	AC013461.1	10.1819	0.948601	2.38969e-24	5.71628e-22	6
68	E2F7	10.0874	2.61608	6.28399e-24	1.48285e-21	6
69	MELK	9.99562	5.73977	1.59285e-23	3.65978e-21	6
70	C11orf80	9.9034	1.28574	4.02348e-23	9.12443e-21	6
71	CEP295	9.8845	2.06738	4.85983e-23	1.08798e-20	6
72	CNTLN	9.87877	2.3126	5.14587e-23	1.13743e-20	6
73	ZNF718	9.79593	2.07175	1.17213e-22	2.55847e-20	6
74	ZRANB3	9.78553	1.83636	1.29915e-22	2.80071e-20	6
75	MAST2	9.72969	1.36501	2.25278e-22	4.79732e-20	6
76	CTNNA2	9.70905	0.901068	2.75883e-22	5.80418e-20	6
77	GBF1	9.61632	0.890422	6.8229e-22	1.40166e-19	6
78	LAMTOR5-AS1	9.60396	1.62536	7.69286e-22	1.56201e-19	6
79	NUCKS1	9.56913	0.940103	1.0781e-21	2.16389e-19	6
80	STIL	9.54855	3.77798	1.31524e-21	2.60986e-19	6
81	TTLL5	9.52327	1.13378	1.67818e-21	3.29263e-19	6
82	CHST9	9.51687	0.732644	1.78469e-21	3.46269e-19	6
83	TYMS	9.5012	3.5481	2.07483e-21	3.98139e-19	6
84	MUC6	9.48122	0.75942	2.51328e-21	4.77031e-19	6
85	SSH2	9.45755	0.858778	3.15251e-21	5.91926e-19	6
86	TCF20	9.40367	1.02557	5.26938e-21	9.78871e-19	6
87	ZNF519	9.38467	1.90687	6.31158e-21	1.16014e-18	6
88	IPO9	9.37233	1.33166	7.0948e-21	1.29051e-18	6
89	SMC4	9.32706	1.56691	1.08848e-20	1.95949e-18	6
90	PLD5	9.28622	0.744538	1.59862e-20	2.84848e-18	6
91	CDK5RAP2	9.2807	1.22605	1.68364e-20	2.96967e-18	6
92	INTS7	9.27431	1.89502	1.78775e-20	3.12177e-18	6
93	FCHSD2	9.238	0.785998	2.51152e-20	4.3422e-18	6
94	TEAD1	9.22876	0.568399	2.73784e-20	4.68707e-18	6
95	RBL1	9.22078	2.07243	2.94938e-20	5.0002e-18	6
96	CADPS2	9.13631	1.06985	6.46183e-20	1.08497e-17	6
97	NUP210	9.13272	2.08903	6.67976e-20	1.11088e-17	6
98	SFI1	9.09996	1.13095	9.03683e-20	1.48869e-17	6
99	SPIDR	8.92913	0.565849	4.29372e-19	7.00719e-17	6
0	TPM1	27.6461	3.05013	3.11303e-168	5.43598e-164	7	Cholangiocyte
1	TGFB2	26.2517	3.30696	6.83384e-152	5.96663e-148	7
2	LPP	25.8545	1.47479	2.16665e-147	1.26114e-143	7
3	MICAL3	25.1504	2.37502	1.39806e-139	6.10321e-136	7
4	TRIO	24.3685	1.74648	3.68682e-131	1.19522e-127	7
5	PLD5	24.3641	2.49567	4.10681e-131	1.19522e-127	7
6	CREB5	23.7991	2.49014	3.41042e-125	8.50752e-122	7
7	SAMD4A	23.7575	2.25964	9.18846e-125	2.00561e-121	7
8	CALD1	22.467	2.54871	8.73659e-112	1.38689e-108	7
9	C5orf46	21.5109	2.59383	1.22978e-102	1.78954e-99	7
10	RP11-624L4.1	20.9594	2.35518	1.5389e-97	2.0671e-94	7
11	NEGR1	19.8573	1.71869	9.52141e-88	1.10842e-84	7
12	NAV2	19.7207	2.07439	1.43193e-86	1.56277e-83	7
13	PDLIM5	19.6517	1.95598	5.58852e-86	5.7404e-83	7
14	RAI14	19.5223	1.9451	7.09204e-85	6.88007e-82	7
15	MYH9	19.1426	1.66046	1.11517e-81	9.27292e-79	7
16	LAMC2	18.9486	2.73308	4.5334e-80	3.59828e-77	7
17	RP11-420A23.1	18.8132	1.91139	5.88557e-79	4.46843e-76	7
18	ACTN1	18.2376	1.95753	2.59763e-74	1.89e-71	7
19	KDM6A	17.9788	1.26029	2.85798e-72	1.99624e-69	7
20	CHCHD6	17.6755	2.42067	6.47828e-70	4.35091e-67	7
21	ENAH	17.5154	1.21553	1.09378e-68	7.07394e-66	7
22	CSMD2	17.5016	1.3315	1.39383e-68	8.69254e-66	7
23	PPP1R12B	17.2651	1.9966	8.61633e-67	5.18822e-64	7
24	ADAMTS6	16.6217	3.71769	4.85605e-62	2.73536e-59	7
25	SGK223	16.1693	1.91863	8.30005e-59	4.26281e-56	7
26	MKL1	16.1022	1.2191	2.4618e-58	1.22823e-55	7
27	ARHGAP42	15.85	3.08342	1.40674e-56	6.29861e-54	7
28	BMPER	15.6468	4.13586	3.49233e-55	1.45198e-52	7
29	MSRB3	15.2553	2.61148	1.51716e-52	6.02105e-50	7
30	ITGA2	15.0142	1.70503	5.924e-51	2.20095e-48	7
31	MYO5B	14.9697	1.5134	1.15901e-50	4.13033e-48	7
32	PHLDB2	14.5749	0.929321	4.05729e-48	1.36247e-45	7
33	FLNA	14.5664	1.82165	4.59241e-48	1.51307e-45	7
34	TNFRSF19	14.5547	1.43178	5.4548e-48	1.76392e-45	7
35	SLC20A2	14.4236	1.81393	3.6764e-47	1.16722e-44	7
36	RP11-145A3.1	14.3404	2.23234	1.22332e-46	3.81457e-44	7
37	CLASP1	14.2105	1.0571	7.88533e-46	2.37403e-43	7
38	BCAR3	14.1667	2.52958	1.47217e-45	4.35711e-43	7
39	PICALM	13.7889	1.18826	2.97331e-43	8.51147e-41	7
40	AKT3	13.7278	1.01807	6.91588e-43	1.94783e-40	7
41	MAP4	13.4774	1.26853	2.12336e-41	5.70433e-39	7
42	THBS1	13.4409	1.41256	3.48036e-41	9.20818e-39	7
43	APBB2	13.3033	1.02805	2.21557e-40	5.68946e-38	7
44	PSD3	13.1989	1.00529	8.90174e-40	2.25278e-37	7
45	SH3RF2	12.9923	5.80102	1.35215e-38	3.37304e-36	7
46	STK39	12.6011	1.08791	2.0834e-36	4.72471e-34	7
47	RSU1	12.5462	1.73049	4.1716e-36	9.33904e-34	7
48	STK38L	12.31	1.62696	8.00272e-35	1.72523e-32	7
49	MEF2A	12.1666	1.09191	4.68352e-34	9.97362e-32	7
50	ATXN1	12.1363	1.18359	6.77961e-34	1.42633e-31	7
51	VCL	12.1115	1.63106	9.18169e-34	1.9087e-31	7
52	DDAH1	12.0932	1.88806	1.14741e-33	2.35719e-31	7
53	LBH	11.9382	2.30329	7.4798e-33	1.48423e-30	7
54	MACC1	11.9189	1.93124	9.43273e-33	1.83016e-30	7
55	ANOS1	11.9046	1.79342	1.11941e-32	2.12468e-30	7
56	NOTCH2	11.7208	1.27561	9.97289e-32	1.87254e-29	7
57	PALLD	11.716	2.13464	1.05576e-31	1.96124e-29	7
58	MYL9	11.5837	2.94761	4.98234e-31	9.15807e-29	7
59	GLI2	11.5721	1.33391	5.70923e-31	1.03848e-28	7
60	SVIL	11.5118	0.959766	1.1508e-30	2.07168e-28	7
61	MICAL2	11.4552	1.51719	2.21489e-30	3.94656e-28	7
62	ARID5B	11.4297	1.0274	2.97027e-30	5.23908e-28	7
63	KIAA0922	11.2113	2.14263	3.5908e-29	6.14731e-27	7
64	TPM4	11.1431	1.55696	7.73814e-29	1.31188e-26	7
65	FYN	11.1349	1.5302	8.47935e-29	1.42372e-26	7
66	USP31	11.1283	2.6793	9.13322e-29	1.5189e-26	7
67	PDLIM7	11.1163	2.89268	1.04488e-28	1.7213e-26	7
68	ACTN4	11.0805	1.06286	1.55953e-28	2.52154e-26	7
69	ADAM19	11.0206	3.05552	3.03981e-28	4.78208e-26	7
70	RP11-457K10.1	11.0018	2.74218	3.74775e-28	5.84315e-26	7
71	ZNF644	10.8334	0.99295	2.39114e-27	3.56873e-25	7
72	CSRP1	10.7183	2.62871	8.35684e-27	1.22628e-24	7
73	FLNB	10.6837	1.33894	1.21275e-26	1.75017e-24	7
74	DYSF	10.6362	3.60781	2.02266e-26	2.89506e-24	7
75	BACE2	10.6191	0.94895	2.42866e-26	3.4201e-24	7
76	FOXO1	10.5712	1.1961	4.05386e-26	5.66308e-24	7
77	CMSS1	10.5682	1.29645	4.18631e-26	5.8017e-24	7
78	FAM49B	10.5126	0.848744	7.55671e-26	1.03902e-23	7
79	FHOD3	10.4963	0.984899	8.98185e-26	1.22532e-23	7
80	XKR6	10.4333	0.798847	1.74742e-25	2.32928e-23	7
81	PTPRF	10.3883	0.757075	2.80285e-25	3.70783e-23	7
[truncated: 118 more rows]

## Sheet: ICC_p3
	Gene	Scores	logFC	P value	adjusted P value	leiden	cell type
[truncated: 1,200 more rows]

[truncated: 24 more sheets: ICC_p4, LUAD_p1, LUAD_p2, LUAD_p3, LUAD_p4, LUAD_p5, LUAD_p6, LUAD_p7, COAD_p1, COAD_p2, READ_p1, BRCA_p1, BRCA_p2, BRCA_p3, BRCA_p4, STAD_p1, ESCA_p1, ESCA_p2, ESCA_p3, Glioma_p1 …]
