# Supplementary material for: Pan‐Cancer Single‐Nucleus Total RNA Sequencing Using snHH‐Seq
Source: Adv Sci (Weinh). 2023 Nov 27;11(5):2304755. doi: 10.1002/advs.202304755 (PMC10837386; doi:10.1002/advs.202304755)
Supplement: Supplementary file 4 — Supplemental Table 3 oligo [file ADVS-11-2304755-s004.xlsx]

## Sheet: Oligonucleotide_HH-seq
Oligonucleotide used in snHH-seq
Oligonucleotide name	Sequence (5' to 3')	Source
snHH-seq_RT_polyT	GGA GTT GGA GTG AGT GGA TGA GTG ATG 10nt barcode TTTTTTTTTTTTTTTTTTTT	Sangon
snHH-seq_RT_random	GGA GTT GGA GTG AGT GGA TGA GTG ATG 10nt barcode NNNNNNN	Sangon
Bead_oligo	/5Acryd/ATTATATATAT U GTG AGT GAT GGT TGA GGA TGT GTG GAG ATA 10nt barcode TGGT 10nt barcode GAGA 10nt barcode NNNNNNNN TTTTTTTTTTTTTTTTTTTT	/
Bead_oligo_acryd	/5Acryd/ATTATATATAT U GTG AGT GAT GGT TGA GGA TGT GTG GAG ATA	IDT
Bead_ligation_1F	/5phos/bead barcode1	Sangon
Bead_ligation_1R	/5phos/ACCA Reverse bead barcode1 TATC	Sangon
Bead_ligation_2F	/5phos/TGGT bead barcode2	Sangon
Bead_ligation_2R	/5phos/TCTC Reverse bead barcode2	Sangon
Bead_ligation_3F	/5phos/GAGA bead barcode3 NNNNNNNN TTTTTTTTTTTTTTTTTTTT	Sangon
Bead_ligation_3R	/5phos/Reverse bead barcode3	Sangon
snHH-seq_cDNA_PCR_F1	GTCTCGTGGGCTCGG AGATGTGTATAAGAGACAG GGA GTT GGA GTG AGT GGA TGA GTG ATG	Sangon
snHH-seq_cDNA_PCR_R1	TCGTCGGCAGCGTC AGATGTGTATAAGAGACAG GTG AGT GAT GGT TGA GGA TGT GTG GAG ATA	Sangon
snHH-seq_cDNA_PCR_F2	TGTGAGCCAAGGAGTTGTTGTCTTC 10nt barcode GTCTCGTGGGCTCGG	Sangon
snHH-seq_cDNA_PCR_R2	/5phos/GAACGACATGGCTACGATCCGACTT TCGTCGGCAGCGTC	Sangon
snHH-seq_RT_barcode_1	GGTTGGTGGT	/
snHH-seq_RT_barcode_2	AACAGAGAGG	/
snHH-seq_RT_barcode_3	GAACAAATGG	/
snHH-seq_RT_barcode_4	ATAAAGACTG	/
snHH-seq_RT_barcode_5	TAAATAGATG	/
snHH-seq_RT_barcode_6	GAGGGAACAG	/
snHH-seq_RT_barcode_7	CGAAAGGAGG	/
snHH-seq_RT_barcode_8	AAGAGACGTG	/
snHH-seq_RT_barcode_9	GAGCAGTAAG	/
snHH-seq_RT_barcode_10	AACAGGTGAG	/
snHH-seq_RT_barcode_11	AAACTGGGAG	/
snHH-seq_RT_barcode_12	AAAGATGCGG	/
snHH-seq_RT_barcode_13	GGTAACAGGA	/
snHH-seq_RT_barcode_14	AGACAAGGTG	/
snHH-seq_RT_barcode_15	AGGGTGACAA	/
snHH-seq_RT_barcode_16	AGAAGGGCTA	/
snHH-seq_RT_barcode_17	GCAAGAAGGT	/
snHH-seq_RT_barcode_18	AAAGTGGAGC	/
snHH-seq_RT_barcode_19	TGGCAGAAGA	/
snHH-seq_RT_barcode_20	GAAGTGGCAA	/
snHH-seq_RT_barcode_21	TAAGAGGACT	/
snHH-seq_RT_barcode_22	CTAGATAGGA	/
snHH-seq_RT_barcode_23	CTAAGGTAGA	/
snHH-seq_RT_barcode_24	CATGATAAGG	/
snHH-seq_RT_barcode_25	AGAATATGCG	/
snHH-seq_RT_barcode_26	GATATAGAGC	/
snHH-seq_RT_barcode_27	ACAAGTAGTG	/
snHH-seq_RT_barcode_28	TACTTAAAGG	/
snHH-seq_RT_barcode_29	TGGAAGGCAG	/
snHH-seq_RT_barcode_30	GAGTCGAGAG	/
snHH-seq_RT_barcode_31	CGGGTAAAGG	/
snHH-seq_RT_barcode_32	CAGGAGGGTA	/
snHH-seq_RT_barcode_33	CAGGGAGATG	/
snHH-seq_RT_barcode_34	AGGTAGACGG	/
snHH-seq_RT_barcode_35	GGATAAGCGG	/
snHH-seq_RT_barcode_36	GGGAATGGCA	/
snHH-seq_RT_barcode_37	AAGCGGAGGT	/
snHH-seq_RT_barcode_38	TGAGAACGGG	/
snHH-seq_RT_barcode_39	GAAAGCGGTG	/
snHH-seq_RT_barcode_40	GCAGTGAAGT	/
snHH-seq_RT_barcode_41	TGGAGACAGT	/
snHH-seq_RT_barcode_42	AATGCAGGGT	/
snHH-seq_RT_barcode_43	TAGGGTGCAA	/
snHH-seq_RT_barcode_44	AGGTGTAGCA	/
snHH-seq_RT_barcode_45	GGGAGCATAT	/
snHH-seq_RT_barcode_46	TCGTGGGAAA	/
snHH-seq_RT_barcode_47	GCTAATGGAG	/
snHH-seq_RT_barcode_48	GGTGCTAGAA	/
snHH-seq_RT_barcode_49	GCTGATGAGA	/
snHH-seq_RT_barcode_50	GAGGCAATGT	/
snHH-seq_RT_barcode_51	TGAGAGGTAC	/
snHH-seq_RT_barcode_52	GTAAGGTGAC	/
snHH-seq_RT_barcode_53	GATGCATGAG	/
snHH-seq_RT_barcode_54	AATGTGGGCA	/
snHH-seq_RT_barcode_55	GAACTTGAGG	/
snHH-seq_RT_barcode_56	AGACAGTTGG	/
snHH-seq_RT_barcode_57	GCTGAGAATG	/
snHH-seq_RT_barcode_58	GATTTAGCAG	/
snHH-seq_RT_barcode_59	TCAAATTGGG	/
snHH-seq_RT_barcode_60	CATATATGGG	/
snHH-seq_RT_barcode_61	ATGAGATGCT	/
snHH-seq_RT_barcode_62	GTAATGATGC	/
snHH-seq_RT_barcode_63	GATCTGATAG	/
snHH-seq_RT_barcode_64	ATAGTACGTG	/
snHH-seq_RT_barcode_65	TAGTAGGTCA	/
snHH-seq_RT_barcode_66	ATTAACGGTG	/
snHH-seq_RT_barcode_67	ATATCTAGGG	/
snHH-seq_RT_barcode_68	AAAGTCTTGG	/
snHH-seq_RT_barcode_69	ATTACTGAGG	/
snHH-seq_RT_barcode_70	TAAGTTGGAC	/
snHH-seq_RT_barcode_71	TCATTAGGAG	/
snHH-seq_RT_barcode_72	ATGGGCAATT	/
snHH-seq_RT_barcode_73	TAACATGGGT	/
snHH-seq_RT_barcode_74	TTAATCAGGG	/
snHH-seq_RT_barcode_75	GGATACATTG	/
snHH-seq_RT_barcode_76	GTTATAAGCT	/
snHH-seq_RT_barcode_77	TATATGGCTA	/
snHH-seq_RT_barcode_78	TTGTAAGTAC	/
snHH-seq_RT_barcode_79	AGGGAGGGCG	/
snHH-seq_RT_barcode_80	AGGGCATGGG	/
snHH-seq_RT_barcode_81	GTGGCGAAGG	/
snHH-seq_RT_barcode_82	GAGCGATGGG	/
snHH-seq_RT_barcode_83	TAGCGGGAGG	/
snHH-seq_RT_barcode_84	GGGATGCAGG	/
snHH-seq_RT_barcode_85	GAGTGGCATG	/
snHH-seq_RT_barcode_86	AGATGTGGGC	/
snHH-seq_RT_barcode_87	TGGGCAGGTA	/
snHH-seq_RT_barcode_88	GCGTGAATGG	/
snHH-seq_RT_barcode_89	TAGGGCATGG	/
snHH-seq_RT_barcode_90	CTGGTAGGAG	/
snHH-seq_RT_barcode_91	GGACGTGGTA	/
snHH-seq_RT_barcode_92	AGGTGCTGAG	/
snHH-seq_RT_barcode_93	ATGGTCGAGG	/
snHH-seq_RT_barcode_94	CAAGGGTGGT	/
snHH-seq_RT_barcode_95	AGTGGACTGG	/
snHH-seq_RT_barcode_96	GGTCTGGAGA	/
snHH-seq_RT_barcode_97	TCGAGTGGGA	/
snHH-seq_RT_barcode_98	AGGGTCAGGT	/
snHH-seq_RT_barcode_99	TTAGGCTAGG	/
snHH-seq_RT_barcode_100	GGGATATTGC	/
snHH-seq_RT_barcode_101	GGATTGCTGA	/
snHH-seq_RT_barcode_102	CATTGGATGG	/
snHH-seq_RT_barcode_103	CTAAGTGGGT	/
snHH-seq_RT_barcode_104	ATTTGGGCAG	/
snHH-seq_RT_barcode_105	ATCTGGGTGA	/
snHH-seq_RT_barcode_106	GTAGATGGCT	/
snHH-seq_RT_barcode_107	AAGTTTGGCT	/
snHH-seq_RT_barcode_108	TTAGAGCTGT	/
snHH-seq_RT_barcode_109	GGACGGGTGT	/
snHH-seq_RT_barcode_110	GAGTGTGCGG	/
snHH-seq_RT_barcode_111	CGTGGTGGAG	/
snHH-seq_RT_barcode_112	TGGTGCGATG	/
snHH-seq_RT_barcode_113	TCATGGGTGG	/
snHH-seq_RT_barcode_114	TGGTTCGGGA	/
snHH-seq_RT_barcode_115	TTCGGGTGGA	/
snHH-seq_RT_barcode_116	GTGAGCTTGG	/
snHH-seq_RT_barcode_117	GGATTGGGCT	/
snHH-seq_RT_barcode_118	GTGGGTGTAC	/
snHH-seq_RT_barcode_119	GTGGTTGCTA	/
snHH-seq_RT_barcode_120	CTGATTGTGG	/
snHH-seq_RT_barcode_121	TGTGGGCATT	/
snHH-seq_RT_barcode_122	TTTGGTCTGA	/
snHH-seq_RT_barcode_123	TGTTATCTGG	/
snHH-seq_RT_barcode_124	ATTTCGTGTG	/
snHH-seq_RT_barcode_125	TATGTCTGGT	/
snHH-seq_RT_barcode_126	TTTGTAGTCT	/
snHH-seq_RT_barcode_127	TCTTTATTGG	/
snHH-seq_RT_barcode_128	TATTGGTCTT	/
snHH-seq_RT_barcode_129	TATGTTGTGG	/
snHH-seq_RT_barcode_130	GGTGCGGGTG	/
snHH-seq_RT_barcode_131	GGTGGTTCTG	/
snHH-seq_RT_barcode_132	TTGGCGTTTG	/
snHH-seq_RT_barcode_133	GGTGTTTGCT	/
snHH-seq_RT_barcode_134	GTTCTTGTGT	/
snHH-seq_RT_barcode_135	TTGTGTTCTG	/
snHH-seq_RT_barcode_136	TGTTTCGTTT	/
snHH-seq_cDNA_PCR_F2_barcode_1	ATCGGACCTA	/
snHH-seq_cDNA_PCR_F2_barcode_2	GATTCCGTCC	/
snHH-seq_cDNA_PCR_F2_barcode_3	CGGCAGTAAG	/
snHH-seq_cDNA_PCR_F2_barcode_4	TCAATTAGGT	/
snHH-seq_cDNA_PCR_F2_barcode_13	CGGATTGCCG	/
snHH-seq_cDNA_PCR_F2_barcode_14	GAATCCTGAT	/
snHH-seq_cDNA_PCR_F2_barcode_15	TCTGGAATGA	/
snHH-seq_cDNA_PCR_F2_barcode_16	ATCCAGCATC	/
snHH-seq_cDNA_PCR_F2_barcode_41	ATGCATCTAA	/
snHH-seq_cDNA_PCR_F2_barcode_42	AGCTCTGGAC	/
snHH-seq_cDNA_PCR_F2_barcode_43	CTATCACGTG	/
snHH-seq_cDNA_PCR_F2_barcode_44	GGACTAGTGG	/
snHH-seq_cDNA_PCR_F2_barcode_45	GCCAAGTCCA	/
snHH-seq_cDNA_PCR_F2_barcode_46	CCTGTCAAGC	/
snHH-seq_cDNA_PCR_F2_barcode_47	TAGAGGTCTT	/
snHH-seq_cDNA_PCR_F2_barcode_48	TATGGCAACT	/
snHH-seq_bead_barcode_1	GATGTACATG	/
snHH-seq_bead_barcode_2	TTCAGATTCT	/
snHH-seq_bead_barcode_3	CGTACTACGC	/
snHH-seq_bead_barcode_4	GCTATTATAG	/
snHH-seq_bead_barcode_5	CAGAAGGAAC	/
snHH-seq_bead_barcode_6	AGACTTTTAA	/
snHH-seq_bead_barcode_7	GGCAACTGTG	/
snHH-seq_bead_barcode_8	AAATTCGCGG	/
snHH-seq_bead_barcode_9	CTTAGACACT	/
snHH-seq_bead_barcode_10	AGCGGACTAT	/
snHH-seq_bead_barcode_11	GAGACGCTAC	/
snHH-seq_bead_barcode_12	GTCATCGTGC	/
snHH-seq_bead_barcode_13	TCATTAACAG	/
snHH-seq_bead_barcode_14	GCTTCGCTTA	/
snHH-seq_bead_barcode_15	CTGGCAAAGA	/
snHH-seq_bead_barcode_16	TCGCTTGAAG	/
snHH-seq_bead_barcode_17	ATGAACTTTG	/
snHH-seq_bead_barcode_18	CAGAGATACG	/
snHH-seq_bead_barcode_19	GGCTGATAAA	/
snHH-seq_bead_barcode_20	TATTTGTCGC	/
snHH-seq_bead_barcode_21	TTAAGGCAAA	/
snHH-seq_bead_barcode_22	ACAGTATTAT	/
snHH-seq_bead_barcode_23	TGGATGCTAT	/
snHH-seq_bead_barcode_24	TCGAATTTCG	/
snHH-seq_bead_barcode_25	TACTATGGCG	/
snHH-seq_bead_barcode_26	TAGCTTAGTG	/
snHH-seq_bead_barcode_27	GTCAGGCATG	/
snHH-seq_bead_barcode_28	GGTTGGTGGT	/
snHH-seq_bead_barcode_29	ACATGTAGCT	/
snHH-seq_bead_barcode_30	GCGAACAATG	/
snHH-seq_bead_barcode_31	TGTTGCTTGC	/
snHH-seq_bead_barcode_32	TAACAGCAAT	/
snHH-seq_bead_barcode_33	GTTTGGACTC	/
snHH-seq_bead_barcode_34	CATTATGCTA	/
snHH-seq_bead_barcode_35	GAGTAAGTGA	/
snHH-seq_bead_barcode_36	GAGCGGTGTA	/
snHH-seq_bead_barcode_37	CGTAAGTCGA	/
snHH-seq_bead_barcode_38	TGGCACGTTT	/
snHH-seq_bead_barcode_39	GAAATCTTTT	/
snHH-seq_bead_barcode_40	AACAACGCAA	/
snHH-seq_bead_barcode_41	ATGTTGTGGC	/
snHH-seq_bead_barcode_42	TAACTCATTC	/
snHH-seq_bead_barcode_43	TCGACTATAT	/
snHH-seq_bead_barcode_44	TATCAGTCTG	/
snHH-seq_bead_barcode_45	CTATATGTAG	/
snHH-seq_bead_barcode_46	TGCAATACGG	/
snHH-seq_bead_barcode_47	AAACTGGTGT	/
snHH-seq_bead_barcode_48	AATTAGGCGT	/
snHH-seq_bead_barcode_49	ACTGTTCAGG	/
snHH-seq_bead_barcode_50	CAGTATTGTT	/
snHH-seq_bead_barcode_51	GTACTATAGT	/
snHH-seq_bead_barcode_52	ACAGACATTT	/
snHH-seq_bead_barcode_53	GTCTTTGGAT	/
snHH-seq_bead_barcode_54	CTTGATCTAT	/
snHH-seq_bead_barcode_55	GTATGTCAGG	/
snHH-seq_bead_barcode_56	TATTCAACTG	/
snHH-seq_bead_barcode_57	TTTTGACGGA	/
snHH-seq_bead_barcode_58	ATGGTAGAAA	/
snHH-seq_bead_barcode_59	GTGCTCTATC	/
snHH-seq_bead_barcode_60	GTTATAGTTG	/
snHH-seq_bead_barcode_61	AGGATCTTAC	/
snHH-seq_bead_barcode_62	TGCATTTGAA	/
snHH-seq_bead_barcode_63	AATTCGGATA	/
snHH-seq_bead_barcode_64	GGTTGAGAGC	/
snHH-seq_bead_barcode_65	CAAGGCTCAT	/
snHH-seq_bead_barcode_66	GAATGGAAGC	/
snHH-seq_bead_barcode_67	CTTCTATATG	/
snHH-seq_bead_barcode_68	TCTGGATTAC	/
snHH-seq_bead_barcode_69	TTGATCAGTA	/
snHH-seq_bead_barcode_70	ATTTTTGTCG	/
snHH-seq_bead_barcode_71	TACGACTGAA	/
snHH-seq_bead_barcode_72	AAAGTTGCAA	/
snHH-seq_bead_barcode_73	GGCGTGCTTT	/
snHH-seq_bead_barcode_74	CGGCGGATTT	/
snHH-seq_bead_barcode_75	CGACAAAGTG	/
snHH-seq_bead_barcode_76	TGCGTAATTC	/
snHH-seq_bead_barcode_77	CAAATGTCGT	/
snHH-seq_bead_barcode_78	CAGCTAGCTT	/
snHH-seq_bead_barcode_79	ACACGGCTCT	/
snHH-seq_bead_barcode_80	ATTATGACTG	/
snHH-seq_bead_barcode_81	ACGCATAGAC	/
snHH-seq_bead_barcode_82	TGGAAGGACT	/
snHH-seq_bead_barcode_83	TAAGTAGATA	/
snHH-seq_bead_barcode_84	CACAAGTATA	/
snHH-seq_bead_barcode_85	TAAGAATGCG	/
snHH-seq_bead_barcode_86	ATATGTGTGA	/
snHH-seq_bead_barcode_87	ACACAGTGTG	/
snHH-seq_bead_barcode_88	AGCACTGTAT	/
snHH-seq_bead_barcode_89	ACTATGCGAG	/
snHH-seq_bead_barcode_90	CTACATGCTC	/
snHH-seq_bead_barcode_91	CTTCTGGTGG	/
snHH-seq_bead_barcode_92	GGATGCTCGA	/
snHH-seq_bead_barcode_93	CAGCGAAGGA	/
snHH-seq_bead_barcode_94	GTAAAGACGT	/
snHH-seq_bead_barcode_95	TTGCTACAAC	/
snHH-seq_bead_barcode_96	TGGAAACGGT	/
