# Supplementary material for: Pan‐Cancer Single‐Nucleus Total RNA Sequencing Using snHH‐Seq
Source: Adv Sci (Weinh). 2023 Nov 27;11(5):2304755. doi: 10.1002/advs.202304755 (PMC10837386; doi:10.1002/advs.202304755)
Supplement: Supplementary file 5 — Supplemental Table 4 abbreviation [file ADVS-11-2304755-s001.xlsx]

## Sheet: list of abbreviations
List of abbreviations
BAMP	Balanced amplification
BRCA	Breast invasive carcinoma
CCEM	Center of Cryo-Electron Microscopy
CNV	Copy number variation
COAD	Colon adenocarcinoma
CSC	Cancer stem cell
DEGs	Differentially expressed genes
DGE	Digital gene expression
DMEM	Dulbecco’s Modified Eagle Medium
DPBS	Dulbecco’s Phosphate-Buffered Saline
ECM	Extracellular matrix
EMT	Epithelial to mesenchymal transition
ESCA	Esophageal carcinoma
FBS	Fetal Bovine Serum
GO	Gene Ontology
HCC	Hepatocellular carcinoma
ICC	Intrahepatic cholangiocarcinoma
LB	Lysis Buffer
lncRNAs	long non-coding RNAs
LUAD	Lung adenocarcinoma
maf	mutation annotation format
NAT	normal tissue adjacent to the tumor
NGS	Next-generation sequencing
PAGA	Partition-based graph abstraction
PCs	principal components
PDMS	polydimethylsiloxane
QC	quality control
READ	Rectum adenocarcinoma
RT	reverse transcription
scRNA-seq	Single-cell RNA sequencing
sncRNAs	short non-coding RNAs
snRNAs	small nuclear RNAs
snRNA-seq	Single-nucleus RNA-seq
STAD	Stomach adenocarcinoma
TAM	tumor associated macrophage
TdT	Terminal transferase
TEC	Tumor endothelial cell
TFs	Transcription factors
TME	Tumor microenvironment
TST	Tween with salts and Tris
UFI	Unique fragment identifier
UMAP	Uniform manifold approximation and projection
WB	Wash Buffer
