# Supplementary material for: Pan‐Cancer Single‐Nucleus Total RNA Sequencing Using snHH‐Seq
Source: Adv Sci (Weinh). 2023 Nov 27;11(5):2304755. doi: 10.1002/advs.202304755 (PMC10837386; doi:10.1002/advs.202304755)
Supplement: Supplementary file 6 — Supplemental Table 5 figure source data [file ADVS-11-2304755-s005.xlsx]

## Sheet: Figure1b
1,000,000/ml
0	100	85	101	91	95	89	94	83	103	102	100	86	87	101	94	100	cell number
1	28	29	25	27	31	25	28	19	24	23	27	22	30	26	29	23
2	5	6	8	9	3	8	11	6	5	6	5	4	6	6	7	6
3	3	1	2	1	2	2	2	3	1	1	1	2	2	1	0	2
total	136	121	136	128	131	124	135	111	133	132	133	114	125	134	130	131
0	0.735294	0.702479	0.742647	0.710938	0.725191	0.717742	0.696296	0.747748	0.774436	0.772727	0.75188	0.754386	0.696	0.753731	0.723077	0.763359	percentage
1	0.205882	0.239669	0.183824	0.210938	0.236641	0.201613	0.207407	0.171171	0.180451	0.174242	0.203008	0.192982	0.24	0.19403	0.223077	0.175573
2	0.0367647	0.0495868	0.0588235	0.0703125	0.0229008	0.0645161	0.0814815	0.0540541	0.037594	0.0454545	0.037594	0.0350877	0.048	0.0447761	0.0538462	0.0458015
3	0.0220588	0.00826446	0.0147059	0.0078125	0.0152672	0.016129	0.0148148	0.027027	0.0075188	0.00757576	0.0075188	0.0175439	0.016	0.00746269	0	0.0152672
total	1	1	1	1	1	1	1	1	1	1	1	1	1	1	1	1
4,000,000/ml
0	54	56	42	67	59	55	61	56	54	54	51	53	51	47	51	52	51	cell number
1	33	32	26	29	30	30	38	38	28	23	33	36	28	40	41	39	33
2	14	24	11	18	14	24	16	15	22	22	19	16	23	16	14	17	24
3	12	8	8	7	11	9	4	5	4	9	7	3	8	4	8	6	8
4	5	5	5	6	3	4	2	5	3	3	4	2	6	3	4	4	5
5	3	2	1	2	3	1	1	2	2	3	1	1	4	1	1	2	2
total	121	127	93	129	120	123	122	121	113	114	115	111	120	111	119	120	123
0	0.446281	0.440945	0.451613	0.51938	0.491667	0.447154	0.5	0.46281	0.477876	0.473684	0.443478	0.477477	0.425	0.423423	0.428571	0.433333	0.414634	percentage
1	0.272727	0.251968	0.27957	0.224806	0.25	0.243902	0.311475	0.31405	0.247788	0.201754	0.286957	0.324324	0.233333	0.36036	0.344538	0.325	0.268293
2	0.115702	0.188976	0.11828	0.139535	0.116667	0.195122	0.131148	0.123967	0.19469	0.192982	0.165217	0.144144	0.191667	0.144144	0.117647	0.141667	0.195122
3	0.0991735	0.0629921	0.0860215	0.0542636	0.0916667	0.0731707	0.0327869	0.0413223	0.0353982	0.0789474	0.0608696	0.027027	0.0666667	0.036036	0.0672269	0.05	0.0650407
4	0.0413223	0.0393701	0.0537634	0.0465116	0.025	0.0325203	0.0163934	0.0413223	0.0265487	0.0263158	0.0347826	0.018018	0.05	0.027027	0.0336135	0.0333333	0.0406504
5	0.0247934	0.015748	0.0107527	0.0155039	0.025	0.00813008	0.00819672	0.0165289	0.0176991	0.0263158	0.00869565	0.00900901	0.0333333	0.00900901	0.00840336	0.0166667	0.0162602
total	1	1	1	1	1	1	1	1	1	1	1	1	1	1	1	1	1
8,000,000/ml
0	26	46	46	38	43	48	37	40	47	39	46	30	cell number
1	35	33	29	29	33	32	29	29	23	36	31	33
2	24	18	12	16	17	20	24	27	25	18	21	15
3	8	11	9	8	13	8	14	8	6	9	9	13
4	7	3	6	6	4	6	3	5	4	10	4	4
5	7	4	6	5	2	4	3	7	4	3	3	3
6	8	2	2	4	2	3	4	1	1	1	1	1
7	1	1	1	2	1	1	1	1	1	0	1	1
total	116	118	111	108	115	122	115	118	111	116	116	100
0	0.224138	0.389831	0.414414	0.351852	0.373913	0.393443	0.321739	0.338983	0.423423	0.336207	0.396552	0.3	percentage
1	0.301724	0.279661	0.261261	0.268519	0.286957	0.262295	0.252174	0.245763	0.207207	0.310345	0.267241	0.33
2	0.206897	0.152542	0.108108	0.148148	0.147826	0.163934	0.208696	0.228814	0.225225	0.155172	0.181034	0.15
3	0.0689655	0.0932203	0.0810811	0.0740741	0.113043	0.0655738	0.121739	0.0677966	0.0540541	0.0775862	0.0775862	0.13
4	0.0603448	0.0254237	0.0540541	0.0555556	0.0347826	0.0491803	0.026087	0.0423729	0.036036	0.0862069	0.0344828	0.04
5	0.0603448	0.0338983	0.0540541	0.0462963	0.0173913	0.0327869	0.026087	0.059322	0.036036	0.0258621	0.0258621	0.03
6	0.0689655	0.0169492	0.018018	0.037037	0.0173913	0.0245902	0.0347826	0.00847458	0.00900901	0.00862069	0.00862069	0.01
7	0.00862069	0.00847458	0.00900901	0.0185185	0.00869565	0.00819672	0.00869565	0.00847458	0.00900901	0	0.00862069	0.01
total	1	1	1	1	1	1	1	1	1	1	1	1

## Sheet: Figure1c
1,000,000/ml		1	2	3	4	5	6	7	8	9	10	11	12	13	14	15	16
	1	0.404223	0.340867	0.467999	0.437452	0.279011	0.468021	0.499984	0.524939	0.351249	0.394691	0.324936	0.38885	0.374976	0.365804	0.325513	0.438995
	48	0.0123235	0.00849292	0.0123707	0.0103928	0.00865542	0.012353	0.012594	0.015528	0.00895916	0.00983279	0.00830384	0.0115041	0.0103495	0.00911912	0.00677769	0.0121265
	96	0.00618542	0.00425255	0.0061944	0.00520697	0.00435185	0.00620118	0.00632021	0.00778967	0.00450803	0.00492487	0.0041631	0.00575983	0.00518068	0.00460677	0.0033866	0.00606604
	384	0.00151686	0.00110406	0.00151723	0.00134571	0.00115465	0.00159719	0.00151319	0.00194648	0.00106087	0.00119041	0.00103803	0.0015058	0.00137782	0.00116401	0.00090376	0.00158007
4,000,000/ml		1	2	3	4	5	6	7	8	9	10	11	12	13	14	15	16	17
	1	0.749998	0.76117	0.73193	0.758309	0.74573	0.761878	0.599954	0.66371	0.735834	0.809895	0.707942	0.599969	0.802793	0.603913	0.640359	0.666647	0.755545
	48	0.0341184	0.0300134	0.0317175	0.0324377	0.0329583	0.0277436	0.0216256	0.0289816	0.0278621	0.0328516	0.0269095	0.0214641	0.0354315	0.0227613	0.0259326	0.0276663	0.0297866
	96	0.017204	0.0151251	0.015984	0.0163529	0.0166221	0.0139652	0.0108816	0.0146169	0.0140426	0.0165624	0.0135495	0.0107951	0.0178763	0.0114628	0.01306	0.0139555	0.0150076
	384	0.00433161	0.00380607	0.0040201	0.00411501	0.00418213	0.00350884	0.00273096	0.00368276	0.00353747	0.00416675	0.00340224	0.00269555	0.00449879	0.00289711	0.00328617	0.00350541	0.00377133
8,000,000/ml		1	2	3	4	5	6	7	8	9	10	11	12
	1	0.844433	0.784287	0.810418	0.831367	0.781446	0.806048	0.836138	0.834268	0.835697	0.774997	0.784718	0.773964
	48	0.054022	0.0424165	0.0492385	0.0535014	0.0406091	0.0456594	0.0446667	0.0433958	0.0414861	0.0382617	0.0389546	0.0400879
	96	0.0274308	0.0214897	0.0249766	0.0271819	0.0205676	0.0231549	0.0226352	0.021975	0.0210051	0.0193321	0.019721	0.0202949
	384	0.00693932	0.00543153	0.00630878	0.00687575	0.0051937	0.00585226	0.00571643	0.00554364	0.00530243	0.00487298	0.00497736	0.00512157

## Sheet: Figure2c
	Gene	Scores	logFC	adj_pval	cluster	pts
0	CTD-2377D24.6	63.0903	4.09678	0	0	0.167195
1	HOXB7	41.9323	4.07989	0	0	0.109561
2	MUC12	40.7554	4.04194	0	0	0.106814
3	CDH17	40.2096	3.86717	0	0	0.105779
4	MYO7B	61.2931	3.85301	0	0	0.165627
5	MS4A15	52.1664	3.43508	0	0	0.142629
6	USH1C	80.5083	3.40131	0	0	0.227042
7	PRSS3	40.0644	3.15891	0	0	0.116624
8	SLC5A1	48.3662	3.12774	0	0	0.137861
9	PIGR	92.1678	3.12262	0	0	0.260578
10	CFTR	110.702	3.09699	0	0	0.322817
11	TSPAN8	39.4226	2.95311	0	0	0.116172
12	MAP1LC3A	39.5484	2.92654	0	0	0.116236
13	TRABD2A	33.5588	2.85008	4.02418e-246	0	0.100284
14	GABRP	39.8308	2.83621	0	0	0.117174
15	CTSH	121.234	2.81384	0	0	0.375133
16	CPNE7	34.1893	2.81221	2.17305e-255	0	0.10481
17	CYP4B1	72.1046	2.78261	0	0	0.212609
18	VIL1	34.1402	2.73421	1.15459e-254	0	0.100996
19	CEMIP	55.135	2.71774	0	0	0.178411
20	SLCO4A1	46.8371	2.70241	0	0	0.144132
21	MGAM2	40.9542	2.67069	0	0	0.122943
22	ANO9	59.785	2.65644	0	0	0.181967
23	LHFPL3-AS2	71.9662	2.64152	0	0	0.213595
24	TMPRSS2	142.668	2.61391	0	0	0.446585
25	GDF15	46.4026	2.60277	0	0	0.140964
26	MALL	90.5625	2.6022	0	0	0.278695
27	PROM1	69.6044	2.59908	0	0	0.223777
28	CACNA2D2	103.387	2.58581	0	0	0.331432
29	AC018359.1	38.7607	2.57275	0	0	0.129941
30	MYEOV	43.4319	2.55156	0	0	0.130636
31	LPCAT1	133.022	2.5215	0	0	0.46286
32	HEPH	34.4053	2.50843	1.31945e-258	0	0.107913
33	TFCP2L1	119.809	2.50629	0	0	0.375246
34	RP11-95I16.2	67.2273	2.47313	0	0	0.203963
35	RNF43	100.932	2.43706	0	0	0.352555
36	LANCL1-AS1	33.8157	2.40128	7.06433e-250	0	0.102159
37	SFTPB	130.612	2.39813	0	0	0.456411
38	ACOXL	100.405	2.36355	0	0	0.318066
39	PIP5K1B	121.91	2.34098	0	0	0.407845
40	PARM1	92.1945	2.30363	0	0	0.306575
41	NDNF	33.7465	2.2947	7.25401e-249	0	0.107881
42	CREB3L1	68.7407	2.28329	0	0	0.231034
43	ERN2	45.2034	2.27889	0	0	0.143404
44	PGC	38.4716	2.26855	0	0	0.120939
45	VEPH1	63.1455	2.26611	0	0	0.207729
46	MYH14	129.711	2.26334	0	0	0.451046
47	KCNJ15	69.9662	2.24258	0	0	0.232117
48	CLIC6	75.9141	2.23782	0	0	0.255099
49	PLEKHS1	36.5785	2.23103	4.41523e-292	0	0.114685
50	TESC	59.7269	2.21968	0	0	0.202007
51	MECOM	217.053	2.21673	0	0	0.813912
52	PMEPA1	120.559	2.20661	0	0	0.461325
53	EPHB2	87.8768	2.19725	0	0	0.323949
54	ESYT3	40.8974	2.17512	0	0	0.13833
55	TMPRSS4	75.6495	2.16121	0	0	0.256667
56	C1orf116	60.6561	2.14052	0	0	0.198969
57	RP11-238K6.1	29.2187	2.1345	5.34526e-187	0	0.104842
58	BBOX1-AS1	34.7228	2.12465	2.29999e-263	0	0.120277
59	GPRC5A	130.957	2.094	0	0	0.455361
60	POF1B	51.0493	2.08939	0	0	0.176003
61	HOPX	62.0174	2.08894	0	0	0.217183
62	PRDM16	149.782	2.08464	0	0	0.527637
63	SPNS2	46.929	2.08301	0	0	0.167987
64	LIPH	57.9054	2.03616	0	0	0.198468
65	ANXA3	42.5037	2.03326	0	0	0.140091
66	GPR160	62.4825	2.02286	0	0	0.213466
67	MEGF6	73.3906	2.01388	0	0	0.261822
68	RP11-964E11.3	50.1321	2.00506	0	0	0.180932
69	ABO	96.9319	2.00216	0	0	0.336005
70	CYP2B7P	109.452	2.00048	0	0	0.41515
71	PEBP4	66.064	1.99482	0	0	0.233248
72	SLC22A31	37.931	1.97874	0	0	0.131994
73	C1orf106	33.4269	1.97616	3.31483e-244	0	0.119323
74	ATP11A	185.253	1.97372	0	0	0.762485
75	MST1R	32.354	1.97167	6.90519e-229	0	0.111679
76	ACSL5	62.2951	1.96203	0	0	0.216294
77	NR4A1	93.4436	1.95276	0	0	0.343941
78	NTMT1	37.4944	1.93791	8.26883e-307	0	0.136875
79	KCNQ1	143.146	1.92715	0	0	0.530659
80	TMEM45B	60.4874	1.91893	0	0	0.221305
81	BCAT1	49.9321	1.91877	0	0	0.200229
82	RNU4-1	168.639	1.91636	0	0	0.705725
83	SCTR	93.8238	1.916	0	0	0.341436
84	VWA2	44.4804	1.91553	0	0	0.155493
85	LEMD1	50.5031	1.90278	0	0	0.178249
86	WNK2	68.5641	1.90259	0	0	0.286178
87	ST14	69.8962	1.89997	0	0	0.259107
88	BAIAP2L2	36.3959	1.89676	3.43146e-289	0	0.13681
89	MMP15	28.0986	1.89438	4.58317e-173	0	0.101545
90	DAPK2	89.2247	1.88935	0	0	0.326066
91	ADGRF5	76.4237	1.87837	0	0	0.277257
92	B4GALNT3	98.673	1.86561	0	0	0.363303
93	CEACAM6	45.3482	1.8644	0	0	0.158597
94	LAMB3	32.9283	1.85463	5.00876e-237	0	0.123848
95	DLEU1	122.101	1.84265	0	0	0.479685
96	ALPL	45.2845	1.84028	0	0	0.162475
97	EPHA2	64.5879	1.82891	0	0	0.232262
98	SLC44A4	28.6764	1.82149	3.45199e-180	0	0.104018
99	EVPL	29.6233	1.8183	3.67454e-192	0	0.105295
100	BACE2	112.713	1.81653	0	0	0.443191
101	PFKFB2	31.7381	1.7967	2.53969e-220	0	0.124608
102	TMC7	38.5456	1.79664	0	0	0.15412
103	PDGFA	30.2773	1.77618	1.15355e-200	0	0.123687
104	FERMT1	35.3971	1.7581	1.26639e-273	0	0.132689
105	ARHGAP27	58.0933	1.75495	0	0	0.224181
106	DUOX1	31.2991	1.74078	2.5827e-214	0	0.110095
107	ABLIM2	58.7934	1.73828	0	0	0.250315
108	DRAM1	73.7908	1.73703	0	0	0.284611
109	GAS6-AS1	36.5334	1.73546	2.28935e-291	0	0.138103
110	COL4A3	52.0822	1.72524	0	0	0.194993
111	CD55	117.551	1.69452	0	0	0.474755
112	HNF4A	68.6136	1.68324	0	0	0.292336
113	ITGB6	119.039	1.6797	0	0	0.462634
114	P3H2	55.9059	1.6784	0	0	0.219317
115	EPCAM	32.1672	1.65823	2.849e-226	0	0.128487
116	ATOH8	37.6092	1.64478	1.1152746231021943e-308	0	0.164787
117	KRT8	50.6046	1.64215	0	0	0.201038
118	LGR6	29.3348	1.63501	1.79602e-188	0	0.108883
119	NXN	112.196	1.63395	0	0	0.48964
120	ADARB2	29.2242	1.62919	4.5614e-187	0	0.118919
121	ITGB4	56.2957	1.62233	0	0	0.234137
122	FAM149A	38.0866	1.61805	0	0	0.158629
123	PGGHG	28.9823	1.60079	5.16639e-184	0	0.118159
124	STEAP4	37.4736	1.60054	1.80147e-306	0	0.145958
125	GRAMD2	27.6419	1.58669	1.53095e-167	0	0.105295
126	AC005062.2	44.5197	1.58464	0	0	0.176407
127	SPIRE2	60.4736	1.57621	0	0	0.271778
128	OCLN	71.2257	1.57361	0	0	0.294631
129	HNF1B	58.7245	1.57275	0	0	0.229224
130	KRT7	53.7849	1.56802	0	0	0.215115
131	ABHD17C	66.6867	1.56226	0	0	0.289007
132	POLR3H	28.8206	1.56152	5.52181e-182	0	0.132705
133	TACC2	128.313	1.55881	0	0	0.588519
134	SELENBP1	38.0431	1.55878	0	0	0.165595
135	LRRK2	50.3595	1.5579	0	0	0.256424
136	LAMC2	27.5991	1.54855	4.96843e-167	0	0.113408
137	TMEM163	83.0319	1.54485	0	0	0.377186
138	C12orf75	28.4365	1.54339	3.25743e-177	0	0.11782
139	TMC5	104.211	1.53899	0	0	0.414504
140	SLC34A2	85.8167	1.53688	0	0	0.334211
141	TJP3	42.1775	1.53667	0	0	0.169635
142	SLC12A2	64.4076	1.53586	0	0	0.313136
143	PITPNM3	44.3083	1.53198	0	0	0.19231
144	PLS1	43.8551	1.52936	0	0	0.185878
145	GATA6	32.1293	1.52396	9.62977e-226	0	0.131137
146	CLIC5	36.2237	1.52074	1.78339e-286	0	0.145134
147	RNU4-2	171.046	1.51734	0	0	0.876087
148	SLC16A5	27.6668	1.51657	7.69497e-168	0	0.110079
149	RAP1GAP	40.5861	1.51566	0	0	0.197692
150	RP11-156K13.1	34.1693	1.50965	4.27986e-255	0	0.155267
151	CEACAM1	26.6745	1.50076	3.86735e-156	0	0.118596
152	ITGA3	65.3523	1.49964	0	0	0.275366
153	EZR	117.838	1.49955	0	0	0.5272
154	PIWIL4	23.2176	1.4962	1.0568e-118	0	0.104697
155	CPA6	30.1818	1.48387	2.07184e-199	0	0.127792
156	AGBL1	30.4803	1.48317	2.43444e-203	0	0.12944
157	COL4A4	40.8825	1.47399	0	0	0.169764
158	KRT19	29.7741	1.45935	4.18954e-194	0	0.119113
159	CDC42EP1	33.1278	1.45909	6.90871e-240	0	0.149174
160	RNF128	24.9702	1.45812	4.90461e-137	0	0.107638
161	WNT7B	29.6765	1.45754	7.59374e-193	0	0.128842
162	SNX30	96.9796	1.45385	0	0	0.471313
163	GDPD5	27.288	1.45212	2.52141e-163	0	0.118224
164	RP11-114H23.1	27.6418	1.45072	1.53318e-167	0	0.111178
165	CBLC	29.0336	1.44899	1.16962e-184	0	0.124899
166	MEGF11	32.427	1.41652	6.50656e-230	0	0.14961
167	LGALS3	40.0061	1.4112	0	0	0.175146
168	RASGRF1	22.3369	1.40971	5.38209e-110	0	0.106135
169	CPAMD8	32.859	1.40961	4.90004e-236	0	0.139768
170	RP11-201K10.3	23.6971	1.40555	1.38445e-123	0	0.100656
171	PTPN13	82.3744	1.40165	0	0	0.43406
172	NAPSA	26.1936	1.39257	1.27219e-150	0	0.105133
173	EPS8L2	61.3613	1.38989	0	0	0.267738
174	PPP1R14C	33.7635	1.38768	4.0911e-249	0	0.155219
175	ACOT11	27.5149	1.38765	5.06028e-166	0	0.133319
176	PTP4A3	25.7046	1.38233	4.07507e-145	0	0.125044
177	FA2H	20.6815	1.37444	1.56429e-94	0	0.102402
178	SNX25	86.9743	1.37434	0	0	0.436209
179	RP11-519G16.3	38.1275	1.37334	0	0	0.165207
180	NINJ2	43.7198	1.37209	0	0	0.193926
181	ITGA2	40.7048	1.36467	0	0	0.193506
182	BICDL2	60.2352	1.36448	0	0	0.260594
183	ITGA6	49.0318	1.36312	0	0	0.242089
184	ATP13A4	65.2057	1.3596	0	0	0.345444
185	HOXB3	33.8409	1.35298	3.01078e-250	0	0.159744
186	KCNK5	43.0677	1.34331	0	0	0.188286
187	TRPM4	48.0319	1.34309	0	0	0.231535
188	ALPK3	19.32	1.33183	1.04017e-82	0	0.1126
189	RP11-89K10.1	32.2815	1.32959	7.15208e-228	0	0.153667
190	FHDC1	26.3261	1.32926	3.91874e-152	0	0.114846
191	HNF1A-AS1	59.4254	1.32889	0	0	0.268934
192	LINC00511	85.527	1.31396	0	0	0.440104
193	RP11-108K3.1	33.3704	1.31298	2.18545e-243	0	0.15113
194	PAX8-AS1	38.0213	1.30827	0	0	0.180544
195	TMC6	28.5131	1.30532	3.67644e-178	0	0.128503
196	ZDHHC11B	27.6881	1.30418	4.27954e-168	0	0.143033
197	KLF5	50.76	1.29955	0	0	0.232149
198	RHPN2	37.1184	1.29562	1.02602e-300	0	0.206339
199	TGFBI	22.5201	1.29471	8.90106e-112	0	0.112325
200	AC017060.1	58.9486	1.28929	0	0	0.2716
201	CPM	65.8699	1.28902	0	0	0.322817
202	PBX4	26.5258	1.28405	2.01178e-154	0	0.125675
203	CDKL2	23.648	1.28119	4.42303e-123	0	0.110838
204	PDE4D	127.924	1.2788	0	0	0.710848
205	GLS	86.7545	1.27796	0	0	0.484792
206	LMO7	70.1271	1.27405	0	0	0.341371
207	NKD1	14.3786	1.26763	1.52636e-46	0	0.119873
208	JPH1	30.91	1.25838	4.60186e-209	0	0.152132
209	IFT57	27.1822	1.2552	4.48712e-162	0	0.144875
210	MAFK	27.8022	1.25371	1.80463e-169	0	0.134273
211	ITGA9	59.7453	1.24609	0	0	0.300352
212	ADGRD1	50.6857	1.24411	0	0	0.219818
213	ABCA3	35.0177	1.24282	7.92371e-268	0	0.185862
214	FRAS1	57.5481	1.23758	0	0	0.283285
215	CD9	63.8838	1.23663	0	0	0.322316
216	NBEAL2	48.4742	1.2365	0	0	0.233539
217	MUC3A	53.8145	1.22929	0	0	0.246485
218	SLC45A4	63.4625	1.21913	0	0	0.320134
219	SAT1	30.8763	1.21298	1.2981e-208	0	0.151388
220	RMRP	24.706	1.20765	3.46793e-134	0	0.128632
221	ATP10B	39.9531	1.20015	0	0	0.196092
222	TRAF5	34.3868	1.19232	2.49596e-258	0	0.186104
223	BTG2	33.8382	1.19189	3.30081e-250	0	0.177603
224	EFNB2	21.1878	1.18895	3.87077e-99	0	0.119953
225	MAL2	47.9343	1.18685	0	0	0.244691
226	DNAJC15	31.9454	1.18522	3.47208e-223	0	0.183098
227	PTCHD1-AS	26.8443	1.18094	4.12389e-158	0	0.173385
228	GPC4	39.1737	1.1808	0	0	0.211882
229	FAM129B	85.721	1.17248	0	0	0.425785
230	KIF26B	80.0831	1.16425	0	0	0.411449
231	SGPP2	65.6004	1.16218	0	0	0.303294
232	NOD1	36.2127	1.16016	2.64743e-286	0	0.194427
233	ATP1B1	71.4083	1.15902	0	0	0.394851
234	ETS2	40.0653	1.15881	0	0	0.218072
235	KCNK1	43.3741	1.15654	0	0	0.234897
236	NHS	58.6316	1.14359	0	0	0.308078
237	CAPN15	43.7952	1.14164	0	0	0.242913
238	LAPTM4B	34.4774	1.13241	1.10627e-259	0	0.205224
239	ANKRD29	24.9567	1.13096	6.87175e-137	0	0.114992
240	RHOBTB2	23.3914	1.12001	1.8407e-120	0	0.137376
241	CACNB4	27.1494	1.11664	1.09357e-161	0	0.179348
242	TMEM243	25.1799	1.1143	2.55343e-139	0	0.134984
243	RP1	34.8895	1.11376	6.98588e-266	0	0.138879
244	MUC1	65.8864	1.11203	0	0	0.33085
245	SGMS2	55.8059	1.10632	0	0	0.273685
246	ALS2CL	26.9264	1.10482	4.5264e-159	0	0.133917
247	ELFN2	28.3833	1.08209	1.47441e-176	0	0.174144
248	HSPG2	80.0691	1.07778	0	0	0.41132
249	ADCY7	26.3155	1.07689	5.16822e-152	0	0.142095
250	TOX	56.0275	1.07085	0	0	0.310227
251	ATP8A1	68.8248	1.06925	0	0	0.378479
252	SERINC2	35.479	1.06908	6.98372e-275	0	0.197886
253	CEP170B	33.2204	1.06513	3.20757e-241	0	0.200957
254	PAQR5	24.6839	1.05866	5.97373e-134	0	0.130863
255	MAOA	33.535	1.05597	8.90829e-246	0	0.194524
256	RPS6KA1	26.18	1.05217	1.81532e-150	0	0.140043
257	ZNF385B	51.7063	1.05067	0	0	0.33224
258	VDR	24.3396	1.05017	2.75411e-130	0	0.12902
259	TSPAN4	23.0088	1.04987	1.31431e-116	0	0.120826
260	UBTD1	32.6565	1.04758	3.71547e-233	0	0.184294
261	ST3GAL5	34.6427	1.04652	3.68848e-262	0	0.224101
262	RIPK4	20.4078	1.04549	4.32533e-92	0	0.103339
263	MICALL2	33.9041	1.04508	3.54674e-251	0	0.198726
264	GRIN2B	28.2592	1.04482	4.96327e-175	0	0.139364
265	TBC1D2	30.1143	1.04226	1.58253e-198	0	0.173983
266	CDK18	32.5379	1.03882	1.76796e-231	0	0.176892
267	CDCP1	25.0737	1.03385	3.66786e-138	0	0.132641
268	MLPH	88.8493	1.02827	0	0	0.506287
269	MYO1C	29.2333	1.02702	3.50434e-187	0	0.158661
270	RP11-356J5.12	32.406	1.02621	1.28222e-229	0	0.181805
271	RP11-499F3.2	37.3025	1.02039	1.0862e-303	0	0.194524
272	CAPN5	27.6694	1.01858	7.17152e-168	0	0.18195
273	SDK1	62.1356	1.0177	0	0	0.395918
274	VPS37B	24.3961	1.01464	6.97618e-131	0	0.142823
275	PCAT1	19.6592	1.01413	1.41035e-85	0	0.112309
276	RP11-392P7.6	27.5619	1.01105	1.38624e-166	0	0.151582
277	LRIG3	42.1753	1.00609	0	0	0.268384
278	SMAD6	36.6212	1.00519	9.28871e-293	0	0.195801
279	PTPRN2	59.0888	0.999092	0	0	0.390261
280	MTCL1	27.3293	0.996104	8.17183e-164	0	0.188108
281	PYGB	33.2642	0.995902	7.48371e-242	0	0.224682
282	RP11-776H12.1	19.4272	0.987797	1.3118e-83	0	0.1366
283	LNX2	41.9206	0.980246	0	0	0.246598
284	PFKP	19.936	0.9736	5.87506e-88	0	0.148495
285	MGLL	80.3331	0.970265	0	0	0.483321
286	HUNK	23.0411	0.967921	6.25826e-117	0	0.156366
287	PIK3C2B	34.531	0.962746	1.74974e-260	0	0.223971
288	GIPC1	29.9727	0.961745	1.11371e-196	0	0.196076
289	CIT	26.9733	0.951058	1.27932e-159	0	0.194815
290	AP1S3	20.3439	0.951044	1.58905e-91	0	0.127226
291	BAIAP2	68.8337	0.947475	0	0	0.437647
292	TTC39B	38.3967	0.944765	0	0	0.239018
293	SLC39A8	32.0918	0.942184	3.20007e-225	0	0.192536
294	RCAN2	24.0684	0.936912	1.95636e-127	0	0.156011
295	LMO3	33.3916	0.934653	1.07844e-243	0	0.228885
296	AGR3	25.5735	0.93463	1.17995e-143	0	0.140253
297	FHL2	17.9484	0.934118	1.30236e-71	0	0.12582
298	C6orf132	24.8844	0.932963	4.16079e-136	0	0.146265
299	RAB11FIP1	61.482	0.932124	0	0	0.350196
300	MUC6	21.1858	0.928813	4.03221e-99	0	0.114846
301	KCNH8	22.4773	0.918419	2.32656e-111	0	0.14599
302	NPNT	30.0434	0.911423	1.33505e-197	0	0.179769
303	PLCB4	27.3601	0.907733	3.52199e-164	0	0.208779
304	CCNJL	27.8029	0.901153	1.77084e-169	0	0.154992
305	LINC01091	20.6936	0.898597	1.21756e-94	0	0.10885
306	SLC19A1	23.7221	0.896774	7.67688e-124	0	0.167421
307	SLC6A6	39.3765	0.89188	0	0	0.250816
308	INF2	23.155	0.891836	4.51439e-118	0	0.167308
309	CORO2A	25.9062	0.891126	2.2492e-147	0	0.161069
310	C8orf34	23.4246	0.889158	8.48397e-121	0	0.16039
311	RGS3	35.4493	0.88854	1.99987e-274	0	0.211818
312	SRC	27.9087	0.885891	9.33079e-171	0	0.205805
313	TOX3	58.469	0.884148	0	0	0.359602
314	CMAHP	35.9965	0.884011	6.49324e-283	0	0.257685
315	CABLES1	39.3235	0.882042	0	0	0.309322
316	DENND3	36.8005	0.880234	1.28835e-295	0	0.223131
317	FAM184A	24.9366	0.878949	1.13311e-136	0	0.196997
318	SLC26A9	20.6018	0.878497	8.10795e-94	0	0.112729
319	RAPGEFL1	15.4872	0.8766	9.82903e-54	0	0.125966
320	SMTN	20.206	0.875987	2.58893e-90	0	0.12317
321	TGFA	16.7242	0.874235	2.1642e-62	0	0.100317
322	LDLR	58.1026	0.864818	0	0	0.376087
323	SATB2	19.2856	0.861221	2.02155e-82	0	0.208036
324	CAPN13	25.4655	0.855459	1.85158e-142	0	0.152342
325	DDX60	13.839	0.852081	3.11243e-43	0	0.1158
326	DOCK6	26.8464	0.838807	3.89349e-158	0	0.188625
327	OVOL2	25.9557	0.8385	6.26339e-148	0	0.15997
328	GAS6	51.0273	0.835144	0	0	0.329832
329	PNPLA2	18.4198	0.832697	2.47473e-75	0	0.12123
330	ABR	73.2329	0.827615	0	0	0.498222
331	TRIB1	18.7147	0.824216	1.03788e-77	0	0.122297
332	EPSTI1	19.4244	0.820376	1.38267e-83	0	0.127242
333	EIF3E	35.2054	0.817894	1.09547e-270	0	0.313605
334	COL28A1	18.3021	0.814955	2.13684e-74	0	0.1254
335	NEDD9	51.0524	0.813665	0	0	0.350713
336	VASP	14.3967	0.803348	1.17539e-46	0	0.103775
337	ICAM1	26.3875	0.798753	7.78075e-153	0	0.16734
338	PKHD1	27.1369	0.79875	1.53648e-161	0	0.181773
339	TACC1	48.0733	0.793694	0	0	0.388483
340	PRKAR1B	17.5211	0.788607	2.56001e-68	0	0.1953
341	LINC01482	14.1291	0.785153	5.35295e-45	0	0.102531
342	JDP2	18.738	0.777749	6.70155e-78	0	0.143501
343	CATSPERB	38.4812	0.772458	0	0	0.267915
344	PCBP3	13.1381	0.771497	4.02642e-39	0	0.100899
345	ZFP36	44.6572	0.76827	0	0	0.307108
346	PRKCD	15.3265	0.764729	1.16889e-52	0	0.109691
347	TGFBR2	49.9803	0.760807	0	0	0.34407
348	FRMD5	46.8553	0.748408	0	0	0.29337
349	PTCH1	13.1498	0.747896	3.45603e-39	0	0.121182
350	KLF3	18.6269	0.746111	5.34278e-77	0	0.181595
351	CASP10	16.4758	0.74185	1.33861e-60	0	0.11803
352	ALDH2	16.4907	0.739063	1.04703e-60	0	0.114378
353	FAR2	15.7491	0.738825	1.64099e-55	0	0.14397
354	EMP2	39.7324	0.734584	0	0	0.274105
355	GUCY1A3	15.6222	0.730021	1.20339e-54	0	0.114054
356	NLRC5	18.2697	0.728582	3.86056e-74	0	0.164447
357	PPL	29.2657	0.722337	1.35758e-187	0	0.192359
358	TM4SF1	16.0373	0.719896	1.67562e-57	0	0.108188
359	FAM174B	25.7577	0.716353	1.04617e-145	0	0.207777
360	MIR222HG	18.9675	0.713544	8.85651e-80	0	0.157433
361	HSD17B11	18.8878	0.709931	4.01131e-79	0	0.160197
362	GCNT1	16.4261	0.708999	3.03643e-60	0	0.120778
363	RHBDF2	21.735	0.707885	3.08706e-104	0	0.159356
364	CXADR	24.0708	0.701559	1.84881e-127	0	0.211915
365	TFEB	17.4877	0.69661	4.59692e-68	0	0.146992
366	AOAH	10.7837	0.695762	7.2764e-27	0	0.106167
367	ATF3	16.23	0.693108	7.47724e-59	0	0.135954
368	LONRF3	15.4428	0.691459	1.94983e-53	0	0.11837
369	C4BPA	19.1503	0.690809	2.72146e-81	0	0.156431
370	CACHD1	25.9524	0.689352	6.8116e-148	0	0.28676
371	CHRM3	23.7082	0.684074	1.06532e-123	0	0.240198
372	GRTP1	18.7688	0.683203	3.765e-78	0	0.14835
373	TMEM2	39.1874	0.682977	0	0	0.309613
374	AC009133.12	23.1289	0.682188	8.25346e-118	0	0.126741
375	MAP2K3	15.8251	0.681418	4.93116e-56	0	0.134919
376	MKNK2	15.1133	0.677403	3.00421e-51	0	0.125966
377	SLC1A1	17.2557	0.676362	2.58156e-66	0	0.157514
378	ELF4	16.0555	0.674495	1.25374e-57	0	0.117626
379	FREM2	24.1818	0.670203	1.2677e-128	0	0.155526
380	NRG1	-2.79062	0.669376	0.00590244	0	0.1238
381	RUNX1	71.5846	0.668101	0	0	0.629715
382	PLEKHG1	37.0781	0.666186	4.56e-300	0	0.281491
383	OSBPL5	19.3828	0.663676	3.09005e-83	0	0.176859
384	GRK2	15.1999	0.65655	8.07749e-52	0	0.147849
385	BCL11A	14.3223	0.651693	3.43199e-46	0	0.144794
386	WWTR1	39.387	0.645313	0	0	0.36466
387	KCNQ3	41.3133	0.64183	0	0	0.289993
388	LIMA1	19.3005	0.641753	1.5177e-82	0	0.200149
389	IMPA2	13.5448	0.635719	1.7589e-41	0	0.112842
390	CHP1	17.6971	0.635309	1.14989e-69	0	0.171785
391	TES	17.6926	0.63465	1.24404e-69	0	0.145279
392	VIPR1	11.3538	0.632708	1.29737e-29	0	0.101788
393	CYSTM1	17.0494	0.629755	8.89403e-65	0	0.17854
394	PLA2G16	15.3136	0.629647	1.42238e-52	0	0.143049
395	NUDT4	8.99156	0.629193	3.91842e-19	0	0.115444
396	IGSF9B	8.93919	0.600103	6.27872e-19	0	0.10898
397	DUSP1	16.9398	0.589419	5.73621e-64	0	0.158176
398	BCOR	18.1038	0.58622	7.90715e-73	0	0.199793
399	GABRE	22.2854	0.583616	1.70035e-109	0	0.167081
400	GSDMB	12.0456	0.582877	3.8782e-33	0	0.115283
401	RP11-627G23.1	9.28532	0.582342	2.63238e-20	0	0.138297
402	FMN1	45.6863	0.578493	0	0	0.349177
403	CLCN5	14.1714	0.576213	2.94143e-45	0	0.15879
404	IFFO2	13.743	0.575969	1.17126e-42	0	0.109788
405	MXD1	4.36999	0.574493	1.52374e-05	0	0.107606
406	MACROD2	24.3889	0.570717	8.30687e-131	0	0.456234
407	LRRK1	19.4504	0.561896	8.3656e-84	0	0.179316
408	ZFPM1	20.3157	0.558553	2.81465e-91	0	0.202314
409	STK33	29.7056	0.557087	3.20813e-193	0	0.247616
410	BANK1	16.7454	0.557015	1.52055e-62	0	0.113666
411	LMNA	38.9691	0.555433	0	0	0.402479
412	KCNC3	13.424	0.554905	8.95759e-41	0	0.159809
413	SLC7A1	9.74639	0.554672	3.19667e-22	0	0.175308
414	ZFP36L2	10.0861	0.553462	1.08603e-23	0	0.146475
415	NCALD	27.1907	0.552215	3.56825e-162	0	0.284142
416	RELB	10.8266	0.546292	4.58197e-27	0	0.105246
417	ARRDC3	13.7271	0.545565	1.45662e-42	0	0.147073
418	GALNT18	34.1519	0.544922	7.74522e-255	0	0.327682
419	GLCCI1	22.2121	0.542381	8.68946e-109	0	0.287924
420	CA12	7.8553	0.537795	5.98775e-15	0	0.114636
421	PRR5L	8.26825	0.536746	2.08225e-16	0	0.118628
422	RP5-862P8.2	14.9832	0.536209	2.13078e-50	0	0.121764
423	EVA1A	13.52	0.52152	2.45497e-41	0	0.117788
424	PKP2	8.50391	0.521404	2.8623e-17	0	0.10224
425	LTBP4	11.8232	0.520062	5.55977e-32	0	0.132317
426	DPP4	17.4217	0.514688	1.45187e-67	0	0.154992
427	SYK	15.4691	0.513753	1.29953e-53	0	0.128713
428	BICDL1	10.3884	0.509638	4.87055e-25	0	0.138734
429	BCAS1	14.6304	0.506217	3.97164e-48	0	0.1254
430	NOSTRIN	14.2443	0.498977	1.04384e-45	0	0.112761
431	MYO15B	14.7929	0.497583	3.62389e-49	0	0.180706
432	RTN4RL1	7.13689	0.496961	1.37809e-12	0	0.110984
433	SYTL3	13.1483	0.495187	3.52172e-39	0	0.113359
434	RASSF5	11.0078	0.493892	6.28704e-28	0	0.129667
435	GNPTAB	13.5269	0.483627	2.23737e-41	0	0.190322
436	TRIM25	13.8159	0.483309	4.27887e-43	0	0.17012
437	ABTB2	20.2066	0.482298	2.563e-90	0	0.23842
438	EHD4	9.92751	0.479309	5.3527e-23	0	0.134451
439	FOSB	26.3713	0.478192	1.19333e-152	0	0.219947
440	TNIP1	13.2054	0.476887	1.6564e-39	0	0.186217
441	TNFRSF21	8.84574	0.476323	1.44605e-18	0	0.16692
442	KDM6B	12.8686	0.475834	1.34944e-37	0	0.154992
443	SLC16A10	14.3814	0.472189	1.46604e-46	0	0.130459
444	ALOX12P2	12.6319	0.467704	2.76194e-36	0	0.156851
445	LRP5L	14.9598	0.466129	3.02659e-50	0	0.171962
446	GTPBP1	7.67142	0.463293	2.52345e-14	0	0.121925
447	MAP3K14	11.4288	0.462886	5.52107e-30	0	0.18014
448	SPTLC3	11.2565	0.462305	3.91446e-29	0	0.161538
449	ANKFY1	11.4027	0.461268	7.43916e-30	0	0.206937
450	CMTM7	15.9851	0.459923	3.86344e-57	0	0.136713
451	FRMD4B	30.3906	0.459908	3.72211e-202	0	0.344797
452	FGFR2	29.2335	0.457762	3.48061e-187	0	0.286954
453	NTN4	23.5497	0.455664	4.50536e-122	0	0.227317
454	LAMA3	32.6071	0.455516	1.86406e-232	0	0.225442
455	CRK	10.8399	0.455271	3.96576e-27	0	0.155687
456	MUC4	26.4562	0.450807	1.27e-153	0	0.214662
457	CHSY3	11.1741	0.4463	9.88277e-29	0	0.177781
458	EFNA1	9.70951	0.445684	4.58111e-22	0	0.113537
459	DDX58	5.74165	0.445643	1.25627e-08	0	0.105602
460	SLC43A2	11.5407	0.444489	1.52175e-30	0	0.123655
461	TTTY14	4.24027	0.438299	2.71461e-05	0	0.149659
462	FANK1	11.7603	0.437426	1.16743e-31	0	0.121812
463	AC098617.1	16.5943	0.435202	1.88806e-61	0	0.138071
464	IGF2BP2	21.8471	0.43203	2.69382e-105	0	0.256214
465	INPP5D	14.5474	0.430196	1.33105e-47	0	0.136374
466	FDPS	6.24591	0.429246	5.82952e-10	0	0.109497
467	TAF4B	4.82033	0.4257	1.80875e-06	0	0.10001
468	CSF3R	9.62837	0.425218	1.00657e-21	0	0.111873
469	TKT	13.1162	0.422936	5.36707e-39	0	0.165756
470	CSNK1G2	7.4924	0.422184	9.96305e-14	0	0.139396
471	CDON	4.15065	0.419209	4.00135e-05	0	0.11698
472	GCNT2	25.5176	0.415057	4.92036e-143	0	0.296005
473	C5orf66	12.1477	0.413159	1.12379e-33	0	0.133061
474	FAM189A2	11.4842	0.411833	2.9275e-30	0	0.109739
475	PLCE1	5.78126	0.401705	9.97956e-09	0	0.141433
476	ERO1A	4.89372	0.399977	1.25448e-06	0	0.117723
477	ATP10A	21.5473	0.396661	1.79305e-102	0	0.191179
478	EPAS1	27.7351	0.391147	1.1629e-168	0	0.34908
479	SLC7A6	3.82882	0.388766	0.000152576	0	0.116867
480	DCDC2	13.6642	0.38871	3.4536e-42	0	0.156835
481	PPP1R12C	6.7692	0.385025	1.83772e-11	0	0.148592
482	KIAA1683	6.68589	0.38311	3.24416e-11	0	0.117513
483	MIR24-2	12.8554	0.382116	1.59866e-37	0	0.10767
484	SLC9A1	5.22028	0.381133	2.31279e-07	0	0.137699
485	HSPB1	8.04479	0.377795	1.31035e-15	0	0.106474
486	YBX3	8.45704	0.376652	4.26036e-17	0	0.131251
487	CCDC85C	9.97832	0.376018	3.22176e-23	0	0.16254
488	CTA-363E6.2	11.862	0.372987	3.51044e-32	0	0.111129
489	IFNGR2	10.4714	0.364335	2.04433e-25	0	0.174548
490	SLC38A1	17.4852	0.362126	4.79793e-68	0	0.285257
491	CH507-528H12.1	4.82224	0.360958	1.79253e-06	0	0.122054
492	LURAP1L	9.66489	0.354581	7.06282e-22	0	0.151889
493	SKAP1	10.6475	0.347436	3.1564e-26	0	0.165982
494	TFDP1	4.19004	0.34167	3.38171e-05	0	0.136665
495	TNFRSF10B	7.42775	0.340108	1.62e-13	0	0.169942
496	BCL3	5.64598	0.339663	2.18563e-08	0	0.128956
497	PER1	8.24095	0.338422	2.61177e-16	0	0.143016
498	ST6GAL1	20.1456	0.317531	8.77242e-90	0	0.357759
499	SLC25A43	4.15063	0.313737	4.00135e-05	0	0.135744
500	RBPMS	41.511	0.311845	0	0	0.569868
501	SPSB1	16.9103	0.31142	9.4382e-64	0	0.245968
502	RFX2	17.5133	0.310221	2.93721e-68	0	0.305928
503	NDEL1	5.8455	0.303808	6.83852e-09	0	0.18591
504	PHACTR1	26.0191	0.301216	1.20812e-148	0	0.28036
505	ITPKC	5.55028	0.300401	3.77846e-08	0	0.118127
506	PCSK5	12.7388	0.293352	7.11546e-37	0	0.21943
507	SLC35F3	10.5491	0.292952	9.02115e-26	0	0.136212
508	SECISBP2L	-3.12895	0.290164	0.00200441	0	0.147105
509	AACS	5.15163	0.283737	3.32524e-07	0	0.136051
510	JUND	5.36021	0.281518	1.08544e-07	0	0.140123
511	KIAA1211L	9.74546	0.279566	3.22447e-22	0	0.151695
512	KSR1	6.29755	0.279155	4.18989e-10	0	0.223082
513	DLC1	15.9907	0.27395	3.5374e-57	0	0.3442
514	PLA2R1	4.08248	0.269348	5.35724e-05	0	0.123945
515	ZBTB46	4.23626	0.269344	2.76173e-05	0	0.110369
516	ADGRE5	15.0435	0.269226	8.62186e-51	0	0.12005
517	FLNA	6.12153	0.267254	1.27414e-09	0	0.182759
518	CLDN10-AS1	308.649	7.68389	0	1	0.802683
519	RP3-401D24.1	204.272	7.24252	0	1	0.535548
520	HDC	60.357	7.19468	0	1	0.156886
521	C9orf84	155.415	6.42731	0	1	0.407549
522	CTD-2130O13.1	209.341	6.04703	0	1	0.552095
523	SFTPB	345.347	5.80117	0	1	0.951083
524	MMP1	50.1878	5.71522	0	1	0.132354
525	RP5-884M6.1	66.5413	5.48279	0	1	0.176323
526	CTSE	146.943	5.47681	0	1	0.39002
527	KHDRBS2	330.015	5.26543	0	1	0.901684
528	VSIG1	60.8329	5.22626	0	1	0.162556
529	LINC00922	123.147	5.12928	0	1	0.332487
530	AC009133.12	214.622	5.09192	0	1	0.579907
531	MMP28	197.095	5.06568	0	1	0.532046
532	MUC4	344.07	4.89797	0	1	0.959329
533	DMBT1	184.478	4.77911	0	1	0.497953
534	ADGRF1	157.706	4.7672	0	1	0.425226
535	SCNN1B	195.872	4.71743	0	1	0.531416
536	SLC26A9	194.58	4.64435	0	1	0.529823
537	SLC34A2	312.548	4.63211	0	1	0.864885
538	WFDC2	138.252	4.56085	0	1	0.377457
539	CTD-2509G16.5	131.616	4.48688	0	1	0.358873
540	AC017060.1	295.94	4.46927	0	1	0.821861
541	SLC46A2	56.9007	4.46651	0	1	0.154163
542	CXCL14	60.9657	4.25597	0	1	0.1678
543	RIMS1	221.471	4.16204	0	1	0.63366
544	ATP11A	349.951	4.07312	0	1	0.989531
545	ITGB6	303.27	4.0353	0	1	0.871167
546	WFDC3	80.2485	4.01403	0	1	0.223128
547	DPP4	222.609	4.00214	0	1	0.629046
548	SLC22A31	125.149	3.947	0	1	0.3477
549	SDPR	57.2965	3.94331	0	1	0.158739
550	TMC5	293.976	3.83942	0	1	0.845522
551	PRDM16	308.926	3.83107	0	1	0.899127
552	TFPI	290.599	3.8087	0	1	0.838185
553	NAPSA	114.799	3.7988	0	1	0.321277
554	KITLG	232.973	3.79844	0	1	0.671015
555	CDH11	259.081	3.79296	0	1	0.760622
556	ABCA13	180.817	3.74039	0	1	0.515314
557	TPTEP1	178.396	3.69893	0	1	0.505846
558	MIR646HG	233.324	3.67234	0	1	0.675165
559	GALNT5	106.276	3.65152	0	1	0.300024
560	POU2F3	74.1002	3.64941	0	1	0.20862
561	SNTG2	89.149	3.64833	0	1	0.257648
562	C8orf34	204.32	3.6036	0	1	0.591024
563	LINC00578	265.08	3.59134	0	1	0.774148
564	AC098617.1	191.363	3.56983	0	1	0.55354
565	SGPP2	245.522	3.55955	0	1	0.718431
566	SCNN1G	38.9999	3.51506	0	1	0.109822
567	SFTPA2	120.847	3.50677	0	1	0.343086
568	ANKRD45	50.5971	3.4984	0	1	0.147121
569	ATP10B	168.207	3.49522	0	1	0.501529
570	FAP	97.5929	3.49439	0	1	0.282792
571	GNA14	268.628	3.49437	0	1	0.79503
572	CD55	261.664	3.49017	0	1	0.798718
573	CSF3R	174.512	3.46345	0	1	0.505939
574	LEMD1	129.615	3.45718	0	1	0.374993
575	HMCN1	191.978	3.45672	0	1	0.576868
576	KDR	40.8315	3.45093	0	1	0.119105
577	MECOM	324.857	3.42223	0	1	0.98816
578	SNX30	298.133	3.41819	0	1	0.887398
579	CDKL2	107.83	3.40694	0	1	0.314106
580	SCTR	247.602	3.39584	0	1	0.739258
581	SFTPD	65.4448	3.37311	0	1	0.188071
582	ST8SIA4	133.314	3.34957	0	1	0.392021
583	C4BPA	179.914	3.33376	0	1	0.537976
584	CTA-363E6.2	161.746	3.33217	0	1	0.471141
585	KCNQ3	265.953	3.32751	0	1	0.814931
586	SIAE	121.123	3.32511	0	1	0.360929
587	CMAHP	233.847	3.31814	0	1	0.71113
588	CCNJL	153.639	3.28115	0	1	0.453872
589	CEACAM6	109.136	3.27534	0	1	0.318368
590	COL13A1	56.1509	3.26474	0	1	0.16289
591	RHOBTB2	136.584	3.22189	0	1	0.407363
592	ABO	195.961	3.1984	0	1	0.586188
593	SDR16C5	71.4598	3.19329	0	1	0.208527
594	MGC27382	140.429	3.18415	0	1	0.418666
595	SLC39A8	181.392	3.17266	0	1	0.547203
596	ROS1	48.9536	3.14819	0	1	0.141674
597	GPRC5A	236.926	3.13806	0	1	0.731457
598	KCNJ15	153.084	3.13646	0	1	0.44961
599	RBPMS	323.845	3.13599	0	1	0.975227
600	RP11-201K10.3	87.1561	3.13425	0	1	0.256907
601	COL21A1	74.556	3.10623	0	1	0.224277
602	GAS6	244.983	3.08973	0	1	0.757138
603	KCNS3	159.755	3.05691	0	1	0.484148
604	DOC2B	46.7001	3.05213	0	1	0.138135
605	DLGAP1	261.172	3.03065	0	1	0.858289
606	KCCAT211	87.8427	2.96786	0	1	0.260557
607	RP11-156K13.1	124.612	2.96193	0	1	0.377383
608	RP11-815M8.1	72.9316	2.94129	0	1	0.215568
609	SOCS2-AS1	63.4351	2.92922	0	1	0.194649
610	RP11-40A7.2	48.8559	2.8796	0	1	0.145787
611	PTGFR	80.0191	2.86197	0	1	0.245382
612	LMO3	187.031	2.85697	0	1	0.59045
613	RP4-809F18.1	77.163	2.83769	0	1	0.237358
614	AGR3	118.166	2.82944	0	1	0.365376
615	MALL	126.656	2.8072	0	1	0.386666
616	MRC2	144.789	2.8021	0	1	0.451129
617	ICAM1	157.588	2.78855	0	1	0.486057
618	ADGRE2	44.6949	2.78141	0	1	0.136782
619	EMB	71.3074	2.7715	0	1	0.218737
620	LGSN	33.7239	2.76883	1.11792e-248	1	0.1028
621	ADAMTS14	49.8193	2.76543	0	1	0.151383
622	MUC1	210.507	2.75011	0	1	0.678908
623	CLIC6	142	2.72248	0	1	0.43588
624	BMP5	37.4122	2.72235	1.22805e-305	1	0.114695
625	SCEL	78.737	2.70032	0	1	0.238989
626	RP11-519G16.3	115.099	2.68393	0	1	0.357464
627	KCNK5	124.651	2.68391	0	1	0.390613
628	EGF	84.6469	2.66947	0	1	0.262632
629	ELF5	41.7038	2.65475	0	1	0.124849
630	C1orf116	86.2062	2.64538	0	1	0.27047
631	CFTR	126.42	2.63195	0	1	0.389872
632	PLD5	144.394	2.62963	0	1	0.46725
633	TMEM163	213.419	2.62112	0	1	0.705813
634	CAPN9	51.0921	2.59291	0	1	0.157535
635	CPAMD8	92.0038	2.57718	0	1	0.288017
636	HMGN2P46	32.0949	2.54915	2.1147e-225	1	0.100354
637	HRH1	111.588	2.54734	0	1	0.360929
638	SLC44A4	59.317	2.52712	0	1	0.183087
639	SPINK5	48.9523	2.52267	0	1	0.150531
640	ADGRF5	150.339	2.50932	0	1	0.478645
641	PTCHD4	73.8413	2.50675	0	1	0.239804
642	GALNT12	55.3108	2.5065	0	1	0.174489
643	HS6ST2	158.477	2.48041	0	1	0.525691
644	ERN2	62.1576	2.4732	0	1	0.192907
645	CARD11	99.3164	2.46476	0	1	0.314884
646	MICALCL	73.072	2.46395	0	1	0.232874
647	PDE4C	49.8583	2.45287	0	1	0.154329
648	CHST3	97.7595	2.44192	0	1	0.325372
649	SOCS2	39.0483	2.4351	0	1	0.121903
650	CAPN13	106.888	2.41854	0	1	0.351424
651	B3GNT3	36.9667	2.40378	1.92331e-298	1	0.116474
652	GCNT2	211.044	2.40359	0	1	0.717875
653	HOPX	96.6225	2.38998	0	1	0.31418
654	RBFOX1	112.548	2.38733	0	1	0.400452
655	TNC	159.576	2.38384	0	1	0.527655
656	LMO7	176.99	2.38325	0	1	0.597528
657	TMPRSS4	120.996	2.37299	0	1	0.38826
658	PGC	54.4229	2.36848	0	1	0.167077
659	MEGF6	118.108	2.36748	0	1	0.385925
660	SERPINB1	49.1233	2.34469	0	1	0.158424
661	MGC32805	60.2282	2.33467	0	1	0.194186
662	RAB27B	108.302	2.32379	0	1	0.376031
663	ITGA3	134.184	2.3089	0	1	0.451111
664	SLCO2A1	70.9817	2.2878	0	1	0.227909
665	ESYT3	52.1853	2.28611	0	1	0.173025
666	LYN	204.687	2.28466	0	1	0.719265
667	ANKRD36C	108.787	2.27398	0	1	0.407827
668	ABCA3	117.417	2.27203	0	1	0.389316
669	FAM129B	197.968	2.2708	0	1	0.693102
670	SFTPA1	49.786	2.26993	0	1	0.155108
671	KLF5	127.657	2.26446	0	1	0.427597
672	TG	39.1657	2.25987	0	1	0.12887
673	ZNF503-AS1	41.1744	2.25985	0	1	0.134948
674	ST3GAL5	135.106	2.25448	0	1	0.466694
675	RP11-964E11.3	81.407	2.25313	0	1	0.268024
676	SCIN	34.8345	2.21873	3.27724e-265	1	0.111749
677	SULT1C2	84.6192	2.20807	0	1	0.275214
678	STEAP3	130.037	2.19463	0	1	0.452945
679	TMEM243	77.2724	2.19364	0	1	0.263318
680	ELFN2	97.0118	2.18875	0	1	0.340103
681	BICDL2	122.795	2.18175	0	1	0.420464
682	LRIG3	157.851	2.17253	0	1	0.552502
683	LRRK2	132.065	2.15436	0	1	0.464897
684	STEAP4	74.7662	2.12523	0	1	0.244363
685	TFCP2L1	104.01	2.12131	0	1	0.364691
686	CDH3	59.771	2.12002	0	1	0.200523
687	TOX	153.595	2.11322	0	1	0.552002
688	EFEMP1	78.7236	2.10923	0	1	0.267524
689	GLCCI1	165.026	2.0994	0	1	0.609294
690	FAM174B	120.693	2.09283	0	1	0.432322
691	TRPM3	73.455	2.09098	0	1	0.265801
692	HS3ST1	38.953	2.08628	0	1	0.14727
693	PGGHG	58.4583	2.08515	0	1	0.195297
694	RP11-95I16.2	69.2323	2.08485	0	1	0.223554
695	GLS	175.986	2.07733	0	1	0.682966
696	CREB3L1	81.8967	2.06859	0	1	0.27866
697	KCNQ5	120.864	2.04319	0	1	0.445552
698	FHL2	79.1851	2.03354	0	1	0.276659
699	FAM227A	82.5354	2.02348	0	1	0.304045
700	PPL	112.904	2.01645	0	1	0.396617
701	RP11-768F21.1	40.4705	2.01583	0	1	0.143545
702	ZNF19	54.1098	2.00828	0	1	0.189312
703	CPNE4	114.8	1.99541	0	1	0.396524
704	RAB11FIP1	131.565	1.99044	0	1	0.514796
705	ACOXL	115.216	1.97627	0	1	0.38398
706	KCNC3	96.9323	1.96954	0	1	0.35689
707	SPATA18	40.5943	1.96918	0	1	0.138857
708	FAM149A	67.2168	1.95909	0	1	0.236914
709	SGMS2	133.624	1.94586	0	1	0.475328
710	NTN4	132.161	1.93316	0	1	0.488781
711	KCNQ1	168.984	1.93191	0	1	0.63996
712	SDK2	49.4866	1.92908	0	1	0.18342
713	GALNT14	50.6161	1.91938	0	1	0.184328
714	SLC26A5	35.881	1.91551	2.82755e-281	1	0.120273
715	BIRC3	35.8073	1.914	3.96208e-280	1	0.125683
716	PEBP4	81.7927	1.90786	0	1	0.287758
717	REL	104.687	1.86747	0	1	0.393337
718	KIF26B	189.586	1.86705	0	1	0.699846
719	RP11-608O21.1	126.083	1.86352	0	1	0.463507
720	FGFRL1	31.7877	1.86103	3.86405e-221	1	0.11401
721	TNFRSF10B	101.927	1.85121	0	1	0.391002
722	YPEL5	47.95	1.84973	0	1	0.190924
723	ATP1B1	152.747	1.84533	0	1	0.597621
724	LNX2	107.118	1.81589	0	1	0.407604
725	B4GALNT3	119.699	1.80603	0	1	0.441198
726	DRAM1	106.493	1.8054	0	1	0.386463
727	UBTD1	80.2754	1.77811	0	1	0.304212
728	S100A10	38.9976	1.7723	0	1	0.144602
729	CIITA	114.694	1.74049	0	1	0.418537
730	NDNF	28.7902	1.73363	1.0364e-181	1	0.102485
731	LHFPL3-AS2	49.2736	1.72257	0	1	0.173989
732	NRP2	88.9895	1.71341	0	1	0.342141
733	BAIAP2	133.333	1.7081	0	1	0.593656
734	ATF3	56.7395	1.70701	0	1	0.233616
735	NTMT1	40.0279	1.69947	0	1	0.150531
736	TNFRSF10D	28.9806	1.6985	4.24827e-184	1	0.107395
737	IL1R1	106.612	1.69048	0	1	0.422965
738	MGLL	170.069	1.67336	0	1	0.708944
739	SORCS2	123.575	1.66074	0	1	0.543868
740	EMP2	111.443	1.63792	0	1	0.450407
741	TMEM45B	67.5842	1.63094	0	1	0.254053
742	LINC01572	86.8225	1.62733	0	1	0.347366
743	PDE4A	54.6246	1.62506	0	1	0.215327
744	ABHD17C	87.7401	1.62499	0	1	0.355463
745	GAS6-AS1	41.4754	1.62041	0	1	0.157405
746	LAMB3	41.2488	1.61855	0	1	0.151068
747	CA8	55.5016	1.61555	0	1	0.225259
748	FOSB	80.3183	1.60614	0	1	0.345661
749	EVA1A	61.3481	1.59486	0	1	0.235654
750	ABCA7	32.0928	1.59268	2.25883e-225	1	0.124534
751	MST1R	28.3302	1.58146	5.23511e-176	1	0.108006
752	RP11-392P7.6	56.3635	1.57922	0	1	0.225407
753	COL4A3	62.5621	1.56981	0	1	0.23306
754	CD59	83.2256	1.56552	0	1	0.343975
755	KCNK1	81.5785	1.55563	0	1	0.336378
756	LIPH	49.7418	1.54617	0	1	0.191147
757	STK33	108.705	1.52933	0	1	0.445237
758	CASP10	53.5663	1.5211	0	1	0.210676
759	TREM1	34.989	1.51655	1.49203e-267	1	0.124979
760	MAL2	80.7648	1.51581	0	1	0.334952
761	SELENBP1	55.3716	1.51315	0	1	0.217069
762	NOD1	66.3861	1.50813	0	1	0.274787
763	SNX25	137.224	1.50793	0	1	0.588319
764	ERRFI1	117.76	1.50347	0	1	0.510997
765	KRT19	34.3563	1.50299	5.01941e-258	1	0.135596
766	EVPL	27.5636	1.4979	1.03948e-166	1	0.105913
767	AC072062.1	36.8261	1.4979	3.4313e-296	1	0.150642
768	SLC16A5	32.5749	1.49505	3.88208e-232	1	0.127147
769	PHACTR1	135.313	1.49296	0	1	0.553948
770	IFI16	80.8349	1.49276	0	1	0.339306
771	C6orf132	60.2499	1.49126	0	1	0.237599
772	SPAG17	44.1308	1.4815	0	1	0.172173
773	AC005062.2	46.6293	1.46459	0	1	0.190517
774	CLIC5	45.2169	1.46017	0	1	0.174619
775	RP11-627G23.1	59.8178	1.45658	0	1	0.260168
776	VWA2	36.3655	1.45424	7.14595e-289	1	0.144731
777	RP11-714G18.1	27.9244	1.45122	4.70497e-171	1	0.117493
778	LDLR	111.639	1.4356	0	1	0.51411
779	PIGR	40.6392	1.43551	0	1	0.156053
780	CACHD1	98.1334	1.43515	0	1	0.460765
781	MUC5B	76.1045	1.43396	0	1	0.266486
782	CATSPERB	98.8066	1.42904	0	1	0.423299
783	VDR	52.4314	1.4268	0	1	0.203005
784	HLA-DRB1	31.6208	1.42636	7.67645e-219	1	0.122292
785	WNT7B	40.2384	1.41876	0	1	0.161
786	OPCML	91.9002	1.40739	0	1	0.34933
787	ITPKC	47.4385	1.40006	0	1	0.217143
788	GPC4	67.4942	1.39355	0	1	0.291334
789	ACSM3	36.4343	1.38763	5.86113e-290	1	0.142119
790	ENPP3	27.8831	1.37478	1.48557e-170	1	0.107358
791	TMPRSS2	89.9791	1.37473	0	1	0.367822
792	TEC	47.1633	1.37262	0	1	0.196983
793	AC008697.1	24.8813	1.36285	3.69166e-136	1	0.103949
794	STK17B	64.4101	1.35773	0	1	0.270785
795	NCAM2	112.205	1.35132	0	1	0.482851
796	PARM1	63.3088	1.35003	0	1	0.264207
797	TJP3	44.3326	1.34846	0	1	0.183883
798	NLRP1	44.8045	1.34445	0	1	0.185977
799	ATP8A1	99.5649	1.33996	0	1	0.468732
800	RAB20	57.298	1.33884	0	1	0.236877
801	SCN1A	33.7547	1.33728	3.95605e-249	1	0.158295
802	PLS1	46.4766	1.33139	0	1	0.201949
803	TM4SF1	37.9274	1.32903	0	1	0.163705
804	PTPN13	102.612	1.32481	0	1	0.513851
805	ETV1	55.7177	1.32173	0	1	0.247902
806	MIR24-2	46.0847	1.31072	0	1	0.189479
807	AC079610.1	39.0787	1.31004	0	1	0.179029
808	NEDD9	95.6493	1.30537	0	1	0.468176
809	OBSCN	54.4083	1.29555	0	1	0.241046
810	HKDC1	30.8461	1.29361	2.48943e-208	1	0.125183
811	C8orf37-AS1	62.0003	1.29187	0	1	0.279105
812	CYP2B7P	130.067	1.28851	0	1	0.53981
813	FOXP2	88.617	1.28815	0	1	0.468547
814	ST14	59.836	1.28629	0	1	0.254831
815	PELI1	74.6842	1.2845	0	1	0.367544
816	AC105402.4	92.3326	1.28389	0	1	0.395338
817	PTP4A3	35.3298	1.28012	9.4054e-273	1	0.1542
818	EZR	107.73	1.26916	0	1	0.547499
819	ADAM28	32.1017	1.26409	1.69904e-225	1	0.132928
820	C1orf106	22.726	1.26299	7.06247e-114	1	0.100243
821	MFSD2A	33.4155	1.24829	3.50962e-244	1	0.13971
822	GRAMD2	23.6778	1.24521	1.81562e-123	1	0.101039
823	KRT8	43.7704	1.24273	0	1	0.196502
824	CD74	104.891	1.23095	0	1	0.468417
825	PCBP3	33.5425	1.2263	4.99525e-246	1	0.152625
826	CDCP1	38.6306	1.20668	0	1	0.170691
827	COL4A4	43.947	1.20067	0	1	0.187348
828	DUSP8	21.7164	1.19766	3.93088e-104	1	0.10469
829	IPCEF1	25.9657	1.17677	3.89609e-148	1	0.132687
830	CORO2A	45.8466	1.16677	0	1	0.21492
831	LINC01482	38.8519	1.16067	0	1	0.166781
832	ADGRE5	53.4091	1.16056	0	1	0.216402
833	ANTXR2	57.1615	1.15824	0	1	0.280161
834	SDK1	101.92	1.15632	0	1	0.52784
835	THBS4	22.1575	1.15205	2.45573e-108	1	0.116845
836	CDKN1A	27.7835	1.14596	2.36603e-169	1	0.133317
837	ARHGAP40	26.0249	1.14564	8.36351e-149	1	0.111027
838	TBC1D2	48.4408	1.13862	0	1	0.226389
839	ANXA1	35.6842	1.13243	3.22546e-278	1	0.16402
840	OCLN	60.048	1.12858	0	1	0.289333
841	EFNB2	30.57	1.12716	1.19661e-204	1	0.147474
842	JAKMIP1	18.4756	1.12034	7.65587e-76	1	0.100928
843	HK2	38.8742	1.10748	0	1	0.17762
844	LINC00511	114.088	1.09972	0	1	0.573218
845	RP11-420N3.3	29.1012	1.09946	1.28046e-185	1	0.136486
846	CACNA2D2	69.7588	1.09831	0	1	0.287257
847	BCL11B	32.5737	1.09446	4.03699e-232	1	0.146788
848	ALS2CL	32.4526	1.09422	2.06015e-230	1	0.152736
849	TACC2	116.05	1.09017	0	1	0.639015
850	TMC7	27.4019	1.08192	8.87851e-165	1	0.136486
851	RPS6KA1	34.111	1.07998	2.21987e-254	1	0.164409
852	AP1S3	29.5921	1.07871	7.09967e-192	1	0.153088
853	ME1	71.0109	1.07484	0	1	0.344846
854	MYH14	78.1448	1.07189	0	1	0.383239
855	HLA-DRA	26.8986	1.06807	7.63549e-159	1	0.117049
856	PIP5K1B	68.39	1.06398	0	1	0.32452
857	TMC6	28.0246	1.0628	2.85522e-172	1	0.133225
858	LPCAT1	95.8406	1.06153	0	1	0.456595
859	ATP10A	74.1895	1.06144	0	1	0.329319
860	MEGF11	36.0974	1.05714	1.17527e-284	1	0.167244
861	MIDN	50.1728	1.05478	0	1	0.258408
862	FLNA	67.4317	1.04811	0	1	0.335137
863	SPATA17	33.4692	1.03313	5.8189e-245	1	0.166762
864	PIK3C2B	51.7059	1.03152	0	1	0.274991
865	SOAT1	43.11	1.0313	0	1	0.221998
866	BANK1	35.6533	1.02036	9.68229e-278	1	0.16263
867	TNFRSF21	43.1845	1.00936	0	1	0.250644
868	IKZF2	41.3232	1.00624	0	1	0.219311
869	ITGB4	49.6684	1.00287	0	1	0.238118
870	DOCK6	48.3667	1.00146	0	1	0.248217
871	TFEB	36.2012	1.00062	2.76412e-286	1	0.195612
872	TSPAN4	28.1451	0.998336	9.72775e-174	1	0.13832
873	CDC42EP1	29.3964	0.979262	2.28675e-189	1	0.148567
874	TIPARP	36.835	0.976733	2.47544e-296	1	0.202412
875	SCN9A	43.8886	0.973848	0	1	0.224647
876	DLC1	104.514	0.96963	0	1	0.586503
877	COL28A1	28.0973	0.959708	3.73251e-173	1	0.152532
878	BMPER	28.7028	0.957636	1.27961e-180	1	0.161611
879	NKAIN3	40.9015	0.956934	0	1	0.228372
880	SYTL2	63.8095	0.953669	0	1	0.326928
881	KLHL2	50.8442	0.950657	0	1	0.292112
882	RUNX1	121.198	0.945675	0	1	0.802942
883	WBSCR17	59.1592	0.942516	0	1	0.278419
884	SPIRE2	46.9646	0.9395	0	1	0.259908
885	FAM117A	24.7582	0.93927	7.83693e-135	1	0.138598
886	ANKRD10	88.7759	0.937336	0	1	0.510423
887	ZC3H12A	19.8083	0.93621	6.29917e-87	1	0.103763
888	RNF19B	22.2368	0.930953	4.21472e-109	1	0.120958
889	EPS8L2	47.3991	0.925679	0	1	0.250885
890	PPA1	28.9058	0.922878	3.69701e-183	1	0.159221
891	FAM184A	41.6923	0.913993	0	1	0.246308
892	DHRS3	70.6934	0.912284	0	1	0.407234
893	SLC45A4	62.3432	0.905057	0	1	0.340603
894	FHDC1	19.5898	0.896337	4.6654e-85	1	0.103856
895	TMEM108	56.4461	0.892908	0	1	0.325465
896	CDC42EP4	37.0767	0.89126	3.28237e-300	1	0.218533
897	TKT	44.015	0.868084	0	1	0.24414
898	VIPR1	23.7771	0.859454	1.71947e-124	1	0.133892
899	VPS37B	25.4268	0.858123	4.06064e-142	1	0.150457
900	LMNA	77.6706	0.856373	0	1	0.506865
901	TMEM116	28.6741	0.854228	2.91131e-180	1	0.175712
902	UPP1	19.7155	0.846809	3.94839e-86	1	0.112101
903	RGS3	42.4954	0.84416	0	1	0.238637
904	FANK1	29.4586	0.841115	3.66079e-190	1	0.16667
905	MUC3A	50.1264	0.835641	0	1	0.253386
906	TPM4	55.45	0.829114	0	1	0.381089
907	EGR1	50.0898	0.828774	0	1	0.303341
908	SNED1	66.2229	0.828671	0	1	0.384424
909	GIPC1	33.3697	0.825915	1.61776e-243	1	0.21164
910	GPCPD1	76.9271	0.824622	0	1	0.474995
911	LGALS3	28.6643	0.82391	3.85364e-180	1	0.157498
912	ASPH	38.884	0.817841	0	1	0.223702
913	DUSP1	36.9213	0.81317	1.03076e-297	1	0.212437
914	CARS2	68.7557	0.811956	0	1	0.411681
915	CDK18	30.7429	0.808025	5.98625e-207	1	0.18027
916	YBX3	32.4911	0.807571	5.91294e-231	1	0.191425
917	STAT4	17.8545	0.807521	6.13232e-71	1	0.100002
918	AK8	19.0596	0.806827	1.31941e-80	1	0.111193
919	RRP12	17.6241	0.805955	3.67084e-69	1	0.135485
920	CASC2	20.0371	0.801556	6.61736e-89	1	0.132706
921	LTBP4	29.2677	0.79635	9.92938e-188	1	0.176675
922	EPCAM	18.6392	0.794601	3.67184e-77	1	0.103115
923	XDH	26.7938	0.793081	1.27357e-157	1	0.142434
924	EPHA2	31.8014	0.78508	2.49925e-221	1	0.168949
925	ABCC1	86.1782	0.78312	0	1	0.537142
926	BAG3	29.6941	0.780976	3.44968e-193	1	0.155775
927	PLEKHG4B	25.2358	0.779733	5.12976e-140	1	0.134058
928	GATA6	21.4624	0.776489	9.44202e-102	1	0.112843
929	CSRNP1	21.0039	0.768962	1.59574e-97	1	0.122552
930	LAPTM4B	33.5256	0.767138	8.80888e-246	1	0.215086
931	ALPL	23.4878	0.754536	1.60634e-121	1	0.120365
932	ZBTB46	26.2875	0.754301	8.69632e-152	1	0.164113
933	EIF4E	26.5608	0.753493	6.35085e-155	1	0.186829
934	RDH10	22.8889	0.746132	1.72262e-115	1	0.144287
935	LINC01481	20.0934	0.746054	2.1389e-89	1	0.146955
936	HSPG2	73.2738	0.745251	0	1	0.433619
937	TTC6	78.3714	0.743557	0	1	0.493895
938	DYSF	22.2636	0.740532	2.32253e-109	1	0.122607
939	GSDMB	21.4464	0.736877	1.32899e-101	1	0.140155
940	AC007879.5	16.0462	0.736039	1.29222e-57	1	0.102818
941	G3BP2	32.8811	0.734872	1.7327e-236	1	0.24125
942	MICALL2	31.8547	0.733126	4.57992e-222	1	0.203487
943	TRIB1	22.0295	0.720266	4.1516e-107	1	0.134892
944	ARHGAP27	28.48	0.715955	7.45471e-178	1	0.168856
945	CYB5A	76.9062	0.712526	0	1	0.47505
946	MAP3K14	34.0955	0.706018	3.75643e-254	1	0.238563
947	ELF4	23.3916	0.705344	1.53e-120	1	0.139135
948	SYTL3	25.6111	0.704552	3.66839e-144	1	0.146584
949	TES	29.1531	0.699588	2.82731e-186	1	0.178139
950	LPIN1	34.4272	0.695008	4.38198e-259	1	0.234727
951	ACOT11	16.8135	0.692291	4.2719e-63	1	0.114232
952	CRIM1	70.3486	0.690045	0	1	0.473513
953	ARHGAP24	71.7065	0.685298	0	1	0.434305
954	PLEKHH2	29.3666	0.684377	5.48833e-189	1	0.173933
955	HSD17B11	27.1033	0.664037	3.03364e-161	1	0.185977
956	ERBB4	105.486	0.663986	0	1	0.682132
957	ERO1A	22.5624	0.66313	2.86956e-112	1	0.161296
958	EHD4	24.9987	0.653587	1.98202e-137	1	0.173878
959	ATP6V0D1	30.6298	0.645481	1.9194e-205	1	0.221979
960	DLG2	88.4156	0.644631	0	1	0.638385
961	CD44	68.2687	0.642449	0	1	0.452575
962	ITGA2	23.4294	0.632984	6.31776e-121	1	0.164409
963	SLC19A1	21.7677	0.625783	1.2872e-104	1	0.169079
964	GSE1	91.6008	0.624047	0	1	0.83094
965	ELK3	17.1009	0.618782	3.24406e-65	1	0.112027
966	MAOA	28.0636	0.602618	9.59395e-173	1	0.193648
967	RFX2	64.7871	0.600427	0	1	0.439382
968	SHC2	28.2841	0.596054	1.93178e-175	1	0.227019
969	CYFIP2	29.7515	0.595522	6.26408e-194	1	0.228761
970	SLC31A1	21.1808	0.587497	3.81886e-99	1	0.159888
971	GABRE	31.1389	0.581806	2.83852e-212	1	0.195279
972	CTD-2215E18.1	25.213	0.580514	9.11571e-140	1	0.221683
973	TRPM4	27.2808	0.57804	2.43071e-163	1	0.197113
974	GRTP1	23.5056	0.573011	1.0559e-121	1	0.165169
975	TNFRSF19	17.6679	0.563033	1.69329e-69	1	0.136338
976	CTSH	34.4574	0.558856	1.54911e-259	1	0.209194
977	ACVR2A	24.0319	0.554675	3.89004e-127	1	0.207156
978	AIM1	31.6801	0.550761	1.17496e-219	1	0.21214
979	EFNA1	19.825	0.549211	4.52545e-87	1	0.14097
980	PNPLA2	16.7802	0.547511	7.48852e-63	1	0.121662
981	KRT7	24.9109	0.544106	1.77035e-136	1	0.160889
982	NHS	38.8718	0.539346	0	1	0.284886
983	MKNK2	19.2992	0.538894	1.33017e-82	1	0.140451
984	KLHL29	72.5607	0.535518	0	1	0.522077
985	TNFAIP2	18.5813	0.530975	1.07616e-76	1	0.123293
986	EIF2AK3	21.6881	0.53076	7.26893e-104	1	0.192092
987	LTA4H	14.5933	0.528123	6.19584e-48	1	0.110878
988	IMPA2	16.7126	0.520976	2.32519e-62	1	0.123886
989	DDX58	15.74	0.520832	1.69453e-55	1	0.131724
990	NXN	64.3868	0.519202	0	1	0.459894
991	JUND	24.028	0.51689	4.27319e-127	1	0.187886
992	NAV2	79.0315	0.515874	0	1	0.808594
993	ASS1	66.6572	0.515546	0	1	0.34807
994	MAGI2	76.8765	0.514636	0	1	0.563212
995	DPP10	55.7117	0.514245	0	1	0.290982
996	CAPN15	25.2863	0.511951	1.43257e-140	1	0.212974
997	SPSB1	42.0984	0.509003	0	1	0.317275
998	BCAT1	15.3824	0.507295	4.44829e-53	1	0.133373
999	SUCLG2-AS1	17.2978	0.504564	1.09713e-66	1	0.158573
1000	CCNG2	10.9846	0.49668	7.64861e-28	1	0.101669
1001	KIAA0513	17.2464	0.496349	2.65935e-66	1	0.161556
1002	EGFR	75.3997	0.493678	0	1	0.752376
1003	PTPRT	56.9857	0.492414	0	1	0.343123
1004	HIST1H2AC	19.4362	0.490937	9.37897e-84	1	0.163372
1005	SERINC2	21.5389	0.490896	1.82491e-102	1	0.174971
1006	HNF1B	23.6197	0.489959	7.16163e-123	1	0.159758
1007	BCL3	21.9397	0.484034	3.00258e-106	1	0.172136
1008	PMP22	10.7644	0.482014	8.48291e-27	1	0.106265
1009	COL8A1	18.6523	0.479894	2.87785e-77	1	0.111675
1010	UNC5B	20.0284	0.478405	7.86144e-89	1	0.150327
1011	MT-TH	15.5737	0.477168	2.29268e-54	1	0.136115
1012	LINC00963	25.1216	0.473407	9.10668e-139	1	0.219793
1013	ARHGAP23	19.3866	0.464558	2.45686e-83	1	0.165336
1014	CIT	21.3518	0.463395	1.00615e-100	1	0.193055
1015	MYRFL	12.9447	0.462847	4.62656e-38	1	0.104356
1016	HSP90AB1	14.9769	0.455796	2.11228e-50	1	0.165688
1017	SYN3	9.57016	0.45422	1.681e-21	1	0.125442
1018	PITPNM3	13.8027	0.442981	4.71845e-43	1	0.130556
1019	CCDC30	13.7091	0.435828	1.71528e-42	1	0.154644
1020	AKNA	25.1086	0.435697	1.26382e-138	1	0.208861
1021	LDHA	10.9256	0.434776	1.46518e-27	1	0.112954
1022	DAAM2	19.4989	0.427377	2.76387e-84	1	0.130908
1023	RUNX2	22.6479	0.426877	4.15588e-113	1	0.165558
1024	BTG2	16.8509	0.424541	2.27687e-63	1	0.146751
1025	RBPJ	45.016	0.423702	0	1	0.429932
1026	ALPK3	11.5502	0.421348	1.27986e-30	1	0.100595
1027	ARID3A	12.063	0.421256	2.94565e-33	1	0.107784
1028	NDE1	20.0728	0.418324	3.2331e-89	1	0.194853
1029	IRAK3	19.1991	0.415586	9.13886e-82	1	0.128166
1030	SQSTM1	33.2244	0.411197	2.04369e-241	1	0.29743
1031	EDA	26.4882	0.409213	4.35944e-154	1	0.234375
1032	FDX1	11.0587	0.40796	3.37373e-28	1	0.121273
1033	CSNK1G2	16.2141	0.407027	8.59027e-59	1	0.163538
1034	FMN1	49.5053	0.405383	0	1	0.386296
1035	SPTLC3	21.5058	0.400679	3.7261e-102	1	0.194204
1036	DNAH11	27.2323	0.398848	9.11929e-163	1	0.179788
1037	KSR2	19.647	0.398062	1.52095e-85	1	0.174748
1038	ZFP36	34.9575	0.396253	4.4798e-267	1	0.30436
1039	HK1	29.1164	0.394914	8.21205e-186	1	0.247976
1040	ADAMTS9-AS2	33.7165	0.390251	1.43532e-248	1	0.245011
1041	PCID2	13.309	0.388137	3.85222e-40	1	0.157479
1042	RORC	20.3387	0.385267	1.49638e-91	1	0.155478
1043	CROCC	11.5821	0.380324	8.84151e-31	1	0.124127
1044	TICAM1	10.5998	0.378297	4.9569e-26	1	0.105042
1045	GNPTAB	16.4734	0.377387	1.23548e-60	1	0.202023
1046	DNAJC15	13.3869	0.376963	1.35644e-40	1	0.148659
1047	TMEM132D	16.4555	0.375228	1.65833e-60	1	0.133151
1048	RELB	11.4104	0.371933	6.40744e-30	1	0.109396
1049	CMTM7	17.2963	0.370574	1.12375e-66	1	0.143731
1050	BACE2	42.3532	0.369645	0	1	0.335841
1051	TXN	11.4039	0.356003	6.89468e-30	1	0.119124
1052	NNMT	14.5388	0.339334	1.36962e-47	1	0.139543
1053	SGO1-AS1	14.7338	0.338828	7.87973e-49	1	0.157702
1054	SNX8	15.6505	0.335456	6.90621e-55	1	0.193278
1055	DNAH7	16.0933	0.335429	6.05506e-58	1	0.169134
1056	TRIM5	13.0644	0.334191	9.73493e-39	1	0.12194
1057	SLC7A6	9.49488	0.330093	3.45929e-21	1	0.132002
1058	LRRK1	21.1587	0.329552	6.08165e-99	1	0.191036
1059	IFT57	8.21818	0.327006	3.02213e-16	1	0.106839
1060	RHOA	23.4011	0.325996	1.22576e-120	1	0.283051
1061	CYP1B1-AS1	10.4179	0.321119	3.38381e-25	1	0.103207
1062	ARHGAP22	15.3143	0.321007	1.26654e-52	1	0.143916
1063	LHFPL2	25.2542	0.319849	3.23001e-140	1	0.282496
1064	ALDH2	10.004	0.319078	2.35227e-23	1	0.102503
1065	NOTCH3	10.7455	0.317577	1.03847e-26	1	0.108155
1066	PRKG1	52.2128	0.316231	0	1	0.390669
1067	TSGA10	6.70269	0.314423	2.74941e-11	1	0.112843
1068	CEP170B	13.5387	0.313283	1.75024e-41	1	0.164428
1069	TBCEL	10.5079	0.312784	1.31246e-25	1	0.163297
1070	MYO15B	20.0479	0.304585	5.33101e-89	1	0.201801
1071	NBEAL2	17.3821	0.298515	2.54007e-67	1	0.1736
1072	CD9	21.1368	0.297099	9.67579e-99	1	0.24377
1073	PMEPA1	44.5523	0.290511	0	1	0.359317
1074	SLC9A1	12.9476	0.28128	4.45785e-38	1	0.159777
1075	PTCH1	8.43388	0.274563	4.94926e-17	1	0.11388
1076	ADCY7	11.2591	0.274519	3.57755e-29	1	0.11325
1077	ZFPM1	25.7018	0.271775	3.57107e-145	1	0.228353
1078	TP53BP2	14.606	0.270817	5.14437e-48	1	0.189627
1079	TFDP1	10.5499	0.265915	8.41748e-26	1	0.154552
1080	ATP13A4	25.3865	0.26037	1.12951e-141	1	0.297652
1081	LAMC1	32.702	0.25624	6.16717e-234	1	0.345346
1082	NINJ2	13.0526	0.253833	1.13552e-38	1	0.132243
1083	SYK	13.9853	0.252846	3.71839e-44	1	0.129519
7000	RP11-53O19.2	42.0476	7.36757	0	2	0.112303
7001	RP11-473L15.3	122.923	7.35204	0	2	0.328458
7002	RP11-53O19.1	358.959	7.3309	0	2	0.960769
7003	MALRD1	320.333	6.68792	0	2	0.868111
7004	GP2	110.943	6.68171	0	2	0.297618
7005	SLITRK6	180.957	6.58313	0	2	0.486344
7006	ANKRD30A	345.731	6.27325	0	2	0.972865
7007	ESR1	357.311	6.1177	0	2	0.973061
7008	LINC01087	304.596	5.96044	0	2	0.827252
7009	POTEKP	312.534	5.94255	0	2	0.849799
7010	CASC16	41.9142	5.87007	0	2	0.114165
7011	PDZPH1P	53.3662	5.83408	0	2	0.145201
7012	NPY1R	156.411	5.70022	0	2	0.430115
7013	LRP1B	287.123	5.69711	0	2	0.836663
7014	RGS5	278.428	5.4868	0	2	0.77663
7015	IGFBP5	283.008	5.44613	0	2	0.787687
7016	AGR2	222.548	5.29214	0	2	0.613528
7017	GFRA1	306.593	5.2913	0	2	0.850858
7018	RP11-30L8.1	50.1465	5.27788	0	2	0.138124
7019	SSFA2	336.586	5.17229	0	2	0.917714
7020	CPHL1P	203.776	5.05871	0	2	0.567611
7021	GATA3	240.827	4.99375	0	2	0.668699
7022	PCAT18	110.648	4.92851	0	2	0.304637
7023	LRP2	256.375	4.90616	0	2	0.720518
7024	CTA-392E5.1	175.378	4.8776	0	2	0.486874
7025	FAR2P1	103.048	4.80919	0	2	0.286031
7026	AC018816.3	155.281	4.67683	0	2	0.43684
7027	ZNF552	205.108	4.6725	0	2	0.575199
7028	SCUBE2	219.445	4.64846	0	2	0.621253
7029	FAM196A	79.6605	4.63301	0	2	0.226468
7030	RP11-459E5.1	66.057	4.62778	0	2	0.184296
7031	PTPRT	270.565	4.59249	0	2	0.788805
7032	NAT1	146.317	4.53786	0	2	0.411215
7033	DACH1	289.499	4.52231	0	2	0.826194
7034	LMX1B	210.386	4.48986	0	2	0.59351
7035	NUF2	70.9989	4.40235	0	2	0.205686
7036	RP11-356O9.1	99.9393	4.36701	0	2	0.283462
7037	TPRG1	307.456	4.34485	0	2	0.891599
7038	GRB14	269.251	4.24397	0	2	0.774042
7039	AC131056.3	100.745	4.2418	0	2	0.28854
7040	MGP	133.971	4.2006	0	2	0.382002
7041	LINC01237	267.43	4.16503	0	2	0.769905
7042	SHROOM1	229.532	4.10066	0	2	0.666248
7043	CA2	126.911	4.03643	0	2	0.368042
7044	CYP4F23P	84.0845	4.03184	0	2	0.240408
7045	MAPT-AS1	83.8241	4.0003	0	2	0.247427
7046	THSD4	329.633	3.88598	0	2	0.973767
7047	KRT15	124.749	3.86676	0	2	0.358828
7048	DENND1B	326	3.85434	0	2	0.928262
7049	CHST8	85.8602	3.83789	0	2	0.256308
7050	SYT9	124.865	3.81774	0	2	0.36667
7051	CLRN1-AS1	43.938	3.7936	0	2	0.128811
7052	ERBB4	311.002	3.78309	0	2	0.962808
7053	MLPH	323.904	3.74238	0	2	0.946221
7054	MAPT	267.228	3.72886	0	2	0.786393
7055	TRPS1	318.502	3.7175	0	2	0.959729
7056	MIR4300HG	128.614	3.66774	0	2	0.398059
7057	PARD6B	199.871	3.66578	0	2	0.595079
7058	PCAT29	161.564	3.65312	0	2	0.481247
7059	WNK4	75.0655	3.64531	0	2	0.218763
7060	ANKRD20A11P	85.6122	3.64401	0	2	0.251113
7061	PDZK1	80.9216	3.64118	0	2	0.238839
7062	PRLR	278.002	3.64063	0	2	0.842035
7063	ADCY1	170.727	3.61207	0	2	0.512499
7064	ABCC11	127.83	3.60798	0	2	0.374101
7065	IQCJ	39.5507	3.53456	0	2	0.121988
7066	RP11-371F15.3	215.043	3.49436	0	2	0.651995
7067	CA12	171.899	3.47545	0	2	0.514851
7068	2023-03-11	45.3325	3.45944	0	2	0.141418
7069	GRM4	37.8597	3.40727	0	2	0.116616
7070	SPDEF	123.252	3.399	0	2	0.36767
7071	FGD3	143.3	3.32109	0	2	0.439702
7072	GRIA2	211.107	3.31507	0	2	0.648878
7073	IGSF21	128.992	3.30436	0	2	0.397824
7074	AFF3	294.083	3.2872	0	2	0.957749
7075	SLC2A10	110.714	3.27282	0	2	0.33981
7076	FBXL7	281.338	3.26824	0	2	0.906009
7077	MYB	109.37	3.2427	0	2	0.330634
7078	CLSTN2	220.068	3.23916	0	2	0.697951
7079	PLXDC2	272.045	3.22938	0	2	0.887599
7080	SYTL2	207.834	3.2283	0	2	0.643623
7081	ST8SIA6	138.994	3.21677	0	2	0.421468
7082	LINC00504	170.958	3.19193	0	2	0.526419
7083	GAD1	58.5063	3.16005	0	2	0.179924
7084	TSPAN13	125.319	3.13825	0	2	0.394118
7085	PBX3	229.256	3.11711	0	2	0.753122
7086	GALNT6	89.5513	3.11164	0	2	0.276679
7087	PCLO	210.669	3.09653	0	2	0.668915
7088	NEK10	202.664	3.08957	0	2	0.635683
7089	BCAS4	110.93	3.06481	0	2	0.350005
7090	CAP2	208.9	3.0594	0	2	0.667425
7091	EVL	262.853	3.05893	0	2	0.827919
7092	RERG	166.114	3.04433	0	2	0.520361
7093	KCNC2	47.7035	3.03787	0	2	0.164102
7094	DCAF10	158.435	3.03772	0	2	0.511793
7095	LRRN1	122.033	3.03462	0	2	0.400451
7096	PPP1R1C	100.692	3.01828	0	2	0.31842
7097	PREX1	256.419	3.01806	0	2	0.833918
7098	KIAA1324	202.774	3.01506	0	2	0.644388
7099	PRR16	89.3738	2.97749	0	2	0.286286
7100	SLC39A6	95.4917	2.97372	0	2	0.308225
7101	NOSTRIN	111.212	2.95409	0	2	0.349828
7102	XBP1	141.171	2.95126	0	2	0.448838
7103	SMPD3	49.2811	2.9365	0	2	0.164651
7104	SEMA3E	117.253	2.89842	0	2	0.376061
7105	AGTR1	125.017	2.84323	0	2	0.398628
7106	BCAS1	125.697	2.83202	0	2	0.397883
7107	MYO3B	61.5538	2.82497	0	2	0.206333
7108	SIAH2	94.0392	2.82012	0	2	0.307342
7109	LEF1	74.1291	2.81526	0	2	0.237192
7110	DNAH5	149.689	2.81174	0	2	0.495716
7111	ZPLD1	58.977	2.80601	0	2	0.183237
7112	RAB30	103.384	2.79771	0	2	0.341398
7113	TBC1D9	206.774	2.77932	0	2	0.681698
7114	SUSD3	44.9243	2.77883	0	2	0.14279
7115	DUSP4	76.4699	2.75229	0	2	0.249407
7116	SKAP1	166.545	2.73962	0	2	0.542711
7117	C5orf66	120.023	2.73518	0	2	0.393236
7118	CYP4Z2P	70.6763	2.72945	0	2	0.220939
7119	SGCE	134.778	2.68658	0	2	0.457308
7120	PI15	48.9308	2.68631	0	2	0.15473
7121	RP11-597D13.9	67.1893	2.67779	0	2	0.216175
7122	RP13-726E6.2	83.8341	2.67085	0	2	0.274797
7123	PTPRN2	223.369	2.63831	0	2	0.77761
7124	NHSL2	84.3339	2.60574	0	2	0.287874
7125	LINC01344	104.613	2.59209	0	2	0.343986
7126	MUC1	182.724	2.5821	0	2	0.618979
7127	ZNF385A	79.4256	2.54135	0	2	0.266072
7128	OVOL2	108.317	2.5411	0	2	0.362631
7129	DCDC1	96.2698	2.51094	0	2	0.321988
7130	ESRRG	186.119	2.48348	0	2	0.656936
7131	TOX3	176.177	2.4763	0	2	0.623841
7132	CACNA1C	213.369	2.45874	0	2	0.759553
7133	BCL2	219.57	2.44843	0	2	0.792863
7134	CYP2B7P	129.869	2.40589	0	2	0.489795
7135	RAI2	38.5086	2.36996	0	2	0.137045
7136	PDCD4	112.246	2.35069	0	2	0.40102
7137	EYA1	40.7049	2.34598	0	2	0.141731
7138	RGS7	134.997	2.34594	0	2	0.476247
7139	AZGP1	110.787	2.33572	0	2	0.379865
7140	SPEF2	79.8082	2.3238	0	2	0.282443
7141	C4orf32	53.9892	2.28911	0	2	0.190334
7142	PAX8-AS1	91.6581	2.27726	0	2	0.320518
7143	PGR	73.1892	2.27514	0	2	0.237585
7144	GREB1	118.374	2.26864	0	2	0.42339
7145	SLC24A3	189.855	2.25556	0	2	0.703186
7146	SLC4A4	127.421	2.24385	0	2	0.525713
7147	ZNF385B	148.396	2.24201	0	2	0.568278
7148	AGR3	83.7891	2.2088	0	2	0.289481
7149	PXDNL	23.2768	2.20611	2.01661e-119	2	0.107852
7150	APOD	35.4933	2.20345	2.61592e-275	2	0.123204
7151	AK8	55.1173	2.19148	0	2	0.19851
7152	TPD52L1	67.2064	2.17271	0	2	0.244976
7153	HMGCS2	104.183	2.16009	0	2	0.365905
7154	FAM155A	158.595	2.15625	0	2	0.618077
7155	F7	45.6629	2.15567	0	2	0.155965
7156	SEMA3C	137.092	2.15015	0	2	0.502068
7157	IL1RAPL1	106.268	2.14543	0	2	0.424233
7158	RP11-191L9.4	144.371	2.14376	0	2	0.521537
7159	GLI3	162.106	2.12578	0	2	0.600941
7160	GRIA1	29.3584	2.1243	6.2362e-189	2	0.148515
7161	VIPR2	32.4581	2.12298	1.56919e-230	2	0.118302
7162	ZNF385D	82.969	2.09929	0	2	0.307578
7163	LRRIQ1	41.1461	2.07035	0	2	0.145319
7164	PKIB	69.0027	2.04778	0	2	0.253995
7165	TFAP2A	66.4284	2.042	0	2	0.240427
7166	RP11-1102P16.1	29.8785	2.03267	1.27612e-195	2	0.111832
7167	GUCY1A3	64.1108	2.02721	0	2	0.235683
7168	CAPN9	27.0398	2.02709	1.55418e-160	2	0.101167
7169	SLC16A2	78.3267	2.02594	0	2	0.303657
7170	AR	147.209	2.02012	0	2	0.561788
7171	NR2F2	52.9242	2.01516	0	2	0.196138
7172	FGF13	163.306	2.01282	0	2	0.630154
7173	NCKAP5	192.798	1.99338	0	2	0.765964
7174	RARA	101.257	1.98789	0	2	0.386413
7175	STC2	66.7936	1.95999	0	2	0.235487
7176	TMEM232	96.9949	1.94977	0	2	0.379257
7177	ARSG	71.8276	1.93559	0	2	0.282796
7178	CHMP1B2P	45.5592	1.93324	0	2	0.171199
7179	PLAT	33.0784	1.90048	2.34931e-239	2	0.124498
7180	SLC19A2	96.1263	1.90047	0	2	0.380629
7181	AK5	81.4449	1.89805	0	2	0.302245
7182	HDAC9	125.277	1.89705	0	2	0.510068
7183	DRAIC	33.6459	1.89319	1.40299e-247	2	0.134418
7184	GPR160	56.6788	1.89239	0	2	0.214293
7185	GCNT1	59.3237	1.88751	0	2	0.228233
7186	DSP	90.0903	1.87843	0	2	0.360671
7187	BTG2	61.997	1.87612	0	2	0.251426
7188	TRAF5	73.7629	1.87337	0	2	0.289579
7189	SPAG17	49.3222	1.85055	0	2	0.186237
7190	LURAP1L	79.0445	1.82788	0	2	0.317812
7191	PRKAR2B	46.7353	1.82155	0	2	0.192197
7192	NTN4	105.701	1.8178	0	2	0.425037
7193	MIR205HG	75.6127	1.80838	0	2	0.270268
7194	BTBD11	84.1601	1.80309	0	2	0.32787
7195	FANK1	59.758	1.78159	0	2	0.2388
7196	ST6GALNAC5	59.7954	1.76238	0	2	0.22139
7197	NPNT	74.9801	1.76174	0	2	0.296108
7198	CYBRD1	54.1189	1.75952	0	2	0.220233
7199	GPC4	75.8558	1.74579	0	2	0.310107
7200	KIAA1211L	76.9632	1.7417	0	2	0.312812
7201	TM4SF1	43.8175	1.73335	0	2	0.17859
7202	CMYA5	45.1287	1.72343	0	2	0.188119
7203	SPATA17	50.1612	1.70368	0	2	0.206646
7204	TTC6	147.826	1.69279	0	2	0.626997
7205	VIPR1	43.3125	1.67376	0	2	0.18108
7206	CTA-363E6.2	58.3954	1.67154	0	2	0.228134
7207	RP11-136K7.2	24.9421	1.67153	7.47071e-137	2	0.100951
7208	FAM198B	34.8232	1.66388	4.42602e-265	2	0.141653
7209	LYPD6	43.1885	1.62885	0	2	0.181727
7210	C16orf74	50.0017	1.5802	0	2	0.211489
7211	LRRC6	47.9131	1.5548	0	2	0.220606
7212	SLC40A1	32.0748	1.49249	3.68773e-225	2	0.145535
7213	PRSS23	31.2728	1.47281	3.93921e-214	2	0.159259
7214	CORO2A	48.0593	1.45714	0	2	0.219371
7215	ABLIM3	97.614	1.45661	0	2	0.4388
7216	LINC01266	27.9145	1.43529	5.64626e-171	2	0.127576
7217	C6orf132	47.0746	1.41048	0	2	0.206588
7218	ABCA12	25.4481	1.4022	2.17696e-142	2	0.109636
7219	VAV3	92.774	1.38416	0	2	0.424703
7220	SYT7	62.0402	1.37099	0	2	0.293697
7221	LINC00882	48.2861	1.36963	0	2	0.242015
7222	TSC22D3	48.7326	1.36624	0	2	0.230213
7223	ENPP1	50.283	1.3657	0	2	0.227507
7224	DNAH7	54.1851	1.35233	0	2	0.257092
7225	LYPD6B	60.3259	1.35024	0	2	0.25723
7226	BICDL1	42.6735	1.34562	0	2	0.216685
7227	CCDC148	38.0378	1.32433	0	2	0.19353
7228	HYDIN	28.3845	1.32044	1.02024e-176	2	0.13383
7229	KIAA1324L	47.4039	1.30579	0	2	0.239976
7230	AP001347.6	38.5441	1.29989	0	2	0.202255
7231	GLCE	52.5619	1.2913	0	2	0.275071
7232	TJP3	33.0785	1.29086	2.34557e-239	2	0.157181
7233	SLC4A7	89.9635	1.28937	0	2	0.460465
7234	AGBL4	101.667	1.28787	0	2	0.490481
7235	CENPP	86.8626	1.28411	0	2	0.477247
7236	CCDC170	24.7255	1.28222	1.61954e-134	2	0.114146
7237	BHLHE40	49.2605	1.27602	0	2	0.245603
7238	SLC4A8	30.2476	1.27347	1.94905e-200	2	0.179355
7239	ZNF423	36.2861	1.25122	1.15262e-287	2	0.191883
7240	SPTLC3	54.85	1.24503	0	2	0.27113
7241	FAM102B	32.697	1.23985	6.53932e-234	2	0.17759
7242	IGFBP4	63.7818	1.22083	0	2	0.312107
7243	KCNH1	37.4729	1.2174	1.13783e-306	2	0.187668
7244	CA8	31.9947	1.20656	4.81095e-224	2	0.170493
7245	SLC7A8	29.3785	1.20155	3.46689e-189	2	0.151083
7246	PDZRN3	83.1949	1.1945	0	2	0.406431
7247	SEMA6D	55.8489	1.19069	0	2	0.308362
7248	KAZN	130.237	1.18912	0	2	0.740672
7249	ZBTB7C	86.9098	1.18779	0	2	0.428036
7250	INPP4B	94.3514	1.17769	0	2	0.46966
7251	MT-RNR1	125.444	1.15822	0	2	0.986315
7252	ANOS1	50.1361	1.15672	0	2	0.250348
7253	HOXB3	40.2653	1.14478	0	2	0.188158
7254	SERPINA3	27.9444	1.14325	2.45486e-171	2	0.142025
7255	MICALCL	20.4481	1.13466	1.45942e-92	2	0.10795
7256	SLC2A1	39.0123	1.12627	0	2	0.185335
7257	TP63	44.4483	1.11618	0	2	0.192275
7258	MOK	37.2041	1.10525	2.59484e-302	2	0.220018
7259	EFHD1	68.109	1.08816	0	2	0.297481
7260	FMN1	84.9597	1.08473	0	2	0.451485
7261	LONRF2	25.1161	1.07894	9.58048e-139	2	0.151867
7262	EMID1	17.3404	1.07179	4.68998e-67	2	0.102304
7263	HIST1H2AC	39.9072	1.06684	0	2	0.212548
7264	MED12L	39.6751	1.06585	0	2	0.228036
7265	RHOH	23.9679	1.05929	1.6515e-126	2	0.11146
7266	AC026188.1	21.7114	1.05605	3.95983e-104	2	0.148848
7267	ABCC5	50.802	1.05186	0	2	0.288187
7268	TPM4	54.9097	1.03244	0	2	0.369415
7269	ZNF217	27.5931	1.02868	4.23255e-167	2	0.161788
7270	PLA2R1	35.5631	1.02864	2.20122e-276	2	0.201392
7271	RAP2C-AS1	28.807	1.02222	5.7707e-182	2	0.186668
7272	ABHD3	38.868	1.01682	0	2	0.239349
7273	TMEM144	30.6593	1.01486	7.02384e-206	2	0.158788
7274	SOX2-OT	69.4692	1.00955	0	2	0.370611
7275	BICDL2	40.2177	1.00696	0	2	0.225645
7276	NOTCH3	23.1992	0.990317	1.22118e-118	2	0.137379
7277	CCDC30	27.8531	0.985739	3.12899e-170	2	0.186256
7278	PEX5L	34.1464	0.980828	6.02161e-255	2	0.157828
7279	LINC01006	37.2407	0.976382	6.65072e-303	2	0.242153
7280	RNLS	28.4288	0.963354	2.90059e-177	2	0.19355
7281	RAD51B	118.487	0.955733	0	2	0.774375
7282	RP11-120D5.1	19.8909	0.937012	1.10688e-87	2	0.133732
7283	SYAP1	25.5055	0.933935	5.04227e-143	2	0.168846
7284	LINC00578	47.7162	0.93281	0	2	0.273836
7285	NFASC	56.9383	0.931137	0	2	0.329517
7286	EIF2AK3	29.4027	0.92801	1.69908e-189	2	0.206725
7287	CRIM1	75.3642	0.902023	0	2	0.46913
7288	SLC1A1	14.914	0.898596	4.80514e-50	2	0.152318
7289	TRPM4	33.424	0.8868	2.39589e-244	2	0.210215
7290	CAPN13	28.456	0.87059	1.34071e-177	2	0.166356
7291	GRHL1	20.6517	0.869844	2.21891e-94	2	0.136516
7292	ACOX3	32.6652	0.855407	1.84977e-233	2	0.240349
7293	RHOBTB1	16.8718	0.849408	1.42695e-63	2	0.133183
7294	NRXN3	51.497	0.847128	0	2	0.402176
7295	MIR646HG	42.2405	0.841225	0	2	0.239349
7296	GNA14	53.6195	0.839577	0	2	0.328046
7297	KRT8	20.1396	0.825908	7.63459e-90	2	0.139555
7298	EGR1	40.0141	0.822379	0	2	0.276267
7299	KSR2	25.9439	0.801845	6.37826e-148	2	0.18657
7300	PYGB	29.461	0.795691	3.05772e-190	2	0.224939
7301	AIM1	31.2929	0.783927	2.1018e-214	2	0.207784
7302	ERBB2	52.7273	0.77536	0	2	0.292697
7303	TRIB1	14.9469	0.769778	2.9365e-50	2	0.116832
7304	LIPE-AS1	23.1877	0.749105	1.59252e-118	2	0.199882
7305	RUNX1	86.7817	0.742209	0	2	0.710675
7306	MPPED2	15.9369	0.742182	6.60101e-57	2	0.15026
7307	IGFBP2	21.1209	0.725903	1.22752e-98	2	0.140829
7308	XDH	20.2455	0.725282	8.99867e-91	2	0.126811
7309	PXDN	23.7618	0.723603	2.25521e-124	2	0.1801
7310	DLG5	45.7746	0.713737	0	2	0.366317
7311	FOSB	51.2714	0.711953	0	2	0.295559
7312	IKZF2	18.9801	0.70238	5.41768e-80	2	0.16469
7313	RORC	22.9623	0.702165	2.88952e-116	2	0.160024
7314	EEF2	16.0189	0.70166	1.77574e-57	2	0.180708
7315	SLC12A2	35.9344	0.69186	3.78529e-282	2	0.273346
7316	KCNQ5	37.169	0.681432	9.57234e-302	2	0.254877
7317	FAM83F	17.5044	0.677608	2.68702e-68	2	0.114067
7318	STEAP3	25.193	0.675574	1.3816e-139	2	0.20943
7319	MACROD2	71.8716	0.663365	0	2	0.592903
7320	ZMIZ1-AS1	13.3144	0.659255	3.19722e-40	2	0.133203
7321	FAM227A	16.6849	0.654895	3.2853e-62	2	0.151769
7322	AMPH	9.69797	0.652556	4.46157e-22	2	0.104911
7323	SLC9A1	19.3568	0.651494	3.96229e-83	2	0.172591
7324	DAB1	41.7634	0.6403	0	2	0.368336
7325	RGS3	24.1874	0.639836	8.36473e-129	2	0.192667
7326	FRMD6	23.4626	0.633657	2.6238e-121	2	0.188217
7327	LNX1	17.9515	0.6224	9.6208e-72	2	0.180198
7328	NELL2	17.7444	0.609293	3.90336e-70	2	0.155259
7329	DHFR	13.3661	0.603172	1.60522e-40	2	0.156828
7330	HK2	15.6821	0.601637	3.73207e-55	2	0.121772
7331	OBSCN	16.9106	0.600576	7.4056e-64	2	0.150966
7332	TMC5	47.846	0.584543	0	2	0.312616
7333	MT-CO3	47.8629	0.575899	0	2	0.551848
7334	SPIRE2	18.7399	0.566674	5.03601e-78	2	0.191079
7335	CATSPERB	31.8631	0.554694	3.20075e-222	2	0.263719
7336	KCNJ3	8.59263	0.549536	1.16725e-17	2	0.117126
7337	C1orf168	16.7972	0.547971	5.00866e-63	2	0.13083
7338	HSPB1	13.0666	0.536677	8.49134e-39	2	0.120439
7339	SLC25A43	11.7417	0.531476	1.23812e-31	2	0.153397
7340	CH507-528H12.1	10.2477	0.524804	1.80061e-24	2	0.135712
7341	FAM110B	35.4466	0.52109	1.36517e-274	2	0.327772
7342	MAP1B	15.3512	0.519129	6.35724e-53	2	0.200353
7343	PIK3C2B	15.9061	0.518334	1.07805e-56	2	0.187982
7344	SLC7A2	34.2633	0.517228	1.10563e-256	2	0.270326
7345	KCNS3	14.3663	0.514987	1.47493e-46	2	0.143574
7346	CHPT1	16.278	0.508893	2.70326e-59	2	0.178571
7347	PCID2	9.47724	0.491487	3.74391e-21	2	0.146123
7348	ANXA6	10.2582	0.47468	1.61477e-24	2	0.147946
7349	SEPT6	8.89574	0.454083	8.08092e-19	2	0.117616
7350	SMS	7.48596	0.45139	9.26623e-14	2	0.124556
7351	GRTP1	11.2073	0.432812	5.83356e-29	2	0.133948
7352	SELENBP1	10.0456	0.418324	1.41209e-23	2	0.108382
7353	ERO1B	5.32925	0.417472	1.14507e-07	2	0.106264
7354	SNX8	10.2597	0.404888	1.59166e-24	2	0.176806
7355	TSGA10	3.70162	0.403025	0.000230129	2	0.1045
7356	MIDN	14.1164	0.397457	5.21066e-45	2	0.172924
7357	CH507-513H4.1	11.0051	0.365466	5.54965e-28	2	0.234957
7358	AHNAK	17.8866	0.363473	3.08545e-71	2	0.322047
7359	ERCC1	6.09641	0.356302	1.31158e-09	2	0.126988
7360	CD44	32.6112	0.348666	1.07572e-232	2	0.354514
7361	KITLG	17.1131	0.343169	2.35565e-65	2	0.188629
7362	MT-ND1	32.5501	0.336306	7.88642e-232	2	0.577316
7363	SLC44A1	23.6137	0.333815	7.50578e-123	2	0.32336
7364	LINC00963	9.3629	0.329716	1.10499e-20	2	0.178237
7365	RAB27B	7.4826	0.307669	9.5001e-14	2	0.144711
7366	MKNK2	6.7303	0.293772	2.12088e-11	2	0.109421
7367	GSE1	44.0454	0.280823	0	2	0.727968
7368	PLEKHH1	5.55377	0.269168	3.28973e-08	2	0.10001
12353	SLC11A1	176.458	7.1195	0	3	0.477817
12354	MARCO	104.429	7.1088	0	3	0.281653
12355	MRC1	216.247	6.74663	0	3	0.587856
12356	SIGLEC1	136.012	6.62657	0	3	0.368455
12357	OLR1	158.756	6.60181	0	3	0.432158
12358	RP11-356N1.2	61.2557	6.55561	0	3	0.165824
12359	CD5L	65.7409	6.53367	0	3	0.178139
12360	RP11-212I21.2	55.4757	6.49881	0	3	0.150028
12361	RP11-246K15.1	57.3592	6.42156	0	3	0.155638
12362	VSIG4	82.0323	6.34146	0	3	0.222903
12363	SPI1	181.362	6.10315	0	3	0.494827
12364	CLEC7A	126.59	6.04034	0	3	0.345655
12365	FGR	85.0928	5.99061	0	3	0.231717
12366	MS4A4A	69.7618	5.96962	0	3	0.190335
12367	CD163	94.8997	5.90003	0	3	0.260007
12368	FGD2	149.169	5.8694	0	3	0.408006
12369	ITGAX	165.449	5.78393	0	3	0.454441
12370	RP11-807H22.7	48.9138	5.61923	0	3	0.13451
12371	PIK3R5	226.359	5.59288	0	3	0.623647
12372	LAPTM5	184.758	5.57663	0	3	0.50945
12373	THEMIS2	163.71	5.56322	0	3	0.45072
12374	LAIR1	73.2317	5.55232	0	3	0.200959
12375	TFEC	150.573	5.54741	0	3	0.415128
12376	ALOX5	196.479	5.42292	0	3	0.544465
12377	STX11	132.286	5.41808	0	3	0.365769
12378	HCK	145.607	5.40688	0	3	0.402535
12379	ADGRE4P	46.464	5.27875	0	3	0.128303
12380	CYSLTR2	37.8038	5.27532	0	3	0.10419
12381	DPEP2	43.8927	5.25823	0	3	0.120603
12382	PLA2G7	49.2993	5.2507	0	3	0.137952
12383	MMP19	87.1666	5.22796	0	3	0.242718
12384	SLA	158.381	5.16212	0	3	0.440673
12385	NLRC4	42.807	5.15822	0	3	0.118295
12386	PARVG	144.095	5.1446	0	3	0.400048
12387	CD300LF	59.5587	5.12446	0	3	0.165128
12388	WDFY4	206.761	5.10839	0	3	0.57572
12389	C1QB	80.2897	5.072	0	3	0.223022
12390	DOCK2	285.627	5.07077	0	3	0.7992
12391	PRAM1	73.0789	5.05419	0	3	0.203466
12392	CD86	87.502	5.04413	0	3	0.244091
12393	HLA-DQA1	83.0547	5.04023	0	3	0.230861
12394	FPR3	55.9036	5.01197	0	3	0.155857
12395	MS4A4E	57.9922	4.99967	0	3	0.162701
12396	JAML	52.7209	4.93504	0	3	0.146228
12397	MYO1F	159.531	4.93172	0	3	0.445806
12398	MS4A6A	54.077	4.92969	0	3	0.151142
12399	TRPV2	76.3562	4.92632	0	3	0.213791
12400	RP11-1080G15.1	67.5055	4.92181	0	3	0.18936
12401	MSR1	217.49	4.92138	0	3	0.61177
12402	CD83	144.525	4.91859	0	3	0.406394
12403	SCIMP	55.7401	4.90215	0	3	0.15522
12404	TREM1	114.355	4.89332	0	3	0.321781
12405	KLHL6	147.014	4.8781	0	3	0.41091
12406	SRGN	112.309	4.85116	0	3	0.31446
12407	NFAM1	89.2669	4.83383	0	3	0.251174
12408	NCKAP1L	110.156	4.76962	0	3	0.308292
12409	CSF2RA	143.727	4.76063	0	3	0.406673
12410	GLIPR2	150.144	4.62933	0	3	0.431581
12411	NCF2	80.2434	4.61288	0	3	0.225907
12412	PLCB2	62.8231	4.58923	0	3	0.176846
12413	IL3RA	41.3955	4.58438	0	3	0.117261
12414	NCF4	41.2547	4.57099	0	3	0.115928
12415	FCRL1	42.8297	4.56491	0	3	0.118793
12416	C1QC	36.1185	4.55815	4.61546e-285	3	0.101783
12417	BTK	36.6907	4.55178	4.21082e-294	3	0.103116
12418	PTPRC	217.296	4.51917	0	3	0.616903
12419	KCNE1	66.2483	4.51875	0	3	0.187291
12420	CMKLR1	65.3681	4.51553	0	3	0.187052
12421	CR1	38.8447	4.51442	0	3	0.109363
12422	INHBA	82.5141	4.49867	0	3	0.238501
12423	SAMSN1	117.613	4.48641	0	3	0.334036
12424	CD163L1	55.9006	4.4355	0	3	0.163039
12425	CECR1	105.58	4.43197	0	3	0.300275
12426	EMILIN2	109.903	4.39171	0	3	0.314499
12427	RGCC	119.861	4.38749	0	3	0.347266
12428	TM6SF1	71.213	4.382	0	3	0.205057
12429	C14orf80	47.0349	4.36914	0	3	0.13445
12430	IL10RA	79.6837	4.3676	0	3	0.226962
12431	TBXAS1	230.065	4.35077	0	3	0.664551
12432	AC024084.1	39.2888	4.35061	0	3	0.111233
12433	PTGER4	75.1501	4.33894	0	3	0.213891
12434	CD300A	36.7913	4.32304	1.04695e-295	3	0.105284
12435	ADAMTSL4	90.7167	4.31898	0	3	0.25939
12436	SAMHD1	243.075	4.30627	0	3	0.705833
12437	PLEK	71.9441	4.29775	0	3	0.206211
12438	ALOX5AP	50.9361	4.27223	0	3	0.144537
12439	LCP2	141.394	4.26208	0	3	0.405539
12440	HLA-DRA	118.765	4.25471	0	3	0.342671
12441	HCLS1	96.9651	4.25193	0	3	0.277793
12442	CSF1R	100.116	4.23739	0	3	0.287761
12443	C10orf128	44.8726	4.23712	0	3	0.127825
12444	PECAM1	184.387	4.2182	0	3	0.530161
12445	RP11-426C22.5	223.572	4.21238	0	3	0.656414
12446	IRF8	91.8461	4.20835	0	3	0.263429
12447	F13A1	40.8353	4.20781	0	3	0.125497
12448	CD84	56.4644	4.20484	0	3	0.161905
12449	CD37	44.5944	4.18427	0	3	0.125915
12450	SLC7A7	79.9228	4.16581	0	3	0.230145
12451	OVCH1	33.1233	4.16209	4.86404e-240	3	0.100032
12452	PTAFR	102.334	4.15961	0	3	0.297808
12453	CYTH4	67.7106	4.14252	0	3	0.194612
12454	RGS1	57.2893	4.12699	0	3	0.165029
12455	GPNMB	94.9646	4.12218	0	3	0.275088
12456	CYTIP	99.1197	4.10853	0	3	0.284199
12457	EGR2	47.1683	4.06499	0	3	0.137196
12458	ABCG1	163.203	4.05682	0	3	0.488739
12459	HLA-DQB1	69.5086	4.04754	0	3	0.200601
12460	HLA-DRB5	54.3711	4.03214	0	3	0.156832
12461	MILR1	40.7492	3.9852	0	3	0.119071
12462	CD74	247.393	3.96745	0	3	0.745345
12463	GAB3	115.845	3.95562	0	3	0.338473
12464	CD53	80.6607	3.93934	0	3	0.232652
12465	HLA-DRB1	99.759	3.93018	0	3	0.2917
12466	ADGRE5	138.103	3.92923	0	3	0.41479
12467	CSF2RB	36.0015	3.91948	3.13401e-283	3	0.103155
12468	CD4	66.7912	3.90387	0	3	0.193856
12469	IRAK3	151.738	3.89715	0	3	0.447139
12470	PIK3R6	38.2962	3.85807	0	3	0.112208
12471	LY86	48.5794	3.83965	0	3	0.140976
12472	ADAP2	65.8091	3.8299	0	3	0.195567
12473	VAV1	106.115	3.82186	0	3	0.312152
12474	ITGB2	72.5706	3.7934	0	3	0.211861
12475	DOCK8	258.023	3.7926	0	3	0.767527
12476	PPARG	192.61	3.78187	0	3	0.600688
12477	DOCK11	180.17	3.78136	0	3	0.539094
12478	FYB	120.723	3.77888	0	3	0.356339
12479	AXL	125.253	3.75476	0	3	0.370822
12480	CIITA	200.974	3.74761	0	3	0.605583
12481	CXCL16	61.9574	3.72686	0	3	0.182377
12482	HBEGF	54.6119	3.72304	0	3	0.162562
12483	FERMT3	55.7073	3.7022	0	3	0.163934
12484	FMNL1	62.5758	3.69924	0	3	0.185142
12485	GPRIN3	129.987	3.69174	0	3	0.386459
12486	ARRB2	92.1166	3.68599	0	3	0.2765
12487	C22orf34	177.6	3.67542	0	3	0.529882
12488	PIK3CG	39.5781	3.66823	0	3	0.11549
12489	ARHGAP15	199.765	3.66748	0	3	0.597983
12490	RP11-13N12.1	72.6219	3.63212	0	3	0.212737
12491	ADTRP	54.3853	3.62278	0	3	0.162164
12492	HLA-DPB1	65.0439	3.60814	0	3	0.193697
12493	SLC37A2	36.2516	3.60237	3.75883e-287	3	0.108129
12494	RAB31	240.732	3.57666	0	3	0.738541
12495	ZEB2	252.398	3.56282	0	3	0.777177
12496	STAB1	46.8593	3.55351	0	3	0.142607
12497	HLA-DPA1	69.709	3.55304	0	3	0.208618
12498	MITF	224.054	3.53889	0	3	0.690236
12499	ATP6V0D2	35.5776	3.50813	1.21265e-276	3	0.107393
12500	BIN2	43.4684	3.49636	0	3	0.12878
12501	LCP1	97.9323	3.49565	0	3	0.294664
12502	TFRC	151.235	3.49501	0	3	0.490828
12503	TRPM2	74.4286	3.4932	0	3	0.236074
12504	ABR	294.669	3.48958	0	3	0.890916
12505	SLCO2B1	201.938	3.48934	0	3	0.624443
12506	COLEC12	138.683	3.4792	0	3	0.432775
12507	LYZ	34.5369	3.47005	8.41513e-261	3	0.102061
12508	FLI1	162.007	3.45879	0	3	0.488938
12509	MPP1	49.7616	3.43457	0	3	0.155021
12510	IKZF1	122.206	3.43108	0	3	0.365431
12511	HS3ST2	33.0125	3.43	1.89064e-238	3	0.112944
12512	CTSB	226.118	3.4282	0	3	0.714468
12513	RIN3	222.781	3.42609	0	3	0.686814
12514	ARHGAP18	171.681	3.42255	0	3	0.531116
12515	CPVL	85.1039	3.42003	0	3	0.265001
12516	SLC8A1	244.827	3.40846	0	3	0.776699
12517	SH2B3	162.603	3.40823	0	3	0.503919
12518	CTSZ	100.43	3.39205	0	3	0.311615
12519	HAVCR2	59.7634	3.39105	0	3	0.184745
12520	NFKBID	65.9781	3.36891	0	3	0.20649
12521	RELT	79.6967	3.36048	0	3	0.246081
12522	ITGAM	45.2727	3.35263	0	3	0.138588
12523	FGD5	99.7939	3.35203	0	3	0.300752
12524	NABP1	99.677	3.34781	0	3	0.310978
12525	PLAUR	75.4266	3.34556	0	3	0.230304
12526	STAC	116.213	3.33088	0	3	0.368415
12527	GRN	65.4396	3.32089	0	3	0.201237
12528	FHAD1	80.5232	3.31391	0	3	0.248707
12529	CTC-550B14.7	58.9557	3.30084	0	3	0.182079
12530	KCNK13	37.8722	3.29777	0	3	0.118057
12531	ABHD5	86.8053	3.29275	0	3	0.279823
12532	SH3TC1	115.986	3.28568	0	3	0.360377
12533	PNPLA6	91.1064	3.28439	0	3	0.288835
12534	SYK	142.168	3.28269	0	3	0.438544
12535	EPB41L3	156.186	3.26153	0	3	0.490391
12536	LPL	58.6212	3.26116	0	3	0.181522
12537	AC009784.3	42.3008	3.24889	0	3	0.129775
12538	KCNAB2	151.078	3.22294	0	3	0.478533
12539	KLF4	50.5385	3.22289	0	3	0.152495
12540	GLDN	69.0532	3.22261	0	3	0.220794
12541	C5AR1	107.149	3.22013	0	3	0.339826
12542	ARHGAP25	118.813	3.22009	0	3	0.369509
12543	EPSTI1	128.193	3.17547	0	3	0.398715
12544	AOAH	108.429	3.17351	0	3	0.345854
12545	ITGAL	59.7725	3.15626	0	3	0.181283
12546	RASGEF1B	182.625	3.14986	0	3	0.587896
12547	SLFN11	49.1786	3.13381	0	3	0.15158
12548	CYBA	61.4525	3.13225	0	3	0.188425
12549	B3GNT5	94.8425	3.11839	0	3	0.307218
12550	METRNL	46.2274	3.11358	0	3	0.145094
12551	MGAT3	46.4409	3.08748	0	3	0.154982
12552	DDX60L	142.046	3.08121	0	3	0.460926
12553	SH3BP5	149.789	3.0734	0	3	0.490948
12554	ARHGAP30	76.0421	3.06889	0	3	0.236352
12555	PLXDC2	260.513	3.05686	0	3	0.881526
12556	HVCN1	35.0567	3.0563	1.17882e-268	3	0.109343
12557	PARP15	58.7599	3.05111	0	3	0.182198
12558	FLVCR2	104.616	3.04449	0	3	0.331947
12559	UPP1	84.1576	3.03988	0	3	0.269835
12560	CTSS	75.3675	3.03485	0	3	0.2386
12561	LSP1	56.1433	3.03258	0	3	0.173683
12562	TNFAIP2	112.679	3.01846	0	3	0.354349
12563	LGMN	87.6855	3.01239	0	3	0.301488
12564	ATP10A	121.734	3.00502	0	3	0.415486
12565	VIM	134.573	2.99497	0	3	0.438067
12566	MICAL1	76.1573	2.97725	0	3	0.245364
12567	GPCPD1	199.777	2.97472	0	3	0.678418
12568	SLC43A2	103.57	2.97105	0	3	0.344183
12569	RP13-143G15.4	40.0045	2.96119	0	3	0.13077
12570	ENTPD1	79.4762	2.95684	0	3	0.251711
12571	MYADM	80.8417	2.89151	0	3	0.265677
12572	GRAMD1B	126.438	2.88876	0	3	0.421713
12573	PSAP	170.431	2.88591	0	3	0.578366
12574	RILPL2	35.7404	2.87989	3.64301e-279	3	0.11559
12575	RP11-588H23.3	33.6379	2.87691	1.69699e-247	3	0.112048
12576	INPP5D	127.078	2.87278	0	3	0.41284
12577	TNFRSF1B	88.5396	2.86578	0	3	0.291819
12578	RCSD1	60.2185	2.85154	0	3	0.194553
12579	CTSC	75.8735	2.84903	0	3	0.246837
12580	SLC16A3	49.1471	2.83678	0	3	0.158006
12581	NR4A3	48.4482	2.82366	0	3	0.160214
12582	NPL	91.6507	2.82111	0	3	0.307377
12583	ATP6V1B2	79.6417	2.81135	0	3	0.272581
12584	LPCAT2	50.1604	2.80652	0	3	0.160731
12585	TYMP	48.4807	2.80155	0	3	0.15532
12586	PLBD1	44.0245	2.79788	0	3	0.140677
12587	C10orf54	48.9966	2.79785	0	3	0.161448
12588	CHST11	223.971	2.7954	0	3	0.783682
12589	SLC16A10	69.921	2.78115	0	3	0.260544
12590	PTPN22	34.7627	2.77319	3.35769e-264	3	0.110019
12591	MAFB	32.5861	2.75205	2.23703e-232	3	0.106418
12592	SP140	32.5829	2.75148	2.48331e-232	3	0.104767
12593	AC069368.3	48.5019	2.74318	0	3	0.161607
12594	AL163953.3	124.42	2.71542	0	3	0.438584
12595	ENG	58.6788	2.70395	0	3	0.18554
12596	LTA4H	75.7925	2.70055	0	3	0.258455
12597	MERTK	87.8409	2.69963	0	3	0.333579
12598	GK	85.3014	2.69823	0	3	0.294505
12599	TRHDE	55.8729	2.67904	0	3	0.190992
12600	KMO	60.0035	2.67717	0	3	0.196761
12601	AKIRIN2	92.7102	2.66761	0	3	0.320587
12602	MGAT1	78.2179	2.66253	0	3	0.267189
12603	ATP8B4	77.4756	2.64726	0	3	0.270114
12604	MME	60.2779	2.64722	0	3	0.196304
12605	NLRP1	86.0749	2.64573	0	3	0.288019
12606	FTH1	123.461	2.63908	0	3	0.428895
12607	ATP1B3	96.4847	2.62148	0	3	0.352598
12608	COTL1	63.7965	2.61465	0	3	0.217173
12609	LYN	198.243	2.61459	0	3	0.687291
12610	RUNX3	31.1887	2.60547	5.03759e-213	3	0.102877
12611	MLKL	45.3286	2.5965	0	3	0.147501
12612	SLC24A4	27.5056	2.594	4.39505e-166	3	0.10226
12613	PLCG2	111.316	2.59222	0	3	0.370544
12614	SLC2A3	34.841	2.59218	2.20592e-265	3	0.121498
12615	RP11-556E13.1	35.4094	2.59103	4.72798e-274	3	0.119032
12616	LINC00607	42.2928	2.58029	0	3	0.145273
12617	ADCY7	93.0143	2.57797	0	3	0.31257
12618	PIK3CD	51.9496	2.57444	0	3	0.175792
12619	RGS10	42.0165	2.56683	0	3	0.142329
12620	MCTP1	135.704	2.5663	0	3	0.463672
12621	GAS7	168.426	2.56514	0	3	0.592949
12622	PARVB	100.338	2.56363	0	3	0.346053
12623	MB21D2	96.8857	2.55885	0	3	0.341537
12624	GNB4	70.0969	2.55397	0	3	0.243256
12625	FRMD4A	215.094	2.54717	0	3	0.76709
12626	ARHGAP22	86.6482	2.53091	0	3	0.310381
12627	ARHGAP10	170.547	2.5308	0	3	0.604628
12628	SIDT2	58.4632	2.52086	0	3	0.199964
12629	APBB1IP	109.645	2.50791	0	3	0.371936
12630	OSBPL11	81.4024	2.50682	0	3	0.293769
12631	KLF2	38.2478	2.50189	0	3	0.124741
12632	STK17B	98.5374	2.5015	0	3	0.34852
12633	PRKCB	91.4499	2.49817	0	3	0.328605
12634	PIK3AP1	112.992	2.49489	0	3	0.391055
12635	MOB3B	141.27	2.48925	0	3	0.516115
12636	SFMBT2	168.545	2.48894	0	3	0.609701
12637	CTD-2015H3.2	62.8617	2.48691	0	3	0.218029
12638	RAB20	91.0897	2.48548	0	3	0.317384
12639	MCOLN2	28.4605	2.47718	1.09469e-177	3	0.100211
12640	STARD8	36.4154	2.47518	9.81902e-290	3	0.125537
12641	KCNAB1	45.2819	2.47403	0	3	0.159438
12642	TCIRG1	69.7771	2.46731	0	3	0.237148
12643	ANXA1	79.6985	2.46037	0	3	0.273038
12644	CD109	41.6739	2.46029	0	3	0.150227
12645	UCP2	39.0561	2.44506	0	3	0.133694
12646	SIRPA	103.919	2.44206	0	3	0.372493
12647	ITGA4	31.3744	2.44106	1.51116e-215	3	0.109701
12648	RCN3	37.3499	2.42628	1.07273e-304	3	0.128641
12649	LPXN	94.1106	2.42328	0	3	0.33521
12650	DOCK10	167.721	2.42087	0	3	0.597266
12651	FAM49A	103.49	2.42026	0	3	0.381327
12652	ADGRE2	29.8973	2.4183	6.79172e-196	3	0.103971
12653	LITAF	120.487	2.40524	0	3	0.440594
12654	GNA13	106.695	2.40518	0	3	0.39591
12655	TGFB1	51.6345	2.39291	0	3	0.179632
12656	GAS2L3	46.3035	2.38739	0	3	0.160473
12657	HEATR5B	99.8808	2.36633	0	3	0.382679
12658	GPR137B	111.848	2.36387	0	3	0.4167
12659	ZNF331	77.5743	2.36049	0	3	0.315454
12660	ZNF589	58.0556	2.35555	0	3	0.221829
12661	FMNL3	93.3314	2.34854	0	3	0.334056
12662	SLC31A1	80.3408	2.34501	0	3	0.299439
12663	PRKCD	70.8889	2.32431	0	3	0.249741
12664	IFI6	28.9063	2.32023	3.07137e-183	3	0.106259
12665	DAPP1	29.1052	2.31968	9.57672e-186	3	0.101643
12666	MAP3K8	61.7774	2.29267	0	3	0.221272
12667	TUBB6	42.3517	2.26719	0	3	0.147402
12668	FAM102B	78.2001	2.26333	0	3	0.288477
12669	MIR24-2	61.5785	2.25901	0	3	0.228135
12670	SLC29A3	44.6375	2.25301	0	3	0.165566
12671	IFI44L	38.9156	2.24067	0	3	0.137176
12672	RAB8B	100.805	2.23611	0	3	0.37683
12673	KYNU	136.981	2.23537	0	3	0.491843
12674	TGFBI	56.4789	2.23287	0	3	0.202889
12675	SNX2	80.1665	2.23159	0	3	0.303677
12676	DZIP1L	47.7645	2.22497	0	3	0.170778
12677	TEC	67.8167	2.22326	0	3	0.248209
12678	RASSF4	70.2364	2.22303	0	3	0.26703
12679	ZNF804A	75.1301	2.2228	0	3	0.265737
12680	LINC00278	53.8247	2.21311	0	3	0.199706
12681	RP11-384F7.2	83.9595	2.20825	0	3	0.334016
12682	ATP6V0D1	96.9492	2.1913	0	3	0.37305
12683	ACSL1	143.673	2.16854	0	3	0.558193
12684	PLEKHA2	104.832	2.16665	0	3	0.396407
12685	PDE4A	59.7947	2.16461	0	3	0.229966
12686	EEF1DP3	47.0579	2.16185	0	3	0.18373
12687	AP1B1	87.7953	2.15728	0	3	0.337597
12688	EFHD2	52.3275	2.15022	0	3	0.198572
12689	FAR2	83.4043	2.14618	0	3	0.311774
12690	GNAI2	83.6096	2.14562	0	3	0.316529
12691	BTBD19	39.534	2.13459	0	3	0.142229
12692	SLC12A6	88.2812	2.12972	0	3	0.344481
12693	CMTM7	77.2516	2.12624	0	3	0.287741
12694	SH3BP2	91.0369	2.11886	0	3	0.345237
12695	RHOQ	101.389	2.11236	0	3	0.392786
12696	RBPJ	141.765	2.11137	0	3	0.593208
12697	FMN1	102.324	2.10932	0	3	0.451655
12698	ARID5A	37.0485	2.10457	7.89867e-300	3	0.135843
12699	SGMS2	88.5495	2.0969	0	3	0.352738
12700	MFSD12	52.3206	2.09684	0	3	0.199467
12701	LRRK1	97.4298	2.08641	0	3	0.369788
12702	SOAT1	76.7827	2.08123	0	3	0.300891
12703	WDR49	47.8823	2.06882	0	3	0.18367
12704	PLXND1	85.1685	2.06844	0	3	0.332445
12705	MOB3A	50.7633	2.05245	0	3	0.197895
12706	FRMD4B	143.539	2.03893	0	3	0.589507
12707	GYPC	37.7785	2.03438	0	3	0.138051
12708	CD44	134.511	2.03252	0	3	0.550752
12709	CTD-2341M24.1	51.148	2.02694	0	3	0.197298
12710	XAF1	57.1492	2.02576	0	3	0.210787
12711	SGK1	86.0318	2.02401	0	3	0.340104
12712	NRP1	122.008	2.01846	0	3	0.484084
12713	MX2	45.64	2.01636	0	3	0.16672
12714	BMP2K	129.171	2.01579	0	3	0.530499
12715	ARRDC4	30.9563	2.00474	6.8931e-210	3	0.120723
12716	TXNIP	60.5821	2.00315	0	3	0.227519
12717	RHBDF2	75.4888	1.98908	0	3	0.294167
12718	ZBTB7C	92.0845	1.98897	0	3	0.406335
12719	P2RX7	40.5401	1.97678	0	3	0.169226
12720	MX1	44.9283	1.97464	0	3	0.168888
12721	SLC6A6	108.179	1.96796	0	3	0.422967
12722	LSAMP	100.723	1.96337	0	3	0.447577
12723	IL15	54.3118	1.96257	0	3	0.207763
12724	B2M	67.2532	1.96058	0	3	0.259967
12725	KIAA0513	68.2512	1.96006	0	3	0.280439
12726	RND3	37.1852	1.94152	4.98413e-302	3	0.156772
12727	KSR1	98.6022	1.94146	0	3	0.422748
12728	CPM	111.978	1.93759	0	3	0.453267
12729	SLC7A8	50.3606	1.93291	0	3	0.202252
12730	PLIN2	37.1334	1.92533	3.40535e-301	3	0.142508
12731	ELF4	55.7277	1.91639	0	3	0.218407
12732	PLXNC1	48.1886	1.9158	0	3	0.214129
12733	VASP	47.1854	1.90433	0	3	0.187729
12734	SLC19A3	41.1802	1.8981	0	3	0.163139
12735	DYSF	34.8269	1.89684	3.60367e-265	3	0.151938
12736	POU2F2	30.2758	1.89365	7.70543e-201	3	0.128402
12737	WARS	62.4024	1.89211	0	3	0.260723
12738	DENND3	82.8994	1.88901	0	3	0.339169
12739	FTL	69.0077	1.88828	0	3	0.274889
12740	RASSF2	31.3886	1.88086	9.68792e-216	3	0.137196
12741	PAG1	123.737	1.87722	0	3	0.514782
12742	LMNA	108.36	1.87159	0	3	0.523576
12743	RUBCNL	35.5598	1.87127	2.28072e-276	3	0.139225
12744	ADAM28	34.4464	1.87034	1.91155e-259	3	0.139344
12745	PELI1	85.756	1.86749	0	3	0.383953
12746	TIMP2	86.8835	1.86608	0	3	0.359522
12747	SAT1	56.4599	1.86153	0	3	0.222585
12748	HLA-E	50.5331	1.85832	0	3	0.194632
12749	SGPP1	60.5337	1.8582	0	3	0.254636
12750	ARHGAP24	121.553	1.85472	0	3	0.51333
12751	S100A10	36.093	1.85438	1.16037e-284	3	0.140677
12752	RHOA	106.77	1.85378	0	3	0.459593
12753	SLC9A9	70.7712	1.85361	0	3	0.336245
12754	PALD1	36.5121	1.83993	2.89103e-291	3	0.160115
12755	BASP1	43.3719	1.83482	0	3	0.208758
12756	TNFRSF14	45.7905	1.83297	0	3	0.178637
12757	RASGRP3	35.1492	1.82767	4.59521e-270	3	0.138489
12758	ARHGAP6	80.7827	1.81703	0	3	0.321861
12759	UBASH3B	120.804	1.81339	0	3	0.486074
12760	MSN	100.893	1.81015	0	3	0.428915
12761	HLA-C	39.9173	1.80803	0	3	0.155718
12762	HLA-B	52.1859	1.80315	0	3	0.20643
12763	RAB11FIP1	106.209	1.80239	0	3	0.455634
12764	AMPD3	28.0032	1.80145	4.42238e-172	3	0.127149
12765	LINC00970	29.797	1.79907	1.35533e-194	3	0.119867
12766	REL	80.0897	1.79283	0	3	0.338353
12767	DEF6	28.6478	1.79102	5.21604e-180	3	0.115092
12768	HECA	41.8585	1.77449	0	3	0.1742
12769	MBP	131.732	1.76391	0	3	0.553557
12770	NAMPT	104.428	1.75875	0	3	0.467352
12771	FAM105A	29.0475	1.75643	5.12003e-185	3	0.115152
12772	MAN1A1	113.493	1.75561	0	3	0.494111
12773	SLC1A3	80.9848	1.75165	0	3	0.333937
12774	PDK4	37.3939	1.74796	2.08228e-305	3	0.157787
12775	SDC3	34.2105	1.74741	6.2529e-256	3	0.193817
12776	ARSB	66.1837	1.74652	0	3	0.287223
12777	TNFAIP3	33.7141	1.74552	1.30614e-248	3	0.13254
12778	PAQR5	46.5911	1.74465	0	3	0.191011
12779	AQP9	41.0515	1.7051	0	3	0.154504
12780	THBS1	45.9029	1.69143	0	3	0.220615
12781	ITGA5	42.4899	1.67163	0	3	0.170579
12782	NR4A2	35.9516	1.67093	1.88575e-282	3	0.152972
12783	FHL1	31.8601	1.66171	3.23808e-222	3	0.146865
12784	SLC44A2	49.3218	1.66121	0	3	0.227041
12785	UNC5B	53.9275	1.65148	0	3	0.231736
12786	LONRF3	43.1432	1.64668	0	3	0.189519
12787	PPARGC1B	64.8655	1.64648	0	3	0.286905
12788	TXN	43.6512	1.64128	0	3	0.196542
12789	NFIL3	30.0212	1.64	1.6631e-197	3	0.123866
12790	RASA3	69.8902	1.63965	0	3	0.320587
12791	LGALS3	48.1845	1.63932	0	3	0.205774
12792	ALDH2	43.7573	1.62742	0	3	0.185481
12793	PREX1	132.889	1.62266	0	3	0.600887
12794	DUSP1	66.2233	1.62123	0	3	0.283284
12795	AKNA	71.3255	1.61785	0	3	0.316071
12796	TRPV4	24.9034	1.61383	1.80823e-136	3	0.108686
12797	CPED1	61.4211	1.61117	0	3	0.251134
12798	IL18	25.9056	1.60742	1.58523e-147	3	0.103494
12799	JDP2	51.9465	1.6032	0	3	0.228991
12800	NFATC1	58.4725	1.59907	0	3	0.241385
12801	SEMA4A	25.6216	1.5915	2.39879e-144	3	0.117679
12802	MCUB	46.7776	1.59076	0	3	0.210707
12803	ST18	37.8188	1.58551	0	3	0.136002
12804	ST3GAL2	56.4295	1.58263	0	3	0.270651
12805	ANPEP	46.785	1.57192	0	3	0.210548
12806	ALPK3	33.1611	1.57008	1.38816e-240	3	0.153131
12807	RPS6KA1	42.8794	1.56645	0	3	0.187729
12808	BNC2	66.1389	1.5633	0	3	0.276838
12809	GRK2	53.2967	1.56109	0	3	0.243912
12810	GAS6-AS1	35.4662	1.56079	6.32096e-275	3	0.146248
12811	SYTL3	44.1327	1.55711	0	3	0.192404
12812	KCNMA1	102.277	1.54352	0	3	0.519437
12813	FKBP5	109.504	1.54257	0	3	0.541899
12814	BID	37.9068	1.54076	0	3	0.180328
12815	PER1	62.7914	1.5398	0	3	0.27833
12816	KDM6B	54.2296	1.53154	0	3	0.256724
12817	TMC6	34.848	1.52903	1.72998e-265	3	0.151898
12818	HK2	39.2994	1.51939	0	3	0.179552
12819	PLAGL1	65.4145	1.51159	0	3	0.277873
12820	ABCA7	24.0898	1.50845	8.1887e-128	3	0.107433
12821	CDH23	25.2924	1.50361	1.04484e-140	3	0.137196
12822	RELL1	50.0382	1.50072	0	3	0.240868
12823	NRP2	57.9373	1.49274	0	3	0.268841
12824	FBP1	60.922	1.48316	0	3	0.2689
12825	AC007879.5	29.4162	1.48147	1.06936e-189	3	0.13638
12826	PSTPIP2	23.4339	1.47992	4.82882e-121	3	0.119012
12827	BCAT1	36.9801	1.46298	9.91093e-299	3	0.184585
12828	ST8SIA4	32.1556	1.45887	2.52199e-226	3	0.155121
12829	SNX6	55.2829	1.45827	0	3	0.278689
12830	HERPUD1	26.4641	1.45521	7.06156e-154	3	0.128482
12831	RP11-231C14.7	25.5648	1.45104	1.02588e-143	3	0.112466
12832	SLC4A8	37.3778	1.44994	3.79401e-305	3	0.198313
12833	SLC47A1	33.3011	1.43821	1.33096e-242	3	0.155021
12834	PRKCH	85.4138	1.42763	0	3	0.408762
12835	VAV3	84.5986	1.41525	0	3	0.401739
12836	ADCY3	32.411	1.40177	6.6168e-230	3	0.170798
12837	TPRG1	105.1	1.39778	0	3	0.513648
12838	IFNGR2	54.227	1.38678	0	3	0.278828
12839	IVNS1ABP	43.6961	1.3861	0	3	0.222048
12840	TPM3	54.9184	1.37897	0	3	0.283981
12841	TGM2	34.9279	1.36606	1.06687e-266	3	0.159916
12842	ZFP36	81.8087	1.36306	0	3	0.405439
12843	FOSB	71.8045	1.36072	0	3	0.338851
12844	RARA	54.5863	1.35673	0	3	0.278947
12845	RFX2	81.1904	1.35546	0	3	0.442643
12846	DISC1FP1	21.5732	1.35352	7.54323e-103	3	0.100529
12847	KCNQ1	95.5459	1.35174	0	3	0.466238
12848	CD38	21.5213	1.35045	2.30649e-102	3	0.102837
12849	TMCC3	29.8062	1.32957	1.03055e-194	3	0.159378
12850	DOCK4	116.635	1.31687	0	3	0.690892
12851	TGFBR1	39.7209	1.31599	0	3	0.197935
12852	SEC14L1	69.036	1.31083	0	3	0.381008
12853	FGD3	46.4903	1.30392	0	3	0.21407
12854	SNX8	43.4245	1.30361	0	3	0.254039
12855	TSPAN4	26.2494	1.30286	2.01521e-151	3	0.13439
12856	PPP1R15A	25.5145	1.29882	3.71188e-143	3	0.116465
12857	ZNF385A	30.6074	1.29846	3.18233e-205	3	0.14959
12858	LINC00963	54.1415	1.29827	0	3	0.285512
12859	TRIM25	46.0631	1.27796	0	3	0.250338
12860	ZNF487	20.0786	1.27786	2.53368e-89	3	0.109462
12861	CCDC170	23.5506	1.2707	3.11061e-122	3	0.111889
12862	PAPSS2	40.564	1.26412	0	3	0.23301
12863	CDCP1	31.0622	1.2618	2.58636e-211	3	0.154067
12864	FDX1	24.7348	1.26165	1.19045e-134	3	0.153211
12865	PDE4B	102.147	1.24494	0	3	0.51138
12866	ARHGEF6	30.698	1.23122	1.98009e-206	3	0.165247
12867	RUNX1	124.209	1.22713	0	3	0.727877
12868	MYO15B	51.6445	1.22336	0	3	0.274272
12869	KLHL29	58.0525	1.21466	0	3	0.404643
12870	HPGD	31.7701	1.20933	5.68168e-221	3	0.141413
12871	SKIL	38.8643	1.20768	0	3	0.237884
12872	CD81	42.6727	1.20701	0	3	0.223997
12873	MPHOSPH6	33.4626	1.20692	6.0546e-245	3	0.181263
12874	GNPTAB	43.4637	1.20686	0	3	0.261758
12875	TBC1D2	36.492	1.16823	6.01675e-291	3	0.198373
12876	ETF1	42.1104	1.16506	0	3	0.251413
12877	SMS	26.6405	1.16374	6.52523e-156	3	0.170659
12878	PLA2G4A	21.1765	1.16218	3.64015e-99	3	0.114137
12879	GCNT1	30.2782	1.15764	7.1721e-201	3	0.1591
12880	PMP22	20.0761	1.15472	2.66246e-89	3	0.128064
12881	TNFAIP8	55.4186	1.1542	0	3	0.296972
12882	CASP10	28.473	1.14219	7.67344e-178	3	0.152137
12883	CSRNP1	25.6243	1.14084	2.2377e-144	3	0.135266
12884	RP11-54A4.2	21.319	1.13937	1.76047e-100	3	0.117878
12885	SRC	40.5654	1.13935	0	3	0.243654
12886	CRK	35.5371	1.13164	5.09717e-276	3	0.216676
12887	MADD	30.8587	1.1295	1.41033e-208	3	0.22155
12888	SEPT6	26.7863	1.11548	1.33047e-157	3	0.161507
12889	RNF19B	16.6679	1.09194	4.33084e-62	3	0.108129
12890	TTC39B	35.6605	1.08846	6.32517e-278	3	0.239416
12891	PDE3B	55.5508	1.07607	0	3	0.32381
12892	RASSF5	31.9028	1.0728	8.30332e-223	3	0.184148
12893	LAMP1	31.4186	1.06761	3.77315e-216	3	0.185182
12894	TIPARP	33.8057	1.05314	5.91892e-250	3	0.197179
12895	NFKBIA	25.0421	1.05026	5.66562e-138	3	0.136957
12896	HDAC9	39.0573	1.04976	0	3	0.308591
12897	MEF2C	34.3312	1.04954	1.0007e-257	3	0.209454
12898	CSF3R	35.274	1.04834	5.66731e-272	3	0.180189
[truncated: 22,689 more rows]

## Sheet: Figure2e-1
gene	score	logFC	adj_pval	pts	cluster	marker_list	anno
RP11-259K15.2	3.94634	3.0071	0.00437453	0.195745	0	Glioma_marker	Liver sinusoidal_like TEC
LINC00609	9.911	2.70328	3.63737e-20	0.544681	0	Glioma_marker	Liver sinusoidal_like TEC
RALYL	6.83872	2.6824	1.76469e-09	0.378723	0	Glioma_marker	Liver sinusoidal_like TEC
MIR4300HG	5.0776	2.55439	3.47735e-05	0.289362	0	Glioma_marker	Liver sinusoidal_like TEC
SH3GL2	3.89801	2.52986	0.00518852	0.208511	0	Glioma_marker	Liver sinusoidal_like TEC
ADCY8	4.57082	2.51449	0.000358406	0.255319	0	Glioma_marker	Liver sinusoidal_like TEC
NRXN1	12.9223	2.45664	2.9584e-34	0.808511	0	Glioma_marker	Liver sinusoidal_like TEC
TPTEP1	3.95669	2.43377	0.00420255	0.212766	0	Glioma_marker	Liver sinusoidal_like TEC
LRP1B	13.2985	2.40624	8.29423e-36	0.859574	0	Glioma_marker	Liver sinusoidal_like TEC
MYO16	8.77512	2.40089	9.82781e-16	0.506383	0	Glioma_marker	Liver sinusoidal_like TEC
MIR9-3HG	5.09488	2.37852	3.21625e-05	0.306383	0	Glioma_marker	Liver sinusoidal_like TEC
RP11-627D16.1	5.53748	2.37799	3.6652e-06	0.293617	0	Glioma_marker	Liver sinusoidal_like TEC
CTNND2	12.8668	2.36299	4.86111e-34	0.838298	0	Glioma_marker	Liver sinusoidal_like TEC
BBOX1	3.90902	2.32462	0.00497589	0.212766	0	Glioma_marker	Liver sinusoidal_like TEC
CHST9	6.89333	2.3234	1.24276e-09	0.404255	0	Glioma_marker	Liver sinusoidal_like TEC
RP11-116N8.1	5.5116	2.30043	4.1901e-06	0.302128	0	Glioma_marker	Liver sinusoidal_like TEC
PCDH15	4.42417	2.25438	0.000660143	0.293617	0	Glioma_marker	Liver sinusoidal_like TEC
NPAS3	12.3215	2.24156	3.04666e-31	0.855319	0	Glioma_marker	Liver sinusoidal_like TEC
FAM135B	8.91131	2.2132	2.95161e-16	0.531915	0	Glioma_marker	Liver sinusoidal_like TEC
FRMD5	10.0776	2.19378	9.02817e-21	0.612766	0	Glioma_marker	Liver sinusoidal_like TEC
GINS3	6.79997	2.18699	2.23045e-09	0.387234	0	Glioma_marker	Liver sinusoidal_like TEC
LRRTM4	8.35004	2.18418	3.03345e-14	0.52766	0	Glioma_marker	Liver sinusoidal_like TEC
CSMD3	4.78066	2.18194	0.000138495	0.306383	0	Glioma_marker	Liver sinusoidal_like TEC
KCNH8	5.93053	2.16063	4.29305e-07	0.340426	0	Glioma_marker	Liver sinusoidal_like TEC
DPP6	11.842	2.14497	8.31283e-29	0.842553	0	Glioma_marker	Liver sinusoidal_like TEC
CTNNA2	11.4673	2.14396	4.22446e-27	0.757447	0	Glioma_marker	Liver sinusoidal_like TEC
LSAMP	13.1713	2.13002	2.25313e-35	0.885106	0	Glioma_marker	Liver sinusoidal_like TEC
GALNT13	6.69295	2.12412	4.38873e-09	0.417021	0	Glioma_marker	Liver sinusoidal_like TEC
SLC44A5	4.50399	2.11059	0.000476959	0.259574	0	Glioma_marker	Liver sinusoidal_like TEC
GPM6A	12.5929	2.10499	1.15938e-32	0.812766	0	Glioma_marker	Liver sinusoidal_like TEC
GABRB3	3.93919	2.09744	0.00447896	0.234043	0	Glioma_marker	Liver sinusoidal_like TEC
GRIA4	10.881	2.09534	2.49422e-24	0.697872	0	Glioma_marker	Liver sinusoidal_like TEC
ARPP21	7.33636	2.09496	6.36946e-11	0.429787	0	Glioma_marker	Liver sinusoidal_like TEC
KCND2	4.61695	2.09268	0.000291576	0.331915	0	Glioma_marker	Liver sinusoidal_like TEC
ASTN2	11.7425	2.09142	2.46426e-28	0.753191	0	Glioma_marker	Liver sinusoidal_like TEC
PPP2R2B	11.6276	2.08515	8.0554e-28	0.8	0	Glioma_marker	Liver sinusoidal_like TEC
LINC00632	3.767	2.08075	0.00839182	0.212766	0	Glioma_marker	Liver sinusoidal_like TEC
NCAM1	13.0191	2.0771	1.11595e-34	0.838298	0	Glioma_marker	Liver sinusoidal_like TEC
NLGN1	11.6575	2.06728	6.15021e-28	0.808511	0	Glioma_marker	Liver sinusoidal_like TEC
GPR158	7.1896	2.04992	1.74185e-10	0.446809	0	Glioma_marker	Liver sinusoidal_like TEC
NKAIN3	9.78197	2.04843	1.24358e-19	0.646809	0	Glioma_marker	Liver sinusoidal_like TEC
GRIK2	9.31328	2.04737	8.70489e-18	0.608511	0	Glioma_marker	Liver sinusoidal_like TEC
GRID2	11.1162	2.04406	1.93298e-25	0.765957	0	Glioma_marker	Liver sinusoidal_like TEC
FMN2	10.5733	2.03782	6.04749e-23	0.66383	0	Glioma_marker	Liver sinusoidal_like TEC
CADM2	12.2924	2.03471	3.88183e-31	0.855319	0	Glioma_marker	Liver sinusoidal_like TEC
PHYHIPL	5.72519	2.02682	1.33384e-06	0.357447	0	Glioma_marker	Liver sinusoidal_like TEC
ANKFN1	8.25326	2.02041	6.52113e-14	0.497872	0	Glioma_marker	Liver sinusoidal_like TEC
ADGRB3	12.663	2.01382	5.54838e-33	0.86383	0	Glioma_marker	Liver sinusoidal_like TEC
CDH20	6.65618	2.01134	5.47957e-09	0.412766	0	Glioma_marker	Liver sinusoidal_like TEC
LINC00639	5.92546	2.00933	4.40963e-07	0.357447	0	Glioma_marker	Liver sinusoidal_like TEC
RP11-384F7.2	9.98686	2.00188	1.90955e-20	0.629787	0	Glioma_marker	Liver sinusoidal_like TEC
DCLK1	10.0045	1.98846	1.68529e-20	0.66383	0	Glioma_marker	Liver sinusoidal_like TEC
PCDH9	11.5735	1.98472	1.40865e-27	0.825532	0	Glioma_marker	Liver sinusoidal_like TEC
AKAP6	9.96451	1.97933	2.25104e-20	0.638298	0	Glioma_marker	Liver sinusoidal_like TEC
GABBR2	3.73705	1.97375	0.00938072	0.225532	0	Glioma_marker	Liver sinusoidal_like TEC
LINC00461	10.2041	1.96778	2.6704e-21	0.642553	0	Glioma_marker	Liver sinusoidal_like TEC
GRIA1	4.47889	1.95838	0.000526973	0.26383	0	Glioma_marker	Liver sinusoidal_like TEC
CNKSR2	7.47894	1.94651	2.41379e-11	0.455319	0	Glioma_marker	Liver sinusoidal_like TEC
ADCY2	5.45204	1.94164	5.6589e-06	0.33617	0	Glioma_marker	Liver sinusoidal_like TEC
DPP10	6.99572	1.93477	6.48042e-10	0.438298	0	Glioma_marker	Liver sinusoidal_like TEC
C1orf61	11.1475	1.92952	1.43663e-25	0.770213	0	Glioma_marker	Liver sinusoidal_like TEC
CTC-498M16.4	5.19276	1.92822	1.96648e-05	0.314894	0	Glioma_marker	Liver sinusoidal_like TEC
2023-03-01	7.33174	1.92117	6.48599e-11	0.497872	0	Glioma_marker	Liver sinusoidal_like TEC
NCAM2	8.60645	1.91982	3.94959e-15	0.582979	0	Glioma_marker	Liver sinusoidal_like TEC
SPON1	6.72257	1.91331	3.68817e-09	0.438298	0	Glioma_marker	Liver sinusoidal_like TEC
BMPR1B	8.13435	1.91229	1.69106e-13	0.514894	0	Glioma_marker	Liver sinusoidal_like TEC
PLXNA4	8.26042	1.90387	6.29344e-14	0.531915	0	Glioma_marker	Liver sinusoidal_like TEC
ADGRV1	7.93442	1.90146	7.65635e-13	0.506383	0	Glioma_marker	Liver sinusoidal_like TEC
MAPT	8.98607	1.89999	1.57856e-16	0.565957	0	Glioma_marker	Liver sinusoidal_like TEC
CSMD1	10.0024	1.8965	1.68529e-20	0.778723	0	Glioma_marker	Liver sinusoidal_like TEC
FAM134B	5.98965	1.89429	3.02652e-07	0.353191	0	Glioma_marker	Liver sinusoidal_like TEC
SOX9-AS1	4.81237	1.88843	0.000119305	0.289362	0	Glioma_marker	Liver sinusoidal_like TEC
ASTN1	9.49065	1.88793	1.83245e-18	0.6	0	Glioma_marker	Liver sinusoidal_like TEC
DAPK1	8.60392	1.88041	3.97837e-15	0.557447	0	Glioma_marker	Liver sinusoidal_like TEC
LHFPL3	4.58667	1.87163	0.000335776	0.340426	0	Glioma_marker	Liver sinusoidal_like TEC
WDR49	4.89968	1.86831	8.00683e-05	0.297872	0	Glioma_marker	Liver sinusoidal_like TEC
CADPS	7.4294	1.86426	3.39021e-11	0.485106	0	Glioma_marker	Liver sinusoidal_like TEC
MDGA2	8.49668	1.86395	9.25746e-15	0.561702	0	Glioma_marker	Liver sinusoidal_like TEC
KCNH1	4.96926	1.85798	5.79872e-05	0.32766	0	Glioma_marker	Liver sinusoidal_like TEC
RGMA	7.38426	1.84911	4.52355e-11	0.47234	0	Glioma_marker	Liver sinusoidal_like TEC
LINC00511	7.1002	1.84738	3.26454e-10	0.480851	0	Glioma_marker	Liver sinusoidal_like TEC
CSMD2	10.6616	1.8473	2.57264e-23	0.702128	0	Glioma_marker	Liver sinusoidal_like TEC
MASP1	6.26599	1.84434	5.96738e-08	0.387234	0	Glioma_marker	Liver sinusoidal_like TEC
RP11-230B22.1	4.13891	1.8408	0.0021238	0.246809	0	Glioma_marker	Liver sinusoidal_like TEC
NOL4	9.42393	1.83836	3.3171e-18	0.612766	0	Glioma_marker	Liver sinusoidal_like TEC
DTNA	11.2236	1.82379	6.4519e-26	0.812766	0	Glioma_marker	Liver sinusoidal_like TEC
RP11-419I17.1	4.73696	1.81724	0.000169677	0.319149	0	Glioma_marker	Liver sinusoidal_like TEC
RP11-776H12.1	6.80096	1.8131	2.23045e-09	0.438298	0	Glioma_marker	Liver sinusoidal_like TEC
PTPRZ1	10.172	1.80091	3.56978e-21	0.8	0	Glioma_marker	Liver sinusoidal_like TEC
KCNH7	7.30521	1.80045	7.77724e-11	0.476596	0	Glioma_marker	Liver sinusoidal_like TEC
RFX4	8.55019	1.79854	6.07773e-15	0.582979	0	Glioma_marker	Liver sinusoidal_like TEC
TENM1	7.32624	1.79713	6.70342e-11	0.476596	0	Glioma_marker	Liver sinusoidal_like TEC
DSCAM	6.60598	1.79216	7.45568e-09	0.468085	0	Glioma_marker	Liver sinusoidal_like TEC
RMST	7.38316	1.78983	4.52355e-11	0.485106	0	Glioma_marker	Liver sinusoidal_like TEC
ARHGEF4	5.35427	1.78572	9.00442e-06	0.323404	0	Glioma_marker	Liver sinusoidal_like TEC
BRINP2	3.85342	1.78372	0.00606864	0.242553	0	Glioma_marker	Liver sinusoidal_like TEC
SOX6	10.0594	1.78322	1.04715e-20	0.72766	0	Glioma_marker	Liver sinusoidal_like TEC
PAK3	4.32211	1.78086	0.00100975	0.27234	0	Glioma_marker	Liver sinusoidal_like TEC
ROBO2	8.92397	1.77998	2.71228e-16	0.638298	0	Glioma_marker	Liver sinusoidal_like TEC
ATP2B2	5.4505	1.77585	5.68975e-06	0.348936	0	Glioma_marker	Liver sinusoidal_like TEC
MIR92B	4.51764	1.77513	0.0004509	0.276596	0	Glioma_marker	Liver sinusoidal_like TEC
ATRNL1	6.58605	1.77464	8.42971e-09	0.459574	0	Glioma_marker	Liver sinusoidal_like TEC
CDH10	6.66895	1.77292	5.05429e-09	0.434043	0	Glioma_marker	Liver sinusoidal_like TEC
MIR99AHG	11.4785	1.76827	3.96259e-27	0.889362	0	Glioma_marker	Liver sinusoidal_like TEC
TENM4	8.99851	1.76544	1.43475e-16	0.655319	0	Glioma_marker	Liver sinusoidal_like TEC
TNC	7.78765	1.76062	2.39717e-12	0.553191	0	Glioma_marker	Liver sinusoidal_like TEC
DSCAML1	6.65497	1.75906	5.47957e-09	0.468085	0	Glioma_marker	Liver sinusoidal_like TEC
DOCK3	9.54338	1.75698	1.18406e-18	0.642553	0	Glioma_marker	Liver sinusoidal_like TEC
ATP13A4	9.31724	1.75675	8.557e-18	0.612766	0	Glioma_marker	Liver sinusoidal_like TEC
SRGAP3	8.43052	1.75017	1.61133e-14	0.548936	0	Glioma_marker	Liver sinusoidal_like TEC
SMOC1	4.28269	1.73987	0.00119631	0.293617	0	Glioma_marker	Liver sinusoidal_like TEC
FOXP2	5.48155	1.73293	4.83846e-06	0.408511	0	Glioma_marker	Liver sinusoidal_like TEC
RP11-586K2.1	5.01374	1.73245	4.7299e-05	0.314894	0	Glioma_marker	Liver sinusoidal_like TEC
TRIM9	10.0259	1.72978	1.4196e-20	0.689362	0	Glioma_marker	Liver sinusoidal_like TEC
ERC2	5.02949	1.72395	4.40559e-05	0.344681	0	Glioma_marker	Liver sinusoidal_like TEC
TMEM132E	4.18724	1.72111	0.00175189	0.26383	0	Glioma_marker	Liver sinusoidal_like TEC
DLGAP1	6.93142	1.7187	9.68883e-10	0.621277	0	Glioma_marker	Liver sinusoidal_like TEC
UNC79	4.89649	1.70505	8.11868e-05	0.323404	0	Glioma_marker	Liver sinusoidal_like TEC
TNR	7.4	1.70425	4.12261e-11	0.497872	0	Glioma_marker	Liver sinusoidal_like TEC
BRINP3	7.39582	1.70397	4.18242e-11	0.502128	0	Glioma_marker	Liver sinusoidal_like TEC
CCDC136	6.15369	1.70192	1.16589e-07	0.404255	0	Glioma_marker	Liver sinusoidal_like TEC
BCAN	8.2581	1.69726	6.33827e-14	0.557447	0	Glioma_marker	Liver sinusoidal_like TEC
ANOS1	5.82505	1.69633	7.83179e-07	0.378723	0	Glioma_marker	Liver sinusoidal_like TEC
NTRK2	9.33728	1.68946	7.23094e-18	0.676596	0	Glioma_marker	Liver sinusoidal_like TEC
KCNQ5	4.22544	1.68874	0.00150615	0.289362	0	Glioma_marker	Liver sinusoidal_like TEC
SORCS3	4.33807	1.68572	0.000945226	0.280851	0	Glioma_marker	Liver sinusoidal_like TEC
ZFHX4	8.67956	1.68566	2.18001e-15	0.582979	0	Glioma_marker	Liver sinusoidal_like TEC
MATN2	6.01827	1.67926	2.55805e-07	0.408511	0	Glioma_marker	Liver sinusoidal_like TEC
FGF14	7.171	1.67798	1.98068e-10	0.540426	0	Glioma_marker	Liver sinusoidal_like TEC
SNCAIP	7.44096	1.67757	3.13405e-11	0.506383	0	Glioma_marker	Liver sinusoidal_like TEC
RP11-436K8.1	6.79975	1.67485	2.23045e-09	0.455319	0	Glioma_marker	Liver sinusoidal_like TEC
GALR1	4.47492	1.67255	0.000533642	0.302128	0	Glioma_marker	Liver sinusoidal_like TEC
TTYH1	6.01013	1.67169	2.67891e-07	0.374468	0	Glioma_marker	Liver sinusoidal_like TEC
GABRB1	5.01594	1.67022	4.70356e-05	0.340426	0	Glioma_marker	Liver sinusoidal_like TEC
PTCHD1-AS	6.2486	1.6692	6.61062e-08	0.425532	0	Glioma_marker	Liver sinusoidal_like TEC
AR	5.41912	1.66783	6.59305e-06	0.357447	0	Glioma_marker	Liver sinusoidal_like TEC
UNC80	5.61774	1.66672	2.37553e-06	0.387234	0	Glioma_marker	Liver sinusoidal_like TEC
TMEM132B	6.21183	1.66429	8.28429e-08	0.425532	0	Glioma_marker	Liver sinusoidal_like TEC
ADAM22	6.69427	1.66044	4.37426e-09	0.480851	0	Glioma_marker	Liver sinusoidal_like TEC
RAB27B	5.20289	1.65728	1.87856e-05	0.33617	0	Glioma_marker	Liver sinusoidal_like TEC
FHOD3	6.40053	1.65036	2.58914e-08	0.412766	0	Glioma_marker	Liver sinusoidal_like TEC
STON2	6.46175	1.6496	1.79041e-08	0.438298	0	Glioma_marker	Liver sinusoidal_like TEC
RP11-436D23.1	9.02879	1.64357	1.10829e-16	0.655319	0	Glioma_marker	Liver sinusoidal_like TEC
PACRG	4.58491	1.64068	0.000337902	0.289362	0	Glioma_marker	Liver sinusoidal_like TEC
ESRRG	6.54135	1.63846	1.08675e-08	0.455319	0	Glioma_marker	Liver sinusoidal_like TEC
GPR75-ASB3	5.23779	1.63502	1.5808e-05	0.340426	0	Glioma_marker	Liver sinusoidal_like TEC
OSBPL6	7.95071	1.62863	6.85486e-13	0.540426	0	Glioma_marker	Liver sinusoidal_like TEC
ANK2	10.5768	1.62312	6.04749e-23	0.778723	0	Glioma_marker	Liver sinusoidal_like TEC
GAP43	4.86929	1.61819	9.2322e-05	0.331915	0	Glioma_marker	Liver sinusoidal_like TEC
CLIP4	3.72626	1.61068	0.0097482	0.242553	0	Glioma_marker	Liver sinusoidal_like TEC
FUT9	6.03303	1.60943	2.36433e-07	0.412766	0	Glioma_marker	Liver sinusoidal_like TEC
MAP7	5.25618	1.60866	1.45081e-05	0.344681	0	Glioma_marker	Liver sinusoidal_like TEC
AZIN1-AS1	5.91654	1.60634	4.61814e-07	0.408511	0	Glioma_marker	Liver sinusoidal_like TEC
ADCYAP1R1	7.4207	1.6058	3.58872e-11	0.540426	0	Glioma_marker	Liver sinusoidal_like TEC
NRXN3	7.05429	1.59674	4.4138e-10	0.53617	0	Glioma_marker	Liver sinusoidal_like TEC
RP11-176N18.2	5.39545	1.59608	7.31347e-06	0.391489	0	Glioma_marker	Liver sinusoidal_like TEC
DCC	7.63671	1.59353	7.38234e-12	0.557447	0	Glioma_marker	Liver sinusoidal_like TEC
RGS7	7.27273	1.58558	9.74123e-11	0.510638	0	Glioma_marker	Liver sinusoidal_like TEC
NEGR1	5.4832	1.58458	4.8092e-06	0.370213	0	Glioma_marker	Liver sinusoidal_like TEC
CACNA1A	4.05875	1.58222	0.00287101	0.27234	0	Glioma_marker	Liver sinusoidal_like TEC
RP11-266O8.1	4.38552	1.58067	0.000768083	0.289362	0	Glioma_marker	Liver sinusoidal_like TEC
SNTG1	4.91311	1.58018	7.54883e-05	0.361702	0	Glioma_marker	Liver sinusoidal_like TEC
APBA2	8.04716	1.57687	3.34354e-13	0.565957	0	Glioma_marker	Liver sinusoidal_like TEC
PSD2	4.14012	1.57628	0.00211629	0.27234	0	Glioma_marker	Liver sinusoidal_like TEC
SCN8A	6.02092	1.57614	2.52708e-07	0.412766	0	Glioma_marker	Liver sinusoidal_like TEC
FAM19A5	6.43753	1.57479	2.07008e-08	0.425532	0	Glioma_marker	Liver sinusoidal_like TEC
CNTN1	6.85909	1.57364	1.55997e-09	0.480851	0	Glioma_marker	Liver sinusoidal_like TEC
MMP16	8.38262	1.57278	2.3303e-14	0.659574	0	Glioma_marker	Liver sinusoidal_like TEC
PHACTR3	4.22908	1.57105	0.0014847	0.280851	0	Glioma_marker	Liver sinusoidal_like TEC
RP11-739G5.1	5.3524	1.5664	9.07101e-06	0.353191	0	Glioma_marker	Liver sinusoidal_like TEC
DNER	7.45879	1.56583	2.78753e-11	0.540426	0	Glioma_marker	Liver sinusoidal_like TEC
TNIK	9.74629	1.56537	1.72271e-19	0.723404	0	Glioma_marker	Liver sinusoidal_like TEC
NCKAP5	9.45795	1.56495	2.45067e-18	0.744681	0	Glioma_marker	Liver sinusoidal_like TEC
GNAO1	7.95886	1.56237	6.48659e-13	0.540426	0	Glioma_marker	Liver sinusoidal_like TEC
KIAA1211	5.96664	1.55643	3.47135e-07	0.408511	0	Glioma_marker	Liver sinusoidal_like TEC
PPP1R9A	6.02158	1.55001	2.52708e-07	0.455319	0	Glioma_marker	Liver sinusoidal_like TEC
ARHGEF10L	6.99781	1.54762	6.42938e-10	0.489362	0	Glioma_marker	Liver sinusoidal_like TEC
NALCN	4.90221	1.54365	7.92309e-05	0.323404	0	Glioma_marker	Liver sinusoidal_like TEC
LRRTM3	6.72466	1.54115	3.65708e-09	0.47234	0	Glioma_marker	Liver sinusoidal_like TEC
SOX2-OT	9.23808	1.539	1.6947e-17	0.710638	0	Glioma_marker	Liver sinusoidal_like TEC
GRIA2	7.33405	1.5359	6.42726e-11	0.523404	0	Glioma_marker	Liver sinusoidal_like TEC
TMEM178B	9.1881	1.53359	2.64925e-17	0.723404	0	Glioma_marker	Liver sinusoidal_like TEC
SCN3A	4.99436	1.53324	5.13091e-05	0.344681	0	Glioma_marker	Liver sinusoidal_like TEC
XKR4	7.05231	1.52117	4.4138e-10	0.523404	0	Glioma_marker	Liver sinusoidal_like TEC
GRIA3	8.38615	1.5196	2.29092e-14	0.617021	0	Glioma_marker	Liver sinusoidal_like TEC
EDNRB	4.49463	1.51516	0.000495396	0.306383	0	Glioma_marker	Liver sinusoidal_like TEC
GRIK4	6.47518	1.50552	1.64627e-08	0.476596	0	Glioma_marker	Liver sinusoidal_like TEC
PCDH7	6.96688	1.49982	7.68887e-10	0.523404	0	Glioma_marker	Liver sinusoidal_like TEC
GRIK3	5.51546	1.49806	4.12701e-06	0.391489	0	Glioma_marker	Liver sinusoidal_like TEC
SPOCK1	6.11571	1.49639	1.46766e-07	0.451064	0	Glioma_marker	Liver sinusoidal_like TEC
NLGN4X	7.25291	1.49395	1.11908e-10	0.52766	0	Glioma_marker	Liver sinusoidal_like TEC
PDE4B	9.95977	1.49363	2.2934e-20	0.838298	0	Glioma_marker	Liver sinusoidal_like TEC
EFEMP1	4.92533	1.49201	7.12103e-05	0.32766	0	Glioma_marker	Liver sinusoidal_like TEC
LMCD1-AS1	8.04517	1.48492	3.36034e-13	0.625532	0	Glioma_marker	Liver sinusoidal_like TEC
MCF2L2	3.73881	1.48305	0.00932862	0.26383	0	Glioma_marker	Liver sinusoidal_like TEC
ARHGEF26	5.5846	1.47896	2.82666e-06	0.395745	0	Glioma_marker	Liver sinusoidal_like TEC
FAT3	8.66205	1.47844	2.4653e-15	0.67234	0	Glioma_marker	Liver sinusoidal_like TEC
NRCAM	9.49758	1.47788	1.75431e-18	0.770213	0	Glioma_marker	Liver sinusoidal_like TEC
SORL1	6.16206	1.4777	1.1131e-07	0.446809	0	Glioma_marker	Liver sinusoidal_like TEC
RAB6B	3.74332	1.47077	0.00918895	0.259574	0	Glioma_marker	Liver sinusoidal_like TEC
LINC01138	5.40877	1.4672	6.83557e-06	0.382979	0	Glioma_marker	Liver sinusoidal_like TEC
GPM6B	8.56263	1.46061	5.53421e-15	0.668085	0	Glioma_marker	Liver sinusoidal_like TEC
NTM	9.24172	1.45958	1.67025e-17	0.825532	0	Glioma_marker	Liver sinusoidal_like TEC
ERBB4	6.56216	1.45694	9.64962e-09	0.497872	0	Glioma_marker	Liver sinusoidal_like TEC
CTTNBP2	7.59851	1.45205	9.74035e-12	0.604255	0	Glioma_marker	Liver sinusoidal_like TEC
JAKMIP2	7.44624	1.45043	3.03822e-11	0.544681	0	Glioma_marker	Liver sinusoidal_like TEC
LINC01481	4.53559	1.4494	0.000417636	0.33617	0	Glioma_marker	Liver sinusoidal_like TEC
PRUNE2	6.52913	1.44851	1.16737e-08	0.489362	0	Glioma_marker	Liver sinusoidal_like TEC
MED12L	6.57394	1.4485	9.0225e-09	0.493617	0	Glioma_marker	Liver sinusoidal_like TEC
CNTNAP5	4.64855	1.44818	0.000251362	0.331915	0	Glioma_marker	Liver sinusoidal_like TEC
ANK3	5.12032	1.44777	2.82617e-05	0.4	0	Glioma_marker	Liver sinusoidal_like TEC
MKRN3	5.71782	1.44664	1.38793e-06	0.4	0	Glioma_marker	Liver sinusoidal_like TEC
SLAIN1	4.94196	1.44463	6.57611e-05	0.353191	0	Glioma_marker	Liver sinusoidal_like TEC
GRID1	8.92254	1.44185	2.71228e-16	0.693617	0	Glioma_marker	Liver sinusoidal_like TEC
EYA4	4.73343	1.44143	0.000172266	0.348936	0	Glioma_marker	Liver sinusoidal_like TEC
TMEFF2	4.05633	1.43539	0.00289341	0.268085	0	Glioma_marker	Liver sinusoidal_like TEC
KCNIP4	5.08949	1.42943	3.30044e-05	0.434043	0	Glioma_marker	Liver sinusoidal_like TEC
ASXL3	5.41604	1.42768	6.68672e-06	0.391489	0	Glioma_marker	Liver sinusoidal_like TEC
FEZ1	4.8672	1.42259	9.28682e-05	0.33617	0	Glioma_marker	Liver sinusoidal_like TEC
OLFM2	5.51359	1.42182	4.15711e-06	0.404255	0	Glioma_marker	Liver sinusoidal_like TEC
DMD	9.98014	1.4208	1.9814e-20	0.855319	0	Glioma_marker	Liver sinusoidal_like TEC
ITGB8	7.3978	1.41733	4.1557e-11	0.578723	0	Glioma_marker	Liver sinusoidal_like TEC
FGFR2	4.13582	1.41724	0.00214879	0.280851	0	Glioma_marker	Liver sinusoidal_like TEC
ADD2	4.6687	1.41373	0.000230896	0.319149	0	Glioma_marker	Liver sinusoidal_like TEC
MEIS2	4.53294	1.41214	0.000422023	0.319149	0	Glioma_marker	Liver sinusoidal_like TEC
RASSF4	4.18636	1.40929	0.0017556	0.297872	0	Glioma_marker	Liver sinusoidal_like TEC
LINC01158	6.63394	1.40372	6.27178e-09	0.480851	0	Glioma_marker	Liver sinusoidal_like TEC
CDH4	5.63657	1.40256	2.17563e-06	0.429787	0	Glioma_marker	Liver sinusoidal_like TEC
SLC8A1	8.74154	1.40174	1.30241e-15	0.761702	0	Glioma_marker	Liver sinusoidal_like TEC
AGBL4	5.05855	1.39084	3.81359e-05	0.374468	0	Glioma_marker	Liver sinusoidal_like TEC
TMEM108	7.82542	1.39	1.79471e-12	0.621277	0	Glioma_marker	Liver sinusoidal_like TEC
KLHL32	4.27433	1.38968	0.00123529	0.297872	0	Glioma_marker	Liver sinusoidal_like TEC
RP11-284M14.1	4.25098	1.38615	0.00135641	0.319149	0	Glioma_marker	Liver sinusoidal_like TEC
GRIK1	5.68446	1.38298	1.66965e-06	0.459574	0	Glioma_marker	Liver sinusoidal_like TEC
LRRC4C	6.60928	1.37875	7.33065e-09	0.519149	0	Glioma_marker	Liver sinusoidal_like TEC
CNTNAP2	3.96473	1.37742	0.00408273	0.319149	0	Glioma_marker	Liver sinusoidal_like TEC
MAPK10	9.80938	1.37722	9.73726e-20	0.808511	0	Glioma_marker	Liver sinusoidal_like TEC
AGMO	4.925	1.37395	7.12103e-05	0.344681	0	Glioma_marker	Liver sinusoidal_like TEC
CHRM3	5.46481	1.372	5.28332e-06	0.442553	0	Glioma_marker	Liver sinusoidal_like TEC
LRIG1	8.27671	1.37122	5.55824e-14	0.710638	0	Glioma_marker	Liver sinusoidal_like TEC
ADGRL3	9.69356	1.37065	2.81932e-19	0.87234	0	Glioma_marker	Liver sinusoidal_like TEC
COBL	4.9544	1.36932	6.22121e-05	0.348936	0	Glioma_marker	Liver sinusoidal_like TEC
DPF3	7.15316	1.36873	2.23902e-10	0.570213	0	Glioma_marker	Liver sinusoidal_like TEC
LRRN1	6.65464	1.36746	5.47957e-09	0.485106	0	Glioma_marker	Liver sinusoidal_like TEC
UST	8.15692	1.3649	1.41979e-13	0.685106	0	Glioma_marker	Liver sinusoidal_like TEC
MEOX2	4.12371	1.36189	0.00225332	0.306383	0	Glioma_marker	Liver sinusoidal_like TEC
ADGRA3	6.70694	1.35993	4.05782e-09	0.514894	0	Glioma_marker	Liver sinusoidal_like TEC
CRB1	5.44367	1.35406	5.87437e-06	0.408511	0	Glioma_marker	Liver sinusoidal_like TEC
PTPRD	7.27955	1.35328	9.33433e-11	0.608511	0	Glioma_marker	Liver sinusoidal_like TEC
PHF21B	4.95418	1.35234	6.22121e-05	0.365957	0	Glioma_marker	Liver sinusoidal_like TEC
NRG3	5.54067	1.34872	3.61128e-06	0.493617	0	Glioma_marker	Liver sinusoidal_like TEC
IL1RAPL1	5.4112	1.34832	6.79789e-06	0.502128	0	Glioma_marker	Liver sinusoidal_like TEC
TSFM	4.55276	1.34771	0.000388153	0.361702	0	Glioma_marker	Liver sinusoidal_like TEC
PPFIA2	3.93941	1.34702	0.00447896	0.289362	0	Glioma_marker	Liver sinusoidal_like TEC
ALOX12-AS1	5.78388	1.34489	9.78408e-07	0.425532	0	Glioma_marker	Liver sinusoidal_like TEC
DCLK2	9.54052	1.33944	1.18822e-18	0.846809	0	Glioma_marker	Liver sinusoidal_like TEC
NFIX	7.69583	1.33694	4.79264e-12	0.634043	0	Glioma_marker	Liver sinusoidal_like TEC
DOK5	5.4331	1.33188	6.15441e-06	0.412766	0	Glioma_marker	Liver sinusoidal_like TEC
AC074363.1	6.56997	1.33015	9.20407e-09	0.506383	0	Glioma_marker	Liver sinusoidal_like TEC
ALCAM	5.69723	1.33014	1.56062e-06	0.47234	0	Glioma_marker	Liver sinusoidal_like TEC
FAM110B	6.54256	1.32848	1.08349e-08	0.553191	0	Glioma_marker	Liver sinusoidal_like TEC
CLSTN2	5.63844	1.32431	2.15983e-06	0.429787	0	Glioma_marker	Liver sinusoidal_like TEC
AC007682.1	4.66715	1.31697	0.000232131	0.378723	0	Glioma_marker	Liver sinusoidal_like TEC
SLC24A3	7.22395	1.313	1.37462e-10	0.604255	0	Glioma_marker	Liver sinusoidal_like TEC
PTPRS	3.77096	1.31144	0.00827627	0.285106	0	Glioma_marker	Liver sinusoidal_like TEC
ADAM23	4.67013	1.31116	0.000229791	0.348936	0	Glioma_marker	Liver sinusoidal_like TEC
TTLL7	4.57489	1.30866	0.000352243	0.344681	0	Glioma_marker	Liver sinusoidal_like TEC
ST8SIA1	5.47725	1.30678	4.94115e-06	0.425532	0	Glioma_marker	Liver sinusoidal_like TEC
CPNE4	5.08277	1.3062	3.40153e-05	0.395745	0	Glioma_marker	Liver sinusoidal_like TEC
FIGN	7.05275	1.29538	4.4138e-10	0.557447	0	Glioma_marker	Liver sinusoidal_like TEC
DANT2	5.54584	1.29349	3.51808e-06	0.434043	0	Glioma_marker	Liver sinusoidal_like TEC
AC079135.1	4.10764	1.29259	0.00238316	0.323404	0	Glioma_marker	Liver sinusoidal_like TEC
COLGALT2	4.25264	1.28677	0.00134889	0.323404	0	Glioma_marker	Liver sinusoidal_like TEC
CERS4	4.77296	1.28176	0.000143257	0.353191	0	Glioma_marker	Liver sinusoidal_like TEC
DNAJC6	5.80237	1.28086	8.83076e-07	0.442553	0	Glioma_marker	Liver sinusoidal_like TEC
NRG2	6.16173	1.28049	1.1131e-07	0.489362	0	Glioma_marker	Liver sinusoidal_like TEC
IGSF11	5.44896	1.27646	5.72082e-06	0.429787	0	Glioma_marker	Liver sinusoidal_like TEC
RP11-620J15.2	3.95086	1.27469	0.00429958	0.297872	0	Glioma_marker	Liver sinusoidal_like TEC
SHC3	4.40347	1.27447	0.000719426	0.340426	0	Glioma_marker	Liver sinusoidal_like TEC
EYA2	4.49298	1.27119	0.000497242	0.33617	0	Glioma_marker	Liver sinusoidal_like TEC
DOCK7	7.00233	1.26871	6.26969e-10	0.591489	0	Glioma_marker	Liver sinusoidal_like TEC
PTPN13	6.72136	1.26664	3.69721e-09	0.540426	0	Glioma_marker	Liver sinusoidal_like TEC
TENM3	4.04951	1.26546	0.00295954	0.319149	0	Glioma_marker	Liver sinusoidal_like TEC
NOVA1	8.49867	1.26247	9.22547e-15	0.787234	0	Glioma_marker	Liver sinusoidal_like TEC
KCNB1	4.20562	1.26008	0.00163266	0.302128	0	Glioma_marker	Liver sinusoidal_like TEC
PTPRO	4.02606	1.25294	0.00323798	0.319149	0	Glioma_marker	Liver sinusoidal_like TEC
RNF150	4.41635	1.25061	0.000679185	0.348936	0	Glioma_marker	Liver sinusoidal_like TEC
CDK14	8.70036	1.24876	1.84396e-15	0.791489	0	Glioma_marker	Liver sinusoidal_like TEC
TOX	6.17274	1.24832	1.04749e-07	0.493617	0	Glioma_marker	Liver sinusoidal_like TEC
BAALC	6.84764	1.24511	1.67926e-09	0.574468	0	Glioma_marker	Liver sinusoidal_like TEC
NXPH1	5.01396	1.23939	4.7299e-05	0.425532	0	Glioma_marker	Liver sinusoidal_like TEC
LMO3	3.7638	1.23905	0.00848	0.297872	0	Glioma_marker	Liver sinusoidal_like TEC
GRAMD1B	5.00394	1.23833	4.90657e-05	0.374468	0	Glioma_marker	Liver sinusoidal_like TEC
C1orf21	5.88836	1.23645	5.39252e-07	0.476596	0	Glioma_marker	Liver sinusoidal_like TEC
MAGI2	10.3058	1.23569	9.70516e-22	0.940426	0	Glioma_marker	Liver sinusoidal_like TEC
GDAP1	5.20322	1.22887	1.87856e-05	0.421277	0	Glioma_marker	Liver sinusoidal_like TEC
MIR100HG	8.50516	1.22576	8.84445e-15	0.731915	0	Glioma_marker	Liver sinusoidal_like TEC
ILDR2	4.7723	1.22553	0.000143406	0.361702	0	Glioma_marker	Liver sinusoidal_like TEC
THBS4	3.90418	1.22112	0.00506886	0.310638	0	Glioma_marker	Liver sinusoidal_like TEC
EEPD1	7.06277	1.22094	4.18352e-10	0.685106	0	Glioma_marker	Liver sinusoidal_like TEC
KIF21A	5.82373	1.22068	7.86327e-07	0.485106	0	Glioma_marker	Liver sinusoidal_like TEC
BMPR1A	6.20511	1.21898	8.60716e-08	0.510638	0	Glioma_marker	Liver sinusoidal_like TEC
ACTN2	4.63754	1.21717	0.000264559	0.353191	0	Glioma_marker	Liver sinusoidal_like TEC
NELL2	4.77395	1.21669	0.000142875	0.387234	0	Glioma_marker	Liver sinusoidal_like TEC
EPM2A	5.29911	1.21665	1.18386e-05	0.417021	0	Glioma_marker	Liver sinusoidal_like TEC
STK33	7.76718	1.2157	2.79032e-12	0.668085	0	Glioma_marker	Liver sinusoidal_like TEC
SATB2	6.10646	1.2141	1.54183e-07	0.52766	0	Glioma_marker	Liver sinusoidal_like TEC
SLC4A4	6.53849	1.2136	1.10216e-08	0.625532	0	Glioma_marker	Liver sinusoidal_like TEC
DGKB	7.93915	1.21069	7.4465e-13	0.697872	0	Glioma_marker	Liver sinusoidal_like TEC
MIR325HG	5.31893	1.20936	1.07804e-05	0.425532	0	Glioma_marker	Liver sinusoidal_like TEC
TMEM163	3.96748	1.20355	0.00404228	0.289362	0	Glioma_marker	Liver sinusoidal_like TEC
FADS2	4.49353	1.19975	0.00049696	0.357447	0	Glioma_marker	Liver sinusoidal_like TEC
NADK2	3.86487	1.19942	0.00583072	0.310638	0	Glioma_marker	Liver sinusoidal_like TEC
EGFEM1P	6.8298	1.19711	1.85452e-09	0.574468	0	Glioma_marker	Liver sinusoidal_like TEC
NAALADL2	7.61755	1.19576	8.48454e-12	0.685106	0	Glioma_marker	Liver sinusoidal_like TEC
OTUD7A	5.00262	1.1838	4.92807e-05	0.412766	0	Glioma_marker	Liver sinusoidal_like TEC
FREM2	4.69204	1.18217	0.000207852	0.391489	0	Glioma_marker	Liver sinusoidal_like TEC
NTRK3	7.4153	1.1818	3.70537e-11	0.676596	0	Glioma_marker	Liver sinusoidal_like TEC
ENOX1	5.62115	1.17795	2.34547e-06	0.47234	0	Glioma_marker	Liver sinusoidal_like TEC
SACS	5.59032	1.17775	2.75395e-06	0.47234	0	Glioma_marker	Liver sinusoidal_like TEC
LRRC4B	3.73562	1.17492	0.00942072	0.297872	0	Glioma_marker	Liver sinusoidal_like TEC
AQP4	4.10478	1.17391	0.00240877	0.348936	0	Glioma_marker	Liver sinusoidal_like TEC
BBS2	4.26585	1.1733	0.00127612	0.323404	0	Glioma_marker	Liver sinusoidal_like TEC
GAREM1	5.49135	1.16763	4.62282e-06	0.459574	0	Glioma_marker	Liver sinusoidal_like TEC
KIAA1958	5.76846	1.16535	1.0561e-06	0.468085	0	Glioma_marker	Liver sinusoidal_like TEC
VCAN	7.21228	1.16485	1.48624e-10	0.67234	0	Glioma_marker	Liver sinusoidal_like TEC
SEZ6L	4.39631	1.15866	0.00073787	0.353191	0	Glioma_marker	Liver sinusoidal_like TEC
PKNOX2	4.91256	1.15792	7.55195e-05	0.374468	0	Glioma_marker	Liver sinusoidal_like TEC
RAMP1	4.70712	1.15778	0.000193478	0.374468	0	Glioma_marker	Liver sinusoidal_like TEC
TRIM2	7.92748	1.15411	8.01358e-13	0.685106	0	Glioma_marker	Liver sinusoidal_like TEC
STXBP5L	4.11766	1.15339	0.00230081	0.365957	0	Glioma_marker	Liver sinusoidal_like TEC
NRXN2	4.37495	1.15001	0.000803222	0.344681	0	Glioma_marker	Liver sinusoidal_like TEC
SCD5	6.83872	1.14884	1.76469e-09	0.646809	0	Glioma_marker	Liver sinusoidal_like TEC
GRK4	3.89779	1.14123	0.00518852	0.310638	0	Glioma_marker	Liver sinusoidal_like TEC
PLEKHA5	6.58539	1.13662	8.42971e-09	0.621277	0	Glioma_marker	Liver sinusoidal_like TEC
ANKS1B	3.72274	1.13334	0.00984426	0.348936	0	Glioma_marker	Liver sinusoidal_like TEC
MAP2	8.13116	1.12993	1.71625e-13	0.791489	0	Glioma_marker	Liver sinusoidal_like TEC
KHDRBS3	6.37477	1.12872	3.04955e-08	0.565957	0	Glioma_marker	Liver sinusoidal_like TEC
CADM1	6.9203	1.12862	1.04117e-09	0.621277	0	Glioma_marker	Liver sinusoidal_like TEC
C21orf62-AS1	3.96924	1.12813	0.00401888	0.276596	0	Glioma_marker	Liver sinusoidal_like TEC
RP11-13J10.1	3.86784	1.12756	0.00578341	0.297872	0	Glioma_marker	Liver sinusoidal_like TEC
CECR2	6.27293	1.12343	5.73372e-08	0.557447	0	Glioma_marker	Liver sinusoidal_like TEC
GLIS3	6.67589	1.12137	4.84798e-09	0.73617	0	Glioma_marker	Liver sinusoidal_like TEC
CTNNA3	3.93853	1.1184	0.00448431	0.391489	0	Glioma_marker	Liver sinusoidal_like TEC
RAVER2	3.83338	1.11517	0.00656568	0.33617	0	Glioma_marker	Liver sinusoidal_like TEC
TRPS1	8.66844	1.10897	2.36678e-15	0.821277	0	Glioma_marker	Liver sinusoidal_like TEC
SYT17	4.32189	1.10159	0.00100975	0.361702	0	Glioma_marker	Liver sinusoidal_like TEC
PPM1E	5.43476	1.09816	6.11704e-06	0.429787	0	Glioma_marker	Liver sinusoidal_like TEC
FZD3	4.45984	1.09487	0.000566977	0.370213	0	Glioma_marker	Liver sinusoidal_like TEC
PVT1	4.47944	1.09201	0.00052667	0.429787	0	Glioma_marker	Liver sinusoidal_like TEC
TLN2	6.96853	1.09047	7.65087e-10	0.67234	0	Glioma_marker	Liver sinusoidal_like TEC
SNHG14	8.06015	1.08601	3.04084e-13	0.795745	0	Glioma_marker	Liver sinusoidal_like TEC
ABAT	4.68906	1.08184	0.000210434	0.4	0	Glioma_marker	Liver sinusoidal_like TEC
PALLD	5.48606	1.08124	4.74752e-06	0.485106	0	Glioma_marker	Liver sinusoidal_like TEC
TAPT1-AS1	4.55353	1.07577	0.000387542	0.404255	0	Glioma_marker	Liver sinusoidal_like TEC
CREB5	6.57372	1.07272	9.0225e-09	0.655319	0	Glioma_marker	Liver sinusoidal_like TEC
ENTPD1-AS1	4.8694	1.07112	9.2322e-05	0.442553	0	Glioma_marker	Liver sinusoidal_like TEC
PSD3	8.19193	1.07031	1.07464e-13	0.829787	0	Glioma_marker	Liver sinusoidal_like TEC
OPHN1	6.05218	1.06725	2.13528e-07	0.676596	0	Glioma_marker	Liver sinusoidal_like TEC
KCNMB2-AS1	4.53581	1.061	0.000417636	0.4	0	Glioma_marker	Liver sinusoidal_like TEC
SLC44A1	5.05007	1.06062	3.96639e-05	0.502128	0	Glioma_marker	Liver sinusoidal_like TEC
LIFR	5.74963	1.05849	1.16752e-06	0.544681	0	Glioma_marker	Liver sinusoidal_like TEC
CHL1	4.44002	1.05774	0.000618134	0.4	0	Glioma_marker	Liver sinusoidal_like TEC
ZNF608	6.79799	1.05564	2.24428e-09	0.668085	0	Glioma_marker	Liver sinusoidal_like TEC
CAPS2	4.4638	1.05509	0.000559891	0.365957	0	Glioma_marker	Liver sinusoidal_like TEC
EGFR	6.97414	1.05353	7.45287e-10	0.795745	0	Glioma_marker	Liver sinusoidal_like TEC
DNM1	4.33609	1.05081	0.000952001	0.387234	0	Glioma_marker	Liver sinusoidal_like TEC
ATP8A1	5.37376	1.04759	8.18073e-06	0.497872	0	Glioma_marker	Liver sinusoidal_like TEC
RP11-692D12.1	4.12063	1.04623	0.00227585	0.365957	0	Glioma_marker	Liver sinusoidal_like TEC
FAM189A2	4.08936	1.04603	0.00255722	0.365957	0	Glioma_marker	Liver sinusoidal_like TEC
EPHB1	5.59407	1.04506	2.70455e-06	0.519149	0	Glioma_marker	Liver sinusoidal_like TEC
KIF1B	8.56296	1.0448	5.53421e-15	0.817021	0	Glioma_marker	Liver sinusoidal_like TEC
TMEM161B-AS1	6.55918	1.04413	9.79319e-09	0.612766	0	Glioma_marker	Liver sinusoidal_like TEC
BMP7	3.93137	1.03784	0.00460477	0.314894	0	Glioma_marker	Liver sinusoidal_like TEC
NOS1AP	6.68723	1.03588	4.51226e-09	0.702128	0	Glioma_marker	Liver sinusoidal_like TEC
CCDC18-AS1	5.40998	1.03167	6.81039e-06	0.46383	0	Glioma_marker	Liver sinusoidal_like TEC
KAZN	6.76837	1.02635	2.72235e-09	0.702128	0	Glioma_marker	Liver sinusoidal_like TEC
ICA1L	4.00514	1.02587	0.00350491	0.348936	0	Glioma_marker	Liver sinusoidal_like TEC
TMTC2	6.48828	1.02112	1.5244e-08	0.668085	0	Glioma_marker	Liver sinusoidal_like TEC
PRKCA	7.97669	1.02111	5.73712e-13	0.838298	0	Glioma_marker	Liver sinusoidal_like TEC
SEMA6D	5.77342	1.01972	1.02936e-06	0.53617	0	Glioma_marker	Liver sinusoidal_like TEC
THRB	4.86863	1.01564	9.24142e-05	0.421277	0	Glioma_marker	Liver sinusoidal_like TEC
ZNF462	4.94262	1.01287	6.57611e-05	0.47234	0	Glioma_marker	Liver sinusoidal_like TEC
SPATA6	6.4274	1.01207	2.20208e-08	0.655319	0	Glioma_marker	Liver sinusoidal_like TEC
CTD-2215E18.1	3.94249	1.01149	0.00443847	0.33617	0	Glioma_marker	Liver sinusoidal_like TEC
FGF12	4.12107	1.00887	0.00227541	0.47234	0	Glioma_marker	Liver sinusoidal_like TEC
NTN1	3.77558	1.00816	0.00813601	0.32766	0	Glioma_marker	Liver sinusoidal_like TEC
PID1	5.30594	1.00141	1.14426e-05	0.476596	0	Glioma_marker	Liver sinusoidal_like TEC
RP5-864K19.4	4.66605	1.00001	0.000232873	0.395745	0	Glioma_marker	Liver sinusoidal_like TEC
LDLRAD4	7.67315	0.999886	5.61249e-12	0.829787	0	Glioma_marker	Liver sinusoidal_like TEC
BMPER	4.03618	0.995712	0.00310857	0.331915	0	Glioma_marker	Liver sinusoidal_like TEC
C3orf70	4.56135	0.994001	0.000374171	0.391489	0	Glioma_marker	Liver sinusoidal_like TEC
ZNF235	4.86346	0.993273	9.42025e-05	0.442553	0	Glioma_marker	Liver sinusoidal_like TEC
BCKDHB	5.78233	0.99321	9.83663e-07	0.582979	0	Glioma_marker	Liver sinusoidal_like TEC
GRAMD3	5.30638	0.992609	1.14426e-05	0.506383	0	Glioma_marker	Liver sinusoidal_like TEC
RP11-37B2.1	6.9584	0.992135	8.05706e-10	0.719149	0	Glioma_marker	Liver sinusoidal_like TEC
ITPK1	3.97354	0.99204	0.00396597	0.361702	0	Glioma_marker	Liver sinusoidal_like TEC
AHCYL2	6.90137	0.991774	1.1821e-09	0.706383	0	Glioma_marker	Liver sinusoidal_like TEC
BACH2	5.01341	0.990973	4.7299e-05	0.468085	0	Glioma_marker	Liver sinusoidal_like TEC
PDGFC	5.40723	0.986201	6.87355e-06	0.510638	0	Glioma_marker	Liver sinusoidal_like TEC
NBEA	6.97282	0.984763	7.47169e-10	0.719149	0	Glioma_marker	Liver sinusoidal_like TEC
APC	6.11252	0.982063	1.49086e-07	0.634043	0	Glioma_marker	Liver sinusoidal_like TEC
SERGEF	5.37024	0.978808	8.29208e-06	0.493617	0	Glioma_marker	Liver sinusoidal_like TEC
ST7	5.13276	0.977703	2.65957e-05	0.523404	0	Glioma_marker	Liver sinusoidal_like TEC
CSRNP3	5.50808	0.972882	4.24631e-06	0.548936	0	Glioma_marker	Liver sinusoidal_like TEC
NFIA	9.11114	0.971291	5.30126e-17	0.948936	0	Glioma_marker	Liver sinusoidal_like TEC
DLG2	6.62018	0.969183	6.84697e-09	0.782979	0	Glioma_marker	Liver sinusoidal_like TEC
KCNT2	6.33403	0.966662	3.90086e-08	0.625532	0	Glioma_marker	Liver sinusoidal_like TEC
SEMA6A	6.35187	0.9642	3.49048e-08	0.66383	0	Glioma_marker	Liver sinusoidal_like TEC
PCNX2	5.191	0.962786	1.97983e-05	0.497872	0	Glioma_marker	Liver sinusoidal_like TEC
ZNF827	5.60497	0.956643	2.5486e-06	0.544681	0	Glioma_marker	Liver sinusoidal_like TEC
AFF3	6.24287	0.954337	6.82624e-08	0.612766	0	Glioma_marker	Liver sinusoidal_like TEC
NR2F1-AS1	6.83696	0.953689	1.77535e-09	0.693617	0	Glioma_marker	Liver sinusoidal_like TEC
RGS6	5.3164	0.95292	1.08993e-05	0.553191	0	Glioma_marker	Liver sinusoidal_like TEC
GFAP	6.97899	0.950668	7.25038e-10	0.765957	0	Glioma_marker	Liver sinusoidal_like TEC
PRRX1	5.4941	0.950281	4.56637e-06	0.548936	0	Glioma_marker	Liver sinusoidal_like TEC
DST	8.42435	0.949467	1.67613e-14	0.931915	0	Glioma_marker	Liver sinusoidal_like TEC
SYNDIG1	4.11149	0.947762	0.00235171	0.32766	0	Glioma_marker	Liver sinusoidal_like TEC
KATNAL1	4.08496	0.942073	0.00260183	0.391489	0	Glioma_marker	Liver sinusoidal_like TEC
PBX1	7.98187	0.936871	5.56206e-13	0.87234	0	Glioma_marker	Liver sinusoidal_like TEC
NFASC	6.07905	0.92951	1.82209e-07	0.651064	0	Glioma_marker	Liver sinusoidal_like TEC
DGKG	4.06877	0.929502	0.00276145	0.395745	0	Glioma_marker	Liver sinusoidal_like TEC
FAM49A	3.96231	0.927899	0.00411137	0.374468	0	Glioma_marker	Liver sinusoidal_like TEC
RBM28	3.91651	0.921941	0.00484617	0.370213	0	Glioma_marker	Liver sinusoidal_like TEC
CELF2	6.45613	0.921036	1.84897e-08	0.787234	0	Glioma_marker	Liver sinusoidal_like TEC
SLC1A3	6.70583	0.919832	4.0649e-09	0.787234	0	Glioma_marker	Liver sinusoidal_like TEC
GPC6	5.9106	0.91884	4.76888e-07	0.642553	0	Glioma_marker	Liver sinusoidal_like TEC
CORO2B	4.97113	0.916468	5.75715e-05	0.506383	0	Glioma_marker	Liver sinusoidal_like TEC
ARAP2	6.03314	0.914596	2.36433e-07	0.621277	0	Glioma_marker	Liver sinusoidal_like TEC
HIBADH	5.00504	0.914052	4.89078e-05	0.493617	0	Glioma_marker	Liver sinusoidal_like TEC
NAV2	6.54542	0.91276	1.06838e-08	0.885106	0	Glioma_marker	Liver sinusoidal_like TEC
BMT2	5.00956	0.909077	4.8014e-05	0.485106	0	Glioma_marker	Liver sinusoidal_like TEC
TMEM65	3.79991	0.906498	0.00747487	0.382979	0	Glioma_marker	Liver sinusoidal_like TEC
TMEM164	4.38828	0.904458	0.000761307	0.429787	0	Glioma_marker	Liver sinusoidal_like TEC
GLCCI1	4.66506	0.902305	0.000233494	0.47234	0	Glioma_marker	Liver sinusoidal_like TEC
UNC5C	5.34789	0.89164	9.27252e-06	0.587234	0	Glioma_marker	Liver sinusoidal_like TEC
CDHR3	4.93976	0.888468	6.63474e-05	0.502128	0	Glioma_marker	Liver sinusoidal_like TEC
MARK1	4.71989	0.887605	0.000182922	0.476596	0	Glioma_marker	Liver sinusoidal_like TEC
HS6ST1	3.97442	0.885618	0.00395763	0.357447	0	Glioma_marker	Liver sinusoidal_like TEC
KLHL4	4.16247	0.885312	0.00194298	0.370213	0	Glioma_marker	Liver sinusoidal_like TEC
SLC1A2	6.04195	0.884777	2.26569e-07	0.587234	0	Glioma_marker	Liver sinusoidal_like TEC
NAV3	4.599	0.884752	0.000317177	0.493617	0	Glioma_marker	Liver sinusoidal_like TEC
CEP83	4.52061	0.879322	0.000445529	0.46383	0	Glioma_marker	Liver sinusoidal_like TEC
KCNN3	4.575	0.87395	0.000352243	0.485106	0	Glioma_marker	Liver sinusoidal_like TEC
SUDS3	3.77712	0.869109	0.00810938	0.348936	0	Glioma_marker	Liver sinusoidal_like TEC
RFX3-AS1	5.29064	0.864475	1.23352e-05	0.578723	0	Glioma_marker	Liver sinusoidal_like TEC
KAT2B	5.41086	0.862212	6.79789e-06	0.587234	0	Glioma_marker	Liver sinusoidal_like TEC
PDE8B	5.3644	0.858328	8.539e-06	0.570213	0	Glioma_marker	Liver sinusoidal_like TEC
AKAP7	3.79309	0.854042	0.0076497	0.365957	0	Glioma_marker	Liver sinusoidal_like TEC
TRAF3IP2-AS1	6.07795	0.854004	1.8268e-07	0.72766	0	Glioma_marker	Liver sinusoidal_like TEC
RALGPS1	5.29868	0.851683	1.18386e-05	0.557447	0	Glioma_marker	Liver sinusoidal_like TEC
GATS	5.78553	0.848721	9.72555e-07	0.646809	0	Glioma_marker	Liver sinusoidal_like TEC
NEO1	4.94196	0.842097	6.57611e-05	0.519149	0	Glioma_marker	Liver sinusoidal_like TEC
STX18-AS1	4.23249	0.827861	0.00146763	0.47234	0	Glioma_marker	Liver sinusoidal_like TEC
RTN1	5.58856	0.827199	2.77243e-06	0.680851	0	Glioma_marker	Liver sinusoidal_like TEC
CNN3	4.65923	0.82592	0.000239694	0.540426	0	Glioma_marker	Liver sinusoidal_like TEC
MAML2	7.07312	0.819792	3.9115e-10	0.978723	0	Glioma_marker	Liver sinusoidal_like TEC
ZBTB20	9.36745	0.815629	5.55188e-18	0.982979	0	Glioma_marker	Liver sinusoidal_like TEC
RNF180	4.49177	0.815593	0.000499072	0.489362	0	Glioma_marker	Liver sinusoidal_like TEC
CERS6	5.49949	0.81272	4.44357e-06	0.608511	0	Glioma_marker	Liver sinusoidal_like TEC
REPS1	4.30416	0.808523	0.00109204	0.46383	0	Glioma_marker	Liver sinusoidal_like TEC
TPST1	5.20157	0.807783	1.8857e-05	0.634043	0	Glioma_marker	Liver sinusoidal_like TEC
MTX2	4.07659	0.804302	0.00268367	0.438298	0	Glioma_marker	Liver sinusoidal_like TEC
TAOK3	5.16755	0.803256	2.23297e-05	0.617021	0	Glioma_marker	Liver sinusoidal_like TEC
ZHX3	4.97554	0.801823	5.64168e-05	0.612766	0	Glioma_marker	Liver sinusoidal_like TEC
CTDSP2	4.2228	0.795391	0.00152119	0.578723	0	Glioma_marker	Liver sinusoidal_like TEC
TANC2	6.40329	0.793558	2.55504e-08	0.812766	0	Glioma_marker	Liver sinusoidal_like TEC
PTN	5.42947	0.79129	6.24152e-06	0.655319	0	Glioma_marker	Liver sinusoidal_like TEC
DPH6	4.81237	0.791118	0.000119305	0.523404	0	Glioma_marker	Liver sinusoidal_like TEC
PTPRN2	5.43112	0.786807	6.20353e-06	0.680851	0	Glioma_marker	Liver sinusoidal_like TEC
SOBP	5.08134	0.786118	3.41836e-05	0.587234	0	Glioma_marker	Liver sinusoidal_like TEC
GUSBP1	3.82325	0.78508	0.00682128	0.417021	0	Glioma_marker	Liver sinusoidal_like TEC
DPYSL3	4.41723	0.784267	0.000677731	0.485106	0	Glioma_marker	Liver sinusoidal_like TEC
SSBP1	3.97233	0.782524	0.00397984	0.434043	0	Glioma_marker	Liver sinusoidal_like TEC
FAM155A	5.11602	0.779859	2.88363e-05	0.748936	0	Glioma_marker	Liver sinusoidal_like TEC
TNRC6A	6.82892	0.778362	1.85452e-09	0.859574	0	Glioma_marker	Liver sinusoidal_like TEC
MTSS1L	4.35701	0.777591	0.000870322	0.489362	0	Glioma_marker	Liver sinusoidal_like TEC
DLG5	4.04367	0.764688	0.00302428	0.446809	0	Glioma_marker	Liver sinusoidal_like TEC
XKR6	6.18904	0.764563	9.4897e-08	0.808511	0	Glioma_marker	Liver sinusoidal_like TEC
CACHD1	5.25706	0.759507	1.44795e-05	0.680851	0	Glioma_marker	Liver sinusoidal_like TEC
ZNF91	5.6348	0.75668	2.19017e-06	0.714894	0	Glioma_marker	Liver sinusoidal_like TEC
RORA	5.73708	0.755608	1.24811e-06	0.944681	0	Glioma_marker	Liver sinusoidal_like TEC
CKMT2-AS1	3.86465	0.743989	0.00583072	0.421277	0	Glioma_marker	Liver sinusoidal_like TEC
COPG2	3.93104	0.739285	0.00460477	0.451064	0	Glioma_marker	Liver sinusoidal_like TEC
SCRN1	3.8706	0.734495	0.00574433	0.446809	0	Glioma_marker	Liver sinusoidal_like TEC
ACYP2	5.13903	0.733039	2.58599e-05	0.659574	0	Glioma_marker	Liver sinusoidal_like TEC
RP11-319G6.1	3.88128	0.73095	0.00552026	0.404255	0	Glioma_marker	Liver sinusoidal_like TEC
CHD7	5.06186	0.730646	3.75775e-05	0.723404	0	Glioma_marker	Liver sinusoidal_like TEC
IMMP2L	5.9215	0.728192	4.49911e-07	0.885106	0	Glioma_marker	Liver sinusoidal_like TEC
VPS50	3.85838	0.727077	0.00596465	0.438298	0	Glioma_marker	Liver sinusoidal_like TEC
ZNF586	4.5292	0.72302	0.000428683	0.570213	0	Glioma_marker	Liver sinusoidal_like TEC
MNAT1	3.86994	0.721754	0.00574866	0.47234	0	Glioma_marker	Liver sinusoidal_like TEC
PHLPP1	5.90366	0.720678	4.94115e-07	0.817021	0	Glioma_marker	Liver sinusoidal_like TEC
KCNMA1	3.887	0.71894	0.00539989	0.485106	0	Glioma_marker	Liver sinusoidal_like TEC
CASK	4.90452	0.715907	7.84903e-05	0.67234	0	Glioma_marker	Liver sinusoidal_like TEC
MSI2	6.68943	0.71321	4.47014e-09	0.93617	0	Glioma_marker	Liver sinusoidal_like TEC
SSBP2	5.34018	0.710307	9.61841e-06	0.740426	0	Glioma_marker	Liver sinusoidal_like TEC
DGKI	4.11644	0.707796	0.00230568	0.561702	0	Glioma_marker	Liver sinusoidal_like TEC
DAB1	4.42736	0.707762	0.000652986	0.53617	0	Glioma_marker	Liver sinusoidal_like TEC
SH3PXD2B	4.05963	0.707335	0.002867	0.480851	0	Glioma_marker	Liver sinusoidal_like TEC
FMNL2	5.43542	0.704048	6.11383e-06	0.817021	0	Glioma_marker	Liver sinusoidal_like TEC
ANKRD36C	3.83889	0.70398	0.00642974	0.412766	0	Glioma_marker	Liver sinusoidal_like TEC
ZNRF3	4.41987	0.703361	0.000672092	0.565957	0	Glioma_marker	Liver sinusoidal_like TEC
MYO5A	4.37716	0.693764	0.000796653	0.519149	0	Glioma_marker	Liver sinusoidal_like TEC
ENAH	5.02189	0.691895	4.57184e-05	0.651064	0	Glioma_marker	Liver sinusoidal_like TEC
REV3L	5.23251	0.690022	1.62219e-05	0.761702	0	Glioma_marker	Liver sinusoidal_like TEC
NFIB	5.77386	0.686804	1.02936e-06	0.868085	0	Glioma_marker	Liver sinusoidal_like TEC
CNIH3	4.42494	0.680623	0.000659071	0.519149	0	Glioma_marker	Liver sinusoidal_like TEC
DOCK10	3.92521	0.677941	0.00471053	0.514894	0	Glioma_marker	Liver sinusoidal_like TEC
ZHX2	4.82955	0.668111	0.000110723	0.731915	0	Glioma_marker	Liver sinusoidal_like TEC
KCTD8	4.12503	0.667756	0.00224429	0.489362	0	Glioma_marker	Liver sinusoidal_like TEC
SYT11	4.0189	0.66548	0.00331706	0.476596	0	Glioma_marker	Liver sinusoidal_like TEC
RNF130	4.44289	0.664072	0.00061116	0.604255	0	Glioma_marker	Liver sinusoidal_like TEC
MSRA	5.2793	0.662262	1.3011e-05	0.829787	0	Glioma_marker	Liver sinusoidal_like TEC
TSC22D1	5.41472	0.659718	6.71529e-06	0.765957	0	Glioma_marker	Liver sinusoidal_like TEC
GAB1	5.30638	0.657489	1.14426e-05	0.842553	0	Glioma_marker	Liver sinusoidal_like TEC
TNRC6C	3.98576	0.657299	0.00379144	0.519149	0	Glioma_marker	Liver sinusoidal_like TEC
MIRLET7BHG	5.26388	0.644345	1.40308e-05	0.778723	0	Glioma_marker	Liver sinusoidal_like TEC
PRKD1	5.24341	0.642968	1.53768e-05	0.765957	0	Glioma_marker	Liver sinusoidal_like TEC
THSD7A	5.12549	0.640468	2.75691e-05	0.714894	0	Glioma_marker	Liver sinusoidal_like TEC
KIAA1549	3.9415	0.63797	0.00444988	0.510638	0	Glioma_marker	Liver sinusoidal_like TEC
GPHN	5.62974	0.637919	2.24746e-06	0.86383	0	Glioma_marker	Liver sinusoidal_like TEC
WWOX	5.20278	0.635349	1.87856e-05	0.944681	0	Glioma_marker	Liver sinusoidal_like TEC
ARHGEF3	4.50641	0.634966	0.000472512	0.685106	0	Glioma_marker	Liver sinusoidal_like TEC
SIPA1L1	4.42791	0.633264	0.000652594	0.765957	0	Glioma_marker	Liver sinusoidal_like TEC
CACNB2	4.04741	0.632248	0.00298121	0.53617	0	Glioma_marker	Liver sinusoidal_like TEC
ARNT2	4.95649	0.631343	6.1778e-05	0.66383	0	Glioma_marker	Liver sinusoidal_like TEC
SLC35F1	4.02011	0.629623	0.0033054	0.493617	0	Glioma_marker	Liver sinusoidal_like TEC
SPECC1	4.27961	0.621763	0.00120854	0.587234	0	Glioma_marker	Liver sinusoidal_like TEC
HDAC9	4.18449	0.621721	0.00176701	0.548936	0	Glioma_marker	Liver sinusoidal_like TEC
ARHGAP21	4.81667	0.621051	0.000117302	0.702128	0	Glioma_marker	Liver sinusoidal_like TEC
MKLN1	5.8321	0.619317	7.53749e-07	0.834043	0	Glioma_marker	Liver sinusoidal_like TEC
CDK6	4.54263	0.616894	0.000405592	0.659574	0	Glioma_marker	Liver sinusoidal_like TEC
ERI3	3.90935	0.610249	0.00497589	0.557447	0	Glioma_marker	Liver sinusoidal_like TEC
CPE	4.4027	0.610153	0.000720601	0.519149	0	Glioma_marker	Liver sinusoidal_like TEC
CRADD	4.81931	0.606173	0.000116291	0.702128	0	Glioma_marker	Liver sinusoidal_like TEC
DHRSX	4.32981	0.605052	0.000977711	0.655319	0	Glioma_marker	Liver sinusoidal_like TEC
ZNF704	3.91893	0.600851	0.00481471	0.625532	0	Glioma_marker	Liver sinusoidal_like TEC
MLLT3	4.47713	0.600803	0.000529768	0.693617	0	Glioma_marker	Liver sinusoidal_like TEC
QKI	6.40824	0.598453	2.48528e-08	0.953191	0	Glioma_marker	Liver sinusoidal_like TEC
TRRAP	4.1966	0.594055	0.00169004	0.625532	0	Glioma_marker	Liver sinusoidal_like TEC
CLASP2	5.26399	0.589438	1.40308e-05	0.795745	0	Glioma_marker	Liver sinusoidal_like TEC
ZNF254	3.9099	0.588202	0.00497299	0.574468	0	Glioma_marker	Liver sinusoidal_like TEC
PARD3B	4.80632	0.587205	0.000122417	0.812766	0	Glioma_marker	Liver sinusoidal_like TEC
FAM13A	3.83261	0.585235	0.00657656	0.523404	0	Glioma_marker	Liver sinusoidal_like TEC
MAP2K5	4.20584	0.581409	0.00163266	0.651064	0	Glioma_marker	Liver sinusoidal_like TEC
RFTN2	3.79661	0.575292	0.0075529	0.544681	0	Glioma_marker	Liver sinusoidal_like TEC
NRF1	4.05512	0.569869	0.00290364	0.595745	0	Glioma_marker	Liver sinusoidal_like TEC
DPYSL2	4.07031	0.559933	0.00274781	0.744681	0	Glioma_marker	Liver sinusoidal_like TEC
ZNF767P	4.18911	0.559234	0.00174058	0.659574	0	Glioma_marker	Liver sinusoidal_like TEC
GTDC1	4.39543	0.557415	0.000739457	0.685106	0	Glioma_marker	Liver sinusoidal_like TEC
CLU	4.08165	0.557409	0.00263466	0.587234	0	Glioma_marker	Liver sinusoidal_like TEC
PIK3R1	4.1443	0.554289	0.00208526	0.612766	0	Glioma_marker	Liver sinusoidal_like TEC
RFX3	4.65636	0.550774	0.000242528	0.842553	0	Glioma_marker	Liver sinusoidal_like TEC
NR3C2	4.2141	0.544036	0.00157817	0.617021	0	Glioma_marker	Liver sinusoidal_like TEC
CLIP2	4.09134	0.542364	0.00254403	0.659574	0	Glioma_marker	Liver sinusoidal_like TEC
C9orf3	4.77109	0.542274	0.000143948	0.842553	0	Glioma_marker	Liver sinusoidal_like TEC
SRGAP1	4.12679	0.541843	0.00223102	0.634043	0	Glioma_marker	Liver sinusoidal_like TEC
RBM26	4.20232	0.531386	0.00165372	0.680851	0	Glioma_marker	Liver sinusoidal_like TEC
WLS	3.72516	0.515736	0.0097641	0.642553	0	Glioma_marker	Liver sinusoidal_like TEC
TRIM44	4.05853	0.513775	0.00287101	0.706383	0	Glioma_marker	Liver sinusoidal_like TEC
SCAPER	4.0723	0.508363	0.00272908	0.702128	0	Glioma_marker	Liver sinusoidal_like TEC
PARK2	4.11733	0.506709	0.00230081	0.740426	0	Glioma_marker	Liver sinusoidal_like TEC
CHD6	3.9797	0.495189	0.00388226	0.723404	0	Glioma_marker	Liver sinusoidal_like TEC
SLC20A2	4.0222	0.489313	0.00328148	0.765957	0	Glioma_marker	Liver sinusoidal_like TEC
FARS2	4.29458	0.48317	0.00113816	0.817021	0	Glioma_marker	Liver sinusoidal_like TEC
TMEM131	3.79716	0.449737	0.00754722	0.757447	0	Glioma_marker	Liver sinusoidal_like TEC
KMT2C	3.97937	0.394469	0.00388226	0.92766	0	Glioma_marker	Liver sinusoidal_like TEC
EXOC4	3.88986	0.36552	0.00535281	0.940426	0	Glioma_marker	Liver sinusoidal_like TEC
STAB2	27.7697	2.52875	3.53692e-165	0.929708	0	HCC_marker	Liver sinusoidal_like TEC
BMPER	25.8029	2.3718	7.22434e-143	0.895225	0	HCC_marker	Liver sinusoidal_like TEC
HS3ST3A1	9.31654	2.36013	2.03015e-18	0.30504	0	HCC_marker	Liver sinusoidal_like TEC
OIT3	25.1366	2.31995	1.3905e-135	0.862069	0	HCC_marker	Liver sinusoidal_like TEC
RELN	25.8103	2.26964	7.22434e-143	0.88992	0	HCC_marker	Liver sinusoidal_like TEC
NPL	20.5023	2.16106	5.1512e-90	0.709549	0	HCC_marker	Liver sinusoidal_like TEC
AC067959.1	6.99605	2.15303	2.29417e-10	0.250663	0	HCC_marker	Liver sinusoidal_like TEC
NKAIN2	12.3001	2.13079	2.91535e-32	0.444297	0	HCC_marker	Liver sinusoidal_like TEC
PTPRT	14.2648	2.12899	1.90062e-43	0.530504	0	HCC_marker	Liver sinusoidal_like TEC
FEZ1	3.77704	2.11096	0.00475924	0.1313	0	HCC_marker	Liver sinusoidal_like TEC
EHD3	13.5878	2.0884	1.97676e-39	0.476127	0	HCC_marker	Liver sinusoidal_like TEC
ST6GAL1	27.6387	2.08728	6.6955e-164	0.96817	0	HCC_marker	Liver sinusoidal_like TEC
ATRNL1	20.017	2.07556	8.60171e-86	0.725464	0	HCC_marker	Liver sinusoidal_like TEC
MAN1C1	22.1831	2.02932	2.19396e-105	0.8687	0	HCC_marker	Liver sinusoidal_like TEC
BAALC	7.75685	2.02041	9.8628e-13	0.275862	0	HCC_marker	Liver sinusoidal_like TEC
AC092155.4	6.88908	2.01881	4.75166e-10	0.244032	0	HCC_marker	Liver sinusoidal_like TEC
DNASE1L3	19.988	1.98236	1.44556e-85	0.728117	0	HCC_marker	Liver sinusoidal_like TEC
PCDH7	12.8609	1.96866	2.64871e-35	0.462865	0	HCC_marker	Liver sinusoidal_like TEC
MEG3	20.7059	1.95234	8.28003e-92	0.767905	0	HCC_marker	Liver sinusoidal_like TEC
NTN4	15.9017	1.9394	5.15362e-54	0.586207	0	HCC_marker	Liver sinusoidal_like TEC
GALNT14	7.09586	1.87733	1.15746e-10	0.266578	0	HCC_marker	Liver sinusoidal_like TEC
CRHBP	14.062	1.87318	3.21789e-42	0.526525	0	HCC_marker	Liver sinusoidal_like TEC
MRO	9.61071	1.87237	1.33162e-19	0.363395	0	HCC_marker	Liver sinusoidal_like TEC
RARB	18.6262	1.84828	2.6627e-74	0.725464	0	HCC_marker	Liver sinusoidal_like TEC
SMAD6	18.8327	1.83652	5.96616e-76	0.766578	0	HCC_marker	Liver sinusoidal_like TEC
SLC26A5	5.78784	1.83232	4.18674e-07	0.20557	0	HCC_marker	Liver sinusoidal_like TEC
SLC7A8	6.94992	1.83172	3.13032e-10	0.266578	0	HCC_marker	Liver sinusoidal_like TEC
RTN4RL1	5.41452	1.79641	3.20646e-06	0.217507	0	HCC_marker	Liver sinusoidal_like TEC
MYCT1	4.25749	1.7692	0.000739269	0.168435	0	HCC_marker	Liver sinusoidal_like TEC
AL078584.1	9.70552	1.7671	5.48064e-20	0.374005	0	HCC_marker	Liver sinusoidal_like TEC
STAB1	19.765	1.7594	1.16336e-83	0.791777	0	HCC_marker	Liver sinusoidal_like TEC
CLEC4G	10.0987	1.75799	1.18381e-21	0.381963	0	HCC_marker	Liver sinusoidal_like TEC
RP11-90C4.1	13.1914	1.75082	3.67215e-37	0.507958	0	HCC_marker	Liver sinusoidal_like TEC
CD22	4.95467	1.75061	3.24068e-05	0.196286	0	HCC_marker	Liver sinusoidal_like TEC
GATA4	13.2991	1.7325	8.85112e-38	0.526525	0	HCC_marker	Liver sinusoidal_like TEC
FCN2	8.22115	1.73084	2.641e-14	0.320955	0	HCC_marker	Liver sinusoidal_like TEC
AC133680.1	8.42013	1.72523	5.26148e-15	0.334218	0	HCC_marker	Liver sinusoidal_like TEC
CLCN4	5.3319	1.7241	4.94635e-06	0.214854	0	HCC_marker	Liver sinusoidal_like TEC
TIAM1	19.5568	1.7195	6.03881e-82	0.791777	0	HCC_marker	Liver sinusoidal_like TEC
CTTNBP2	10.5866	1.71275	7.84008e-24	0.416446	0	HCC_marker	Liver sinusoidal_like TEC
CLEC1B	6.61166	1.68658	2.89486e-09	0.266578	0	HCC_marker	Liver sinusoidal_like TEC
MS4A6A	8.86857	1.66527	1.15629e-16	0.348806	0	HCC_marker	Liver sinusoidal_like TEC
GPM6A	13.7261	1.66381	3.19118e-40	0.566313	0	HCC_marker	Liver sinusoidal_like TEC
ACSM3	6.31536	1.66282	1.89297e-08	0.262599	0	HCC_marker	Liver sinusoidal_like TEC
LGMN	11.4627	1.6572	5.44287e-28	0.480106	0	HCC_marker	Liver sinusoidal_like TEC
PITPNM3	12.8016	1.65457	5.5853e-35	0.519894	0	HCC_marker	Liver sinusoidal_like TEC
EDA	14.3906	1.64945	3.41254e-44	0.608753	0	HCC_marker	Liver sinusoidal_like TEC
HSD17B14	4.79679	1.6312	6.93849e-05	0.198939	0	HCC_marker	Liver sinusoidal_like TEC
RP11-444A22.1	9.312	1.62657	2.10784e-18	0.381963	0	HCC_marker	Liver sinusoidal_like TEC
NRG3	17.4846	1.6127	1.99823e-65	0.814324	0	HCC_marker	Liver sinusoidal_like TEC
KAZN	12.0704	1.6108	4.6245e-31	0.505305	0	HCC_marker	Liver sinusoidal_like TEC
SYN3	5.80164	1.61063	3.89527e-07	0.263926	0	HCC_marker	Liver sinusoidal_like TEC
LIFR	17.7363	1.60909	2.41347e-67	0.79443	0	HCC_marker	Liver sinusoidal_like TEC
CLEC4M	7.77237	1.60624	8.78286e-13	0.311671	0	HCC_marker	Liver sinusoidal_like TEC
PRICKLE2	15.2199	1.60518	1.87114e-49	0.64191	0	HCC_marker	Liver sinusoidal_like TEC
ANKRD55	4.30589	1.60126	0.000604594	0.179045	0	HCC_marker	Liver sinusoidal_like TEC
CCSER1	14.2991	1.585	1.19787e-43	0.603448	0	HCC_marker	Liver sinusoidal_like TEC
CROCC2	6.22541	1.56536	3.28774e-08	0.250663	0	HCC_marker	Liver sinusoidal_like TEC
IL33	7.05104	1.56437	1.58273e-10	0.299735	0	HCC_marker	Liver sinusoidal_like TEC
CD4	7.59831	1.56345	3.23168e-12	0.318302	0	HCC_marker	Liver sinusoidal_like TEC
FCN3	6.96409	1.5624	2.83791e-10	0.291777	0	HCC_marker	Liver sinusoidal_like TEC
SEMA6A	17.9327	1.56158	7.6669e-69	0.766578	0	HCC_marker	Liver sinusoidal_like TEC
WDR66	6.40173	1.55945	1.10319e-08	0.265252	0	HCC_marker	Liver sinusoidal_like TEC
AC004538.3	14.8823	1.55928	2.74227e-47	0.653846	0	HCC_marker	Liver sinusoidal_like TEC
MEIS2	17.4333	1.55911	4.62514e-65	0.748011	0	HCC_marker	Liver sinusoidal_like TEC
IGF1R	19.688	1.55329	4.80014e-83	0.842175	0	HCC_marker	Liver sinusoidal_like TEC
RAMP3	13.0055	1.55078	4.12096e-36	0.543767	0	HCC_marker	Liver sinusoidal_like TEC
CTSL	4.37055	1.53629	0.000459556	0.18435	0	HCC_marker	Liver sinusoidal_like TEC
HIPK2	22.8038	1.52239	2.10709e-111	0.931034	0	HCC_marker	Liver sinusoidal_like TEC
SLC9A9	19.536	1.51412	8.65927e-82	0.83687	0	HCC_marker	Liver sinusoidal_like TEC
TMEM37	3.74588	1.51239	0.00532259	0.167109	0	HCC_marker	Liver sinusoidal_like TEC
ITGA9	21.1076	1.5029	1.98047e-95	0.909814	0	HCC_marker	Liver sinusoidal_like TEC
MYRIP	18.7518	1.49944	2.62884e-75	0.852785	0	HCC_marker	Liver sinusoidal_like TEC
DGKG	11.0912	1.49227	3.52365e-26	0.480106	0	HCC_marker	Liver sinusoidal_like TEC
PRCP	7.03859	1.48458	1.71768e-10	0.307692	0	HCC_marker	Liver sinusoidal_like TEC
AUTS2	23.7644	1.47867	4.56378e-121	0.973475	0	HCC_marker	Liver sinusoidal_like TEC
SNHG23	5.5695	1.46807	1.38442e-06	0.241379	0	HCC_marker	Liver sinusoidal_like TEC
CD36	11.8955	1.46154	3.65402e-30	0.509284	0	HCC_marker	Liver sinusoidal_like TEC
SLC43A2	3.84494	1.45928	0.00370133	0.177719	0	HCC_marker	Liver sinusoidal_like TEC
LIPE-AS1	7.76395	1.45757	9.35546e-13	0.343501	0	HCC_marker	Liver sinusoidal_like TEC
KIAA0196	7.089	1.45505	1.21324e-10	0.320955	0	HCC_marker	Liver sinusoidal_like TEC
SMAD9	6.10379	1.44254	6.83713e-08	0.271883	0	HCC_marker	Liver sinusoidal_like TEC
CEACAM1	4.56639	1.4413	0.000197336	0.21618	0	HCC_marker	Liver sinusoidal_like TEC
LYVE1	4.31993	1.43303	0.000569135	0.193634	0	HCC_marker	Liver sinusoidal_like TEC
PTCHD4	8.66493	1.42739	6.75079e-16	0.393899	0	HCC_marker	Liver sinusoidal_like TEC
CCDC39	7.23916	1.4263	4.30801e-11	0.331565	0	HCC_marker	Liver sinusoidal_like TEC
CABLES1	13.6981	1.4198	4.57195e-40	0.636605	0	HCC_marker	Liver sinusoidal_like TEC
LINC01169	5.34391	1.41641	4.6495e-06	0.242706	0	HCC_marker	Liver sinusoidal_like TEC
TINAGL1	3.99315	1.41621	0.00211022	0.185676	0	HCC_marker	Liver sinusoidal_like TEC
KHDRBS3	3.81842	1.41481	0.0040658	0.181698	0	HCC_marker	Liver sinusoidal_like TEC
PPM1H	9.86536	1.41053	1.16048e-20	0.441645	0	HCC_marker	Liver sinusoidal_like TEC
PRUNE2	4.0606	1.40083	0.00163266	0.187003	0	HCC_marker	Liver sinusoidal_like TEC
MRC1	13.9088	1.3933	2.65916e-41	0.633952	0	HCC_marker	Liver sinusoidal_like TEC
PPP1R9A	4.52962	1.38966	0.000232366	0.225464	0	HCC_marker	Liver sinusoidal_like TEC
LHFPL2	11.7837	1.38731	1.32056e-29	0.538462	0	HCC_marker	Liver sinusoidal_like TEC
DUSP5	6.87779	1.36736	5.10682e-10	0.327586	0	HCC_marker	Liver sinusoidal_like TEC
MS4A4E	4.97973	1.36627	2.87391e-05	0.221485	0	HCC_marker	Liver sinusoidal_like TEC
RP11-767I20.1	13.3578	1.36584	4.07299e-38	0.6313	0	HCC_marker	Liver sinusoidal_like TEC
FCGR2B	4.08779	1.36564	0.00146484	0.188329	0	HCC_marker	Liver sinusoidal_like TEC
EML1	15.5178	1.36445	2.09666e-51	0.721485	0	HCC_marker	Liver sinusoidal_like TEC
HIBCH	14.4164	1.36364	2.38857e-44	0.661804	0	HCC_marker	Liver sinusoidal_like TEC
PGM5	10.9371	1.36278	1.83003e-25	0.506631	0	HCC_marker	Liver sinusoidal_like TEC
PLAC8	4.60269	1.35329	0.000167953	0.221485	0	HCC_marker	Liver sinusoidal_like TEC
MYO10	18.4591	1.34964	5.72794e-73	0.863395	0	HCC_marker	Liver sinusoidal_like TEC
NXPE3	5.96523	1.33427	1.52916e-07	0.282493	0	HCC_marker	Liver sinusoidal_like TEC
TMTC4	4.58423	1.32444	0.000182041	0.224138	0	HCC_marker	Liver sinusoidal_like TEC
RP11-557H15.4	4.98285	1.31903	2.8316e-05	0.22679	0	HCC_marker	Liver sinusoidal_like TEC
C1orf21	12.4874	1.31679	2.87153e-33	0.594164	0	HCC_marker	Liver sinusoidal_like TEC
NOSTRIN	12.2779	1.30741	3.76597e-32	0.592838	0	HCC_marker	Liver sinusoidal_like TEC
GRAP	3.56658	1.30687	0.00996891	0.167109	0	HCC_marker	Liver sinusoidal_like TEC
MIR99AHG	17.4597	1.3067	2.99949e-65	0.82626	0	HCC_marker	Liver sinusoidal_like TEC
STOX2	16.4753	1.30527	4.97535e-58	0.791777	0	HCC_marker	Liver sinusoidal_like TEC
FAM65C	7.8095	1.29347	6.6543e-13	0.370027	0	HCC_marker	Liver sinusoidal_like TEC
SNX8	11.014	1.28823	8.09012e-26	0.533156	0	HCC_marker	Liver sinusoidal_like TEC
PRKCA	18.4258	1.28462	1.02372e-72	0.881963	0	HCC_marker	Liver sinusoidal_like TEC
ZCCHC24	9.40146	1.28234	9.40088e-19	0.464191	0	HCC_marker	Liver sinusoidal_like TEC
FCGRT	8.35413	1.26189	9.00655e-15	0.411141	0	HCC_marker	Liver sinusoidal_like TEC
EXOC3L2	6.83186	1.2581	6.99161e-10	0.335544	0	HCC_marker	Liver sinusoidal_like TEC
DPH6-AS1	5.22635	1.24747	8.43196e-06	0.265252	0	HCC_marker	Liver sinusoidal_like TEC
MEIS1	4.91067	1.2448	4.00924e-05	0.267905	0	HCC_marker	Liver sinusoidal_like TEC
PDE2A	14.3183	1.24276	9.2255e-44	0.704244	0	HCC_marker	Liver sinusoidal_like TEC
KDR	7.64562	1.23481	2.27475e-12	0.400531	0	HCC_marker	Liver sinusoidal_like TEC
PLXDC2	13.4191	1.22784	1.84453e-38	0.689655	0	HCC_marker	Liver sinusoidal_like TEC
PTPRB	17.8163	1.22734	5.98594e-68	0.884615	0	HCC_marker	Liver sinusoidal_like TEC
TEK	11.7395	1.21472	2.21197e-29	0.582228	0	HCC_marker	Liver sinusoidal_like TEC
LDB2	19.7474	1.21186	1.55951e-83	0.98939	0	HCC_marker	Liver sinusoidal_like TEC
LINC01197	3.93576	1.20923	0.0026284	0.20557	0	HCC_marker	Liver sinusoidal_like TEC
ROBO2	12.6654	1.20684	3.07566e-34	0.671088	0	HCC_marker	Liver sinusoidal_like TEC
NHSL2	9.22219	1.20262	4.79907e-18	0.47878	0	HCC_marker	Liver sinusoidal_like TEC
CD55	4.15487	1.19962	0.00113047	0.225464	0	HCC_marker	Liver sinusoidal_like TEC
TGFBR3	13.4837	1.19387	8.05693e-39	0.693634	0	HCC_marker	Liver sinusoidal_like TEC
BMP6	8.22877	1.19136	2.48772e-14	0.415119	0	HCC_marker	Liver sinusoidal_like TEC
F8	7.36869	1.19038	1.71906e-11	0.387268	0	HCC_marker	Liver sinusoidal_like TEC
SCAMP1	4.93545	1.17989	3.55054e-05	0.277188	0	HCC_marker	Liver sinusoidal_like TEC
DSCAML1	8.00144	1.17613	1.52057e-13	0.421751	0	HCC_marker	Liver sinusoidal_like TEC
RP4-798P15.3	4.13483	1.16907	0.0012241	0.221485	0	HCC_marker	Liver sinusoidal_like TEC
COTL1	5.03993	1.1684	2.14056e-05	0.266578	0	HCC_marker	Liver sinusoidal_like TEC
AC010084.1	3.66695	1.16721	0.0070364	0.196286	0	HCC_marker	Liver sinusoidal_like TEC
AKAP12	12.266	1.16631	4.32558e-32	0.659151	0	HCC_marker	Liver sinusoidal_like TEC
ZNF420	4.05489	1.15944	0.00166477	0.220159	0	HCC_marker	Liver sinusoidal_like TEC
MAF	6.73802	1.15827	1.28144e-09	0.35809	0	HCC_marker	Liver sinusoidal_like TEC
PIP4K2A	14.5396	1.15657	4.18812e-45	0.759947	0	HCC_marker	Liver sinusoidal_like TEC
CTBP2	15.1718	1.1552	3.74186e-49	0.803714	0	HCC_marker	Liver sinusoidal_like TEC
MGAT1	3.5793	1.15454	0.00956379	0.213528	0	HCC_marker	Liver sinusoidal_like TEC
CDKL1	3.67048	1.15235	0.00695698	0.19496	0	HCC_marker	Liver sinusoidal_like TEC
OXR1	6.81537	1.15031	7.80521e-10	0.384615	0	HCC_marker	Liver sinusoidal_like TEC
NR2F1-AS1	11.0726	1.15001	4.24346e-26	0.587533	0	HCC_marker	Liver sinusoidal_like TEC
STXBP1	4.95259	1.14585	3.26769e-05	0.285146	0	HCC_marker	Liver sinusoidal_like TEC
PHACTR2	10.5848	1.1441	7.93973e-24	0.562334	0	HCC_marker	Liver sinusoidal_like TEC
PCED1B	7.74111	1.14178	1.10923e-12	0.419098	0	HCC_marker	Liver sinusoidal_like TEC
GNA14	13.7564	1.13617	2.15538e-40	0.737401	0	HCC_marker	Liver sinusoidal_like TEC
SHANK3	21.3089	1.13331	2.99962e-97	0.984085	0	HCC_marker	Liver sinusoidal_like TEC
FCHSD2	17.1491	1.13268	5.90148e-63	0.874005	0	HCC_marker	Liver sinusoidal_like TEC
MAPRE2	5.47476	1.12698	2.31688e-06	0.323607	0	HCC_marker	Liver sinusoidal_like TEC
PLPP3	14.4357	1.12447	1.83526e-44	0.82626	0	HCC_marker	Liver sinusoidal_like TEC
MTCL1	4.48499	1.12441	0.000281687	0.238727	0	HCC_marker	Liver sinusoidal_like TEC
PCAT19	5.70048	1.11722	6.76682e-07	0.327586	0	HCC_marker	Liver sinusoidal_like TEC
KCNC4	6.22734	1.11177	3.25377e-08	0.340849	0	HCC_marker	Liver sinusoidal_like TEC
EPSTI1	6.66784	1.10984	2.01236e-09	0.366048	0	HCC_marker	Liver sinusoidal_like TEC
ZNF438	7.86374	1.10371	4.40811e-13	0.441645	0	HCC_marker	Liver sinusoidal_like TEC
ANKS1A	16.0619	1.10003	4.14221e-55	0.897878	0	HCC_marker	Liver sinusoidal_like TEC
ANPEP	7.86326	1.09782	4.41031e-13	0.449602	0	HCC_marker	Liver sinusoidal_like TEC
PRR5L	4.0182	1.09739	0.00191929	0.241379	0	HCC_marker	Liver sinusoidal_like TEC
ENG	10.0798	1.09484	1.4273e-21	0.557029	0	HCC_marker	Liver sinusoidal_like TEC
MFHAS1	4.45166	1.07887	0.000324891	0.27321	0	HCC_marker	Liver sinusoidal_like TEC
PARP4	8.9419	1.07017	6.05125e-17	0.501326	0	HCC_marker	Liver sinusoidal_like TEC
PPARGC1B	4.2579	1.06762	0.000738664	0.248011	0	HCC_marker	Liver sinusoidal_like TEC
SHE	4.93332	1.06692	3.58447e-05	0.282493	0	HCC_marker	Liver sinusoidal_like TEC
FGF12	3.83044	1.06688	0.00389244	0.234748	0	HCC_marker	Liver sinusoidal_like TEC
MID1	8.11324	1.06647	6.31671e-14	0.45756	0	HCC_marker	Liver sinusoidal_like TEC
EGFL7	12.7549	1.06628	9.88749e-35	0.713528	0	HCC_marker	Liver sinusoidal_like TEC
SNX6	6.15233	1.06566	5.08758e-08	0.359416	0	HCC_marker	Liver sinusoidal_like TEC
P3H2	5.22914	1.06287	8.32929e-06	0.289125	0	HCC_marker	Liver sinusoidal_like TEC
NR3C2	8.65413	1.0624	7.35936e-16	0.48939	0	HCC_marker	Liver sinusoidal_like TEC
RAB20	6.55848	1.05893	4.10518e-09	0.3687	0	HCC_marker	Liver sinusoidal_like TEC
NPAS3	5.83152	1.05615	3.30259e-07	0.351459	0	HCC_marker	Liver sinusoidal_like TEC
TCF7L1	13.4682	1.05525	9.60979e-39	0.746684	0	HCC_marker	Liver sinusoidal_like TEC
SNX29	15.8588	1.04586	9.9805e-54	0.844828	0	HCC_marker	Liver sinusoidal_like TEC
MDFIC	4.34012	1.04198	0.000523088	0.263926	0	HCC_marker	Liver sinusoidal_like TEC
TOX2	9.0528	1.03544	2.24458e-17	0.523873	0	HCC_marker	Liver sinusoidal_like TEC
SORBS1	15.9912	1.03393	1.26054e-54	0.931034	0	HCC_marker	Liver sinusoidal_like TEC
SNED1	12.1339	1.03031	2.17165e-31	0.692308	0	HCC_marker	Liver sinusoidal_like TEC
CHST11	13.4713	1.02582	9.30913e-39	0.801061	0	HCC_marker	Liver sinusoidal_like TEC
TBC1D4	6.46737	1.02429	7.3263e-09	0.405836	0	HCC_marker	Liver sinusoidal_like TEC
FAM107B	5.20965	1.02295	9.15127e-06	0.348806	0	HCC_marker	Liver sinusoidal_like TEC
TSC22D1	7.99423	1.01539	1.60651e-13	0.477454	0	HCC_marker	Liver sinusoidal_like TEC
DAPK1	13.1824	1.01357	4.09372e-37	0.818302	0	HCC_marker	Liver sinusoidal_like TEC
GNG12	5.79964	1.01235	3.92229e-07	0.372679	0	HCC_marker	Liver sinusoidal_like TEC
ZNF160	7.91231	1.00959	3.04895e-13	0.465517	0	HCC_marker	Liver sinusoidal_like TEC
TMEM44	6.92198	1.00934	3.7869e-10	0.409814	0	HCC_marker	Liver sinusoidal_like TEC
ZMIZ1	15.066	1.00145	1.79598e-48	0.859416	0	HCC_marker	Liver sinusoidal_like TEC
OSBPL1A	4.59498	0.997515	0.000173489	0.295756	0	HCC_marker	Liver sinusoidal_like TEC
ICA1	7.51871	0.992918	5.83364e-12	0.442971	0	HCC_marker	Liver sinusoidal_like TEC
STARD8	6.18233	0.990149	4.26533e-08	0.374005	0	HCC_marker	Liver sinusoidal_like TEC
TBC1D15	6.46125	0.979218	7.61273e-09	0.404509	0	HCC_marker	Liver sinusoidal_like TEC
YES1	8.84747	0.979185	1.38851e-16	0.564987	0	HCC_marker	Liver sinusoidal_like TEC
LIMS2	11.4614	0.978495	5.48368e-28	0.685676	0	HCC_marker	Liver sinusoidal_like TEC
SLC8A1	7.50786	0.977496	6.28156e-12	0.449602	0	HCC_marker	Liver sinusoidal_like TEC
ROBO4	4.4914	0.975585	0.000274857	0.270557	0	HCC_marker	Liver sinusoidal_like TEC
CPQ	7.40483	0.964226	1.32896e-11	0.469496	0	HCC_marker	Liver sinusoidal_like TEC
FGD5	9.89674	0.958442	8.58112e-21	0.594164	0	HCC_marker	Liver sinusoidal_like TEC
HERC1	13.687	0.952508	5.20166e-40	0.802387	0	HCC_marker	Liver sinusoidal_like TEC
KIAA1217	14.1422	0.951927	1.06134e-42	0.838196	0	HCC_marker	Liver sinusoidal_like TEC
SH3BP5	9.67366	0.951529	7.36621e-20	0.611406	0	HCC_marker	Liver sinusoidal_like TEC
ST6GALNAC3	14.5161	0.949662	5.79979e-45	0.916446	0	HCC_marker	Liver sinusoidal_like TEC
CPED1	5.60257	0.949546	1.16425e-06	0.367374	0	HCC_marker	Liver sinusoidal_like TEC
PHLDB2	7.884	0.940581	3.77425e-13	0.501326	0	HCC_marker	Liver sinusoidal_like TEC
ITSN1	8.84718	0.940509	1.38851e-16	0.550398	0	HCC_marker	Liver sinusoidal_like TEC
HIF1A	6.62474	0.935455	2.66136e-09	0.441645	0	HCC_marker	Liver sinusoidal_like TEC
PRKCE	14.3203	0.931583	9.10524e-44	0.830239	0	HCC_marker	Liver sinusoidal_like TEC
SKAP2	5.83305	0.929736	3.27819e-07	0.380637	0	HCC_marker	Liver sinusoidal_like TEC
GRASP	5.23955	0.928275	7.91072e-06	0.34748	0	HCC_marker	Liver sinusoidal_like TEC
IGF2BP2	6.96929	0.923848	2.74846e-10	0.445623	0	HCC_marker	Liver sinusoidal_like TEC
SAMD12	6.19309	0.919219	3.99943e-08	0.401857	0	HCC_marker	Liver sinusoidal_like TEC
SYNE1	9.96568	0.914324	4.39757e-21	0.623342	0	HCC_marker	Liver sinusoidal_like TEC
C10orf11	20.304	0.913927	2.77224e-88	0.993369	0	HCC_marker	Liver sinusoidal_like TEC
WARS	8.3735	0.91254	7.76352e-15	0.527851	0	HCC_marker	Liver sinusoidal_like TEC
EPB41	6.377	0.90366	1.28891e-08	0.419098	0	HCC_marker	Liver sinusoidal_like TEC
HDAC9	5.22217	0.895766	8.60079e-06	0.331565	0	HCC_marker	Liver sinusoidal_like TEC
SP100	5.81221	0.886301	3.66959e-07	0.395225	0	HCC_marker	Liver sinusoidal_like TEC
CLASP1	13.4828	0.885026	8.06303e-39	0.803714	0	HCC_marker	Liver sinusoidal_like TEC
PPFIBP1	12.1033	0.884957	3.12415e-31	0.777188	0	HCC_marker	Liver sinusoidal_like TEC
GALK2	4.8616	0.884902	5.07952e-05	0.352785	0	HCC_marker	Liver sinusoidal_like TEC
RALGAPA2	15.289	0.881579	6.6234e-50	0.916446	0	HCC_marker	Liver sinusoidal_like TEC
SH3RF3	11.0854	0.881279	3.73166e-26	0.729443	0	HCC_marker	Liver sinusoidal_like TEC
NRP1	11.9021	0.880914	3.4036e-30	0.758621	0	HCC_marker	Liver sinusoidal_like TEC
ABCA9	3.89503	0.880657	0.00307272	0.274536	0	HCC_marker	Liver sinusoidal_like TEC
JAK1	11.1666	0.879198	1.54606e-26	0.69496	0	HCC_marker	Liver sinusoidal_like TEC
FHIT	12.0004	0.877301	1.07082e-30	0.78382	0	HCC_marker	Liver sinusoidal_like TEC
PRKD1	6.32839	0.875875	1.74685e-08	0.428382	0	HCC_marker	Liver sinusoidal_like TEC
DAAM1	8.07732	0.875669	8.4236e-14	0.547745	0	HCC_marker	Liver sinusoidal_like TEC
NR4A1	6.69982	0.87484	1.64301e-09	0.461538	0	HCC_marker	Liver sinusoidal_like TEC
SMTN	7.98106	0.87153	1.77519e-13	0.527851	0	HCC_marker	Liver sinusoidal_like TEC
SH3TC1	6.06284	0.870498	8.66481e-08	0.408488	0	HCC_marker	Liver sinusoidal_like TEC
COL4A3BP	4.91106	0.869142	4.00638e-05	0.350133	0	HCC_marker	Liver sinusoidal_like TEC
ERG	10.6792	0.866692	2.92417e-24	0.693634	0	HCC_marker	Liver sinusoidal_like TEC
ABCC1	6.88579	0.865057	4.83939e-10	0.46817	0	HCC_marker	Liver sinusoidal_like TEC
ADD3	6.04904	0.863851	9.42332e-08	0.429708	0	HCC_marker	Liver sinusoidal_like TEC
SHC2	7.31824	0.862378	2.47141e-11	0.482759	0	HCC_marker	Liver sinusoidal_like TEC
LRRFIP2	7.35481	0.861287	1.89663e-11	0.505305	0	HCC_marker	Liver sinusoidal_like TEC
FRMD4A	9.83156	0.860755	1.61515e-20	0.651194	0	HCC_marker	Liver sinusoidal_like TEC
AP2A2	7.77338	0.850706	8.7411e-13	0.52122	0	HCC_marker	Liver sinusoidal_like TEC
CHSY3	5.93513	0.849802	1.82486e-07	0.419098	0	HCC_marker	Liver sinusoidal_like TEC
RNF144A	5.16976	0.847479	1.11832e-05	0.370027	0	HCC_marker	Liver sinusoidal_like TEC
CPNE2	4.30458	0.844431	0.000607541	0.316976	0	HCC_marker	Liver sinusoidal_like TEC
NR2F2-AS1	4.85367	0.840441	5.27389e-05	0.346154	0	HCC_marker	Liver sinusoidal_like TEC
NOTCH1	7.10899	0.838771	1.06623e-10	0.490716	0	HCC_marker	Liver sinusoidal_like TEC
OSBPL10	7.79818	0.83437	7.231e-13	0.527851	0	HCC_marker	Liver sinusoidal_like TEC
HTT	5.72059	0.825141	6.08118e-07	0.429708	0	HCC_marker	Liver sinusoidal_like TEC
PARP14	6.80142	0.819322	8.53912e-10	0.469496	0	HCC_marker	Liver sinusoidal_like TEC
STARD9	3.89728	0.81797	0.00304735	0.291777	0	HCC_marker	Liver sinusoidal_like TEC
AGFG2	3.57248	0.806238	0.0097632	0.29443	0	HCC_marker	Liver sinusoidal_like TEC
C5orf56	5.61976	0.805494	1.05915e-06	0.425729	0	HCC_marker	Liver sinusoidal_like TEC
FAT4	4.48876	0.80477	0.000277358	0.318302	0	HCC_marker	Liver sinusoidal_like TEC
GDPD5	3.58034	0.803852	0.00954091	0.30504	0	HCC_marker	Liver sinusoidal_like TEC
FRMD4B	10.0609	0.802057	1.71822e-21	0.688329	0	HCC_marker	Liver sinusoidal_like TEC
RASGEF1B	5.30175	0.800611	5.76204e-06	0.380637	0	HCC_marker	Liver sinusoidal_like TEC
TPM4	4.5265	0.799073	0.000235293	0.355438	0	HCC_marker	Liver sinusoidal_like TEC
BMP2K	4.68614	0.795881	0.000116109	0.352785	0	HCC_marker	Liver sinusoidal_like TEC
HMBOX1	10.3037	0.789466	1.47844e-22	0.708223	0	HCC_marker	Liver sinusoidal_like TEC
KALRN	12.2908	0.789315	3.24151e-32	0.862069	0	HCC_marker	Liver sinusoidal_like TEC
EPS15	8.63904	0.78341	8.29394e-16	0.600796	0	HCC_marker	Liver sinusoidal_like TEC
ARRB1	7.97915	0.77529	1.79661e-13	0.583554	0	HCC_marker	Liver sinusoidal_like TEC
FAM102A	7.19894	0.772952	5.72836e-11	0.533156	0	HCC_marker	Liver sinusoidal_like TEC
WDR37	5.43732	0.771547	2.84335e-06	0.415119	0	HCC_marker	Liver sinusoidal_like TEC
RPH3AL	8.20203	0.768413	3.08551e-14	0.618037	0	HCC_marker	Liver sinusoidal_like TEC
DENND4C	8.23919	0.762225	2.28896e-14	0.596817	0	HCC_marker	Liver sinusoidal_like TEC
ZBTB46	6.79681	0.755783	8.79655e-10	0.511936	0	HCC_marker	Liver sinusoidal_like TEC
BTNL9	5.74875	0.755164	5.21836e-07	0.420424	0	HCC_marker	Liver sinusoidal_like TEC
NR5A2	7.34255	0.73895	2.07288e-11	0.564987	0	HCC_marker	Liver sinusoidal_like TEC
ST3GAL4	4.33789	0.734401	0.000527305	0.351459	0	HCC_marker	Liver sinusoidal_like TEC
DNAJB6	4.36748	0.734313	0.000465182	0.395225	0	HCC_marker	Liver sinusoidal_like TEC
PHKB	6.31809	0.734262	1.86355e-08	0.494695	0	HCC_marker	Liver sinusoidal_like TEC
LIMCH1	9.53398	0.731451	2.72573e-19	0.698939	0	HCC_marker	Liver sinusoidal_like TEC
CNST	6.51975	0.725482	5.26175e-09	0.515915	0	HCC_marker	Liver sinusoidal_like TEC
HECW2	9.21869	0.716644	4.93538e-18	0.725464	0	HCC_marker	Liver sinusoidal_like TEC
SLCO3A1	7.28159	0.715613	3.20919e-11	0.579576	0	HCC_marker	Liver sinusoidal_like TEC
FCHO2	6.35518	0.707925	1.47394e-08	0.501326	0	HCC_marker	Liver sinusoidal_like TEC
RILPL1	3.7263	0.702593	0.005691	0.318302	0	HCC_marker	Liver sinusoidal_like TEC
SRGAP2	4.15732	0.693625	0.00112179	0.363395	0	HCC_marker	Liver sinusoidal_like TEC
TBC1D22A	10.8874	0.680755	3.12027e-25	0.827586	0	HCC_marker	Liver sinusoidal_like TEC
BTBD9	7.12373	0.677966	9.70699e-11	0.592838	0	HCC_marker	Liver sinusoidal_like TEC
APBB2	11.5198	0.670492	2.83267e-28	0.848806	0	HCC_marker	Liver sinusoidal_like TEC
PPP1R16B	6.29931	0.668683	2.09556e-08	0.541114	0	HCC_marker	Liver sinusoidal_like TEC
NRP2	5.36963	0.666407	4.05644e-06	0.462865	0	HCC_marker	Liver sinusoidal_like TEC
IL6ST	6.76422	0.664683	1.07949e-09	0.564987	0	HCC_marker	Liver sinusoidal_like TEC
CYTH1	8.00284	0.663317	1.50866e-13	0.637931	0	HCC_marker	Liver sinusoidal_like TEC
COMMD10	5.69001	0.661672	7.16033e-07	0.5	0	HCC_marker	Liver sinusoidal_like TEC
AKT3	8.32993	0.660303	1.09669e-14	0.67374	0	HCC_marker	Liver sinusoidal_like TEC
C22orf34	7.41498	0.659407	1.23815e-11	0.602122	0	HCC_marker	Liver sinusoidal_like TEC
PIEZO2	7.14414	0.657386	8.48061e-11	0.619363	0	HCC_marker	Liver sinusoidal_like TEC
CMTM8	4.78102	0.655523	7.45964e-05	0.454907	0	HCC_marker	Liver sinusoidal_like TEC
SFMBT2	8.53691	0.655262	1.97593e-15	0.690981	0	HCC_marker	Liver sinusoidal_like TEC
MCU	5.00454	0.653564	2.54055e-05	0.429708	0	HCC_marker	Liver sinusoidal_like TEC
TSPAN18	6.79084	0.643408	9.12571e-10	0.590186	0	HCC_marker	Liver sinusoidal_like TEC
PKP4	7.0026	0.640528	2.19482e-10	0.586207	0	HCC_marker	Liver sinusoidal_like TEC
SNX13	4.30125	0.637685	0.000616124	0.413793	0	HCC_marker	Liver sinusoidal_like TEC
ZNF462	3.59329	0.631975	0.00912193	0.344828	0	HCC_marker	Liver sinusoidal_like TEC
ADGRF5	5.78472	0.625346	4.25803e-07	0.518568	0	HCC_marker	Liver sinusoidal_like TEC
NSMCE2	6.10297	0.621191	6.85951e-08	0.54244	0	HCC_marker	Liver sinusoidal_like TEC
DLC1	6.34275	0.619432	1.5947e-08	0.576923	0	HCC_marker	Liver sinusoidal_like TEC
IL1R1	5.59725	0.611688	1.19677e-06	0.466844	0	HCC_marker	Liver sinusoidal_like TEC
ETS1	7.10374	0.611014	1.10179e-10	0.661804	0	HCC_marker	Liver sinusoidal_like TEC
FOCAD	4.41714	0.609942	0.00037725	0.432361	0	HCC_marker	Liver sinusoidal_like TEC
RIN2	6.23704	0.608067	3.07047e-08	0.598143	0	HCC_marker	Liver sinusoidal_like TEC
GSE1	8.89783	0.597033	8.92814e-17	0.871353	0	HCC_marker	Liver sinusoidal_like TEC
TPST2	3.8424	0.596554	0.00373041	0.383289	0	HCC_marker	Liver sinusoidal_like TEC
ABL1	5.65452	0.595186	8.7388e-07	0.529178	0	HCC_marker	Liver sinusoidal_like TEC
ADGRL2	7.57424	0.593495	3.85577e-12	0.671088	0	HCC_marker	Liver sinusoidal_like TEC
VPS13D	4.99371	0.591669	2.68384e-05	0.474801	0	HCC_marker	Liver sinusoidal_like TEC
SRSF4	3.73887	0.587564	0.0054411	0.381963	0	HCC_marker	Liver sinusoidal_like TEC
SASH1	8.97286	0.586547	4.61153e-17	0.77321	0	HCC_marker	Liver sinusoidal_like TEC
ZFPM2	4.82033	0.585855	6.19806e-05	0.472149	0	HCC_marker	Liver sinusoidal_like TEC
FMNL2	6.71537	0.585746	1.4837e-09	0.616711	0	HCC_marker	Liver sinusoidal_like TEC
NID1	5.95014	0.585711	1.67102e-07	0.583554	0	HCC_marker	Liver sinusoidal_like TEC
TSPAN14	5.21248	0.582899	9.02523e-06	0.507958	0	HCC_marker	Liver sinusoidal_like TEC
SBF2	8.36513	0.571824	8.26919e-15	0.720159	0	HCC_marker	Liver sinusoidal_like TEC
RBM47	5.21739	0.571126	8.80158e-06	0.498674	0	HCC_marker	Liver sinusoidal_like TEC
TMEM255B	3.93216	0.564087	0.0026633	0.411141	0	HCC_marker	Liver sinusoidal_like TEC
SH3KBP1	3.89034	0.563043	0.00312188	0.400531	0	HCC_marker	Liver sinusoidal_like TEC
PDE7B	5.91896	0.561624	1.99949e-07	0.580902	0	HCC_marker	Liver sinusoidal_like TEC
CBLB	6.77283	0.559907	1.02658e-09	0.647215	0	HCC_marker	Liver sinusoidal_like TEC
SMG6	5.61693	0.555905	1.07493e-06	0.55305	0	HCC_marker	Liver sinusoidal_like TEC
CDH5	3.64062	0.555203	0.00772714	0.3687	0	HCC_marker	Liver sinusoidal_like TEC
CFLAR	4.72917	0.554665	9.50355e-05	0.490716	0	HCC_marker	Liver sinusoidal_like TEC
SRGAP1	3.74433	0.550589	0.00534648	0.409814	0	HCC_marker	Liver sinusoidal_like TEC
TMEM135	3.56636	0.550041	0.00996936	0.416446	0	HCC_marker	Liver sinusoidal_like TEC
INPP5A	5.16196	0.549758	1.16442e-05	0.51061	0	HCC_marker	Liver sinusoidal_like TEC
RGL1	4.27151	0.545899	0.000698546	0.442971	0	HCC_marker	Liver sinusoidal_like TEC
ABCG1	5.41078	0.544629	3.26459e-06	0.555703	0	HCC_marker	Liver sinusoidal_like TEC
ARHGAP31	4.74491	0.538295	8.83618e-05	0.492042	0	HCC_marker	Liver sinusoidal_like TEC
ST3GAL6	3.70253	0.529173	0.00619483	0.424403	0	HCC_marker	Liver sinusoidal_like TEC
KLF7	4.61879	0.524983	0.000156693	0.498674	0	HCC_marker	Liver sinusoidal_like TEC
ASAP1	9.49983	0.522883	3.76674e-19	0.907162	0	HCC_marker	Liver sinusoidal_like TEC
WWTR1	7.11875	0.521312	1.00115e-10	0.746684	0	HCC_marker	Liver sinusoidal_like TEC
RASGRP3	4.48913	0.521202	0.000277192	0.480106	0	HCC_marker	Liver sinusoidal_like TEC
FBXL7	7.79122	0.521079	7.6159e-13	0.843501	0	HCC_marker	Liver sinusoidal_like TEC
SNRK	3.67125	0.517803	0.00694164	0.432361	0	HCC_marker	Liver sinusoidal_like TEC
TTC7B	5.09144	0.514877	1.65279e-05	0.543767	0	HCC_marker	Liver sinusoidal_like TEC
ITPRIP	4.79098	0.514797	7.13345e-05	0.546419	0	HCC_marker	Liver sinusoidal_like TEC
VAV3	5.68126	0.509397	7.52449e-07	0.584881	0	HCC_marker	Liver sinusoidal_like TEC
RERE	9.25042	0.507076	3.72133e-18	0.848806	0	HCC_marker	Liver sinusoidal_like TEC
PAN3	3.90523	0.50603	0.0029594	0.460212	0	HCC_marker	Liver sinusoidal_like TEC
TSPAN9	7.83125	0.494957	5.65405e-13	0.81565	0	HCC_marker	Liver sinusoidal_like TEC
NOTCH4	5.78233	0.488403	4.31187e-07	0.616711	0	HCC_marker	Liver sinusoidal_like TEC
DOCK4	8.57056	0.482753	1.4882e-15	0.866048	0	HCC_marker	Liver sinusoidal_like TEC
ARHGAP26	8.04157	0.48092	1.11639e-13	0.887268	0	HCC_marker	Liver sinusoidal_like TEC
PRKCH	6.7656	0.480303	1.07419e-09	0.728117	0	HCC_marker	Liver sinusoidal_like TEC
FER	3.57461	0.477537	0.00970616	0.432361	0	HCC_marker	Liver sinusoidal_like TEC
TBC1D5	5.72298	0.467623	6.01017e-07	0.637931	0	HCC_marker	Liver sinusoidal_like TEC
TFPI	3.96197	0.466559	0.00237735	0.47878	0	HCC_marker	Liver sinusoidal_like TEC
TMEM2	5.19394	0.464402	9.8907e-06	0.629973	0	HCC_marker	Liver sinusoidal_like TEC
MAP4K4	5.43863	0.462453	2.82798e-06	0.606101	0	HCC_marker	Liver sinusoidal_like TEC
HPCAL1	4.53201	0.462297	0.000230006	0.568966	0	HCC_marker	Liver sinusoidal_like TEC
PXN	4.41673	0.450821	0.000377563	0.53183	0	HCC_marker	Liver sinusoidal_like TEC
PREX2	5.71969	0.447781	6.10332e-07	0.629973	0	HCC_marker	Liver sinusoidal_like TEC
SLC23A2	3.95244	0.438837	0.00246953	0.551724	0	HCC_marker	Liver sinusoidal_like TEC
STX8	3.57748	0.42985	0.00960757	0.476127	0	HCC_marker	Liver sinusoidal_like TEC
GNAQ	6.09804	0.429754	7.03485e-08	0.66313	0	HCC_marker	Liver sinusoidal_like TEC
EIF4G3	7.0583	0.425507	1.50613e-10	0.746684	0	HCC_marker	Liver sinusoidal_like TEC
ZSWIM6	4.48567	0.419862	0.000281104	0.586207	0	HCC_marker	Liver sinusoidal_like TEC
MCC	3.68958	0.417746	0.00649754	0.517241	0	HCC_marker	Liver sinusoidal_like TEC
MACF1	8.18436	0.417228	3.56044e-14	0.850133	0	HCC_marker	Liver sinusoidal_like TEC
RBMS1	4.04157	0.408558	0.00175395	0.54244	0	HCC_marker	Liver sinusoidal_like TEC
PDE4D	6.16568	0.408086	4.7213e-08	0.751989	0	HCC_marker	Liver sinusoidal_like TEC
SEC14L1	6.10541	0.398857	6.7809e-08	0.802387	0	HCC_marker	Liver sinusoidal_like TEC
EPB41L4A	4.75141	0.391336	8.567e-05	0.622016	0	HCC_marker	Liver sinusoidal_like TEC
PLXND1	4.64986	0.390576	0.000136905	0.606101	0	HCC_marker	Liver sinusoidal_like TEC
HDAC4	4.35984	0.352057	0.000480602	0.632626	0	HCC_marker	Liver sinusoidal_like TEC
EXOC4	4.76899	0.333925	7.87156e-05	0.704244	0	HCC_marker	Liver sinusoidal_like TEC
NUMB	3.77578	0.33	0.00477923	0.561008	0	HCC_marker	Liver sinusoidal_like TEC
PLCB1	5.20752	0.324618	9.24404e-06	0.855438	0	HCC_marker	Liver sinusoidal_like TEC
AFDN	4.03374	0.299927	0.00180499	0.616711	0	HCC_marker	Liver sinusoidal_like TEC
HSPG2	4.96731	0.291399	3.0603e-05	0.84748	0	HCC_marker	Liver sinusoidal_like TEC
PLEKHG1	4.42163	0.285823	0.000370678	0.775862	0	HCC_marker	Liver sinusoidal_like TEC
GPHN	4.27482	0.28426	0.000689656	0.704244	0	HCC_marker	Liver sinusoidal_like TEC
TNS1	4.10421	0.278369	0.00137517	0.721485	0	HCC_marker	Liver sinusoidal_like TEC
CD200R1	4.0089	2.7455	0.00244924	0.113963	0	ICC_marker	Liver sinusoidal_like TEC
STAB2	30.3601	2.60546	6.49314e-198	0.959959	0	ICC_marker	Liver sinusoidal_like TEC
NPL	23.1593	2.58224	4.11578e-115	0.697125	0	ICC_marker	Liver sinusoidal_like TEC
CRHBP	19.8714	2.45217	1.26379e-84	0.61191	0	ICC_marker	Liver sinusoidal_like TEC
ATRNL1	23.3097	2.35958	1.55166e-116	0.743326	0	ICC_marker	Liver sinusoidal_like TEC
RELN	26.4721	2.32272	2.37643e-150	0.865503	0	ICC_marker	Liver sinusoidal_like TEC
HS3ST3A1	8.61727	2.28362	1.12515e-15	0.270021	0	ICC_marker	Liver sinusoidal_like TEC
AC067959.1	14.2485	2.27394	2.59579e-43	0.460986	0	ICC_marker	Liver sinusoidal_like TEC
CLEC1B	7.93941	2.2185	2.84207e-13	0.24538	0	ICC_marker	Liver sinusoidal_like TEC
FCGR2B	4.02629	2.19995	0.00229506	0.12115	0	ICC_marker	Liver sinusoidal_like TEC
BMPER	24.6774	2.18939	1.09578e-130	0.85729	0	ICC_marker	Liver sinusoidal_like TEC
OIT3	24.5871	2.16086	8.71703e-130	0.832649	0	ICC_marker	Liver sinusoidal_like TEC
NTN4	17.6813	2.13877	6.40836e-67	0.585216	0	ICC_marker	Liver sinusoidal_like TEC
GPM6A	22.9866	2.12135	2.02561e-113	0.794661	0	ICC_marker	Liver sinusoidal_like TEC
AC133680.1	16.2344	2.11038	2.40987e-56	0.533881	0	ICC_marker	Liver sinusoidal_like TEC
NKAIN2	14.1123	2.10201	1.7505e-42	0.474333	0	ICC_marker	Liver sinusoidal_like TEC
AC092155.4	7.26202	2.09486	4.41954e-11	0.228953	0	ICC_marker	Liver sinusoidal_like TEC
RP11-90C4.1	12.7854	2.06914	8.07697e-35	0.424025	0	ICC_marker	Liver sinusoidal_like TEC
CETP	4.16875	2.0584	0.00132292	0.13655	0	ICC_marker	Liver sinusoidal_like TEC
C2orf88	4.09012	2.04448	0.00181759	0.13347	0	ICC_marker	Liver sinusoidal_like TEC
MRO	10.7084	2.02122	2.55115e-24	0.354209	0	ICC_marker	Liver sinusoidal_like TEC
FEZ1	4.86473	2.01708	6.53363e-05	0.159138	0	ICC_marker	Liver sinusoidal_like TEC
CA3	6.17365	2.01602	5.87317e-08	0.200205	0	ICC_marker	Liver sinusoidal_like TEC
DNASE1L3	18.1253	1.99004	2.52606e-70	0.623203	0	ICC_marker	Liver sinusoidal_like TEC
MAN1C1	22.0454	1.98526	3.0974e-104	0.849076	0	ICC_marker	Liver sinusoidal_like TEC
AL078584.1	7.46486	1.97738	1.02032e-11	0.250513	0	ICC_marker	Liver sinusoidal_like TEC
ACSM3	12.0787	1.92636	4.80732e-31	0.435318	0	ICC_marker	Liver sinusoidal_like TEC
MRC1	16.9595	1.89113	1.4734e-61	0.599589	0	ICC_marker	Liver sinusoidal_like TEC
SLC7A8	11.4303	1.87633	8.8544e-28	0.394251	0	ICC_marker	Liver sinusoidal_like TEC
ROBO2	19.5138	1.87325	1.4023e-81	0.725873	0	ICC_marker	Liver sinusoidal_like TEC
CD36	13.6702	1.86446	7.67479e-40	0.485626	0	ICC_marker	Liver sinusoidal_like TEC
SYN3	7.04639	1.86117	2.00252e-10	0.249487	0	ICC_marker	Liver sinusoidal_like TEC
P3H2	13.0558	1.85139	2.52046e-36	0.470226	0	ICC_marker	Liver sinusoidal_like TEC
RP11-444A22.1	13.9139	1.8484	2.77564e-41	0.494867	0	ICC_marker	Liver sinusoidal_like TEC
RARB	19.3894	1.83313	1.51345e-80	0.720739	0	ICC_marker	Liver sinusoidal_like TEC
ST6GAL1	25.6905	1.831	1.30947e-141	0.939425	0	ICC_marker	Liver sinusoidal_like TEC
EHD3	8.94555	1.83028	6.53099e-17	0.315195	0	ICC_marker	Liver sinusoidal_like TEC
CTTNBP2	11.4734	1.82736	5.48066e-28	0.412731	0	ICC_marker	Liver sinusoidal_like TEC
LYVE1	5.75805	1.76115	6.49594e-07	0.202259	0	ICC_marker	Liver sinusoidal_like TEC
GABRG3	6.02592	1.7546	1.39924e-07	0.219713	0	ICC_marker	Liver sinusoidal_like TEC
CD4	9.73371	1.75073	4.7234e-20	0.347023	0	ICC_marker	Liver sinusoidal_like TEC
DGKG	14.8991	1.74797	2.21223e-47	0.553388	0	ICC_marker	Liver sinusoidal_like TEC
PRICKLE2	17.1275	1.73314	8.78472e-63	0.649897	0	ICC_marker	Liver sinusoidal_like TEC
PTPRT	9.64066	1.72973	1.15987e-19	0.367556	0	ICC_marker	Liver sinusoidal_like TEC
AC004538.3	14.415	1.728	2.47894e-44	0.537988	0	ICC_marker	Liver sinusoidal_like TEC
PCDH7	7.54942	1.72655	5.50295e-12	0.279261	0	ICC_marker	Liver sinusoidal_like TEC
LIFR	18.0847	1.71314	5.09499e-70	0.711499	0	ICC_marker	Liver sinusoidal_like TEC
CCDC39	7.7351	1.70699	1.37432e-12	0.287474	0	ICC_marker	Liver sinusoidal_like TEC
IL33	12.9942	1.69627	5.58379e-36	0.49384	0	ICC_marker	Liver sinusoidal_like TEC
MAF	10.4652	1.69584	3.19834e-23	0.396304	0	ICC_marker	Liver sinusoidal_like TEC
MS4A6A	7.3784	1.67779	1.91999e-11	0.262834	0	ICC_marker	Liver sinusoidal_like TEC
SEMA6A	20.2117	1.67313	1.59617e-87	0.772074	0	ICC_marker	Liver sinusoidal_like TEC
SLC8A1	13.6927	1.67008	5.79594e-40	0.533881	0	ICC_marker	Liver sinusoidal_like TEC
FCN2	7.71816	1.6612	1.55218e-12	0.275154	0	ICC_marker	Liver sinusoidal_like TEC
EDA	14.2745	1.65947	1.84586e-43	0.562628	0	ICC_marker	Liver sinusoidal_like TEC
MS4A4E	3.8214	1.6502	0.00487424	0.137577	0	ICC_marker	Liver sinusoidal_like TEC
TIAM1	17.8613	1.64478	2.67527e-68	0.706366	0	ICC_marker	Liver sinusoidal_like TEC
RP11-557H15.4	4.28389	1.63523	0.000838653	0.157084	0	ICC_marker	Liver sinusoidal_like TEC
GATA4	13.1696	1.63215	6.06949e-37	0.5	0	ICC_marker	Liver sinusoidal_like TEC
REEP1	4.85907	1.61417	6.70155e-05	0.174538	0	ICC_marker	Liver sinusoidal_like TEC
PRKCA	20.6086	1.60433	5.04553e-91	0.848049	0	ICC_marker	Liver sinusoidal_like TEC
ANKRD55	4.98859	1.6042	3.59559e-05	0.184805	0	ICC_marker	Liver sinusoidal_like TEC
CLEC4G	10.6292	1.59354	5.93496e-24	0.393224	0	ICC_marker	Liver sinusoidal_like TEC
ABCA9	5.30831	1.59166	7.33117e-06	0.201232	0	ICC_marker	Liver sinusoidal_like TEC
GALNT14	7.12547	1.57503	1.16005e-10	0.264887	0	ICC_marker	Liver sinusoidal_like TEC
AC098617.1	4.97716	1.57478	3.80811e-05	0.195072	0	ICC_marker	Liver sinusoidal_like TEC
CLEC4M	5.74266	1.55821	7.08397e-07	0.213552	0	ICC_marker	Liver sinusoidal_like TEC
SLC9A9	20.6207	1.55313	4.18983e-91	0.827515	0	ICC_marker	Liver sinusoidal_like TEC
MYRIP	18.9633	1.54738	4.81938e-77	0.797741	0	ICC_marker	Liver sinusoidal_like TEC
HIPK2	21.3722	1.53809	6.5512e-98	0.851129	0	ICC_marker	Liver sinusoidal_like TEC
LDB2	28.2547	1.52389	2.18503e-171	0.989733	0	ICC_marker	Liver sinusoidal_like TEC
LIPE-AS1	7.77851	1.52338	9.798e-13	0.312115	0	ICC_marker	Liver sinusoidal_like TEC
EMB	3.74264	1.51262	0.00648291	0.146817	0	ICC_marker	Liver sinusoidal_like TEC
FCN3	5.321	1.50242	6.86333e-06	0.198152	0	ICC_marker	Liver sinusoidal_like TEC
RAB20	6.13629	1.49491	7.28804e-08	0.23614	0	ICC_marker	Liver sinusoidal_like TEC
PCED1B	11.8861	1.48726	4.63257e-30	0.49384	0	ICC_marker	Liver sinusoidal_like TEC
TGFBR3	17.3557	1.48713	1.84325e-64	0.727926	0	ICC_marker	Liver sinusoidal_like TEC
COTL1	7.65613	1.48399	2.47391e-12	0.311088	0	ICC_marker	Liver sinusoidal_like TEC
NOSTRIN	14.5593	1.48304	3.14089e-45	0.607803	0	ICC_marker	Liver sinusoidal_like TEC
TLR4	3.87559	1.47584	0.00400777	0.148871	0	ICC_marker	Liver sinusoidal_like TEC
ME2	6.23947	1.46957	3.90314e-08	0.255647	0	ICC_marker	Liver sinusoidal_like TEC
PRCP	9.58996	1.46227	1.87546e-19	0.401437	0	ICC_marker	Liver sinusoidal_like TEC
WDR66	3.94563	1.46124	0.00310201	0.162218	0	ICC_marker	Liver sinusoidal_like TEC
MIR99AHG	18.6239	1.45178	2.77606e-74	0.795688	0	ICC_marker	Liver sinusoidal_like TEC
NRG3	17.2092	1.44278	2.20958e-63	0.792608	0	ICC_marker	Liver sinusoidal_like TEC
CCSER1	13.9514	1.44275	1.66671e-41	0.590349	0	ICC_marker	Liver sinusoidal_like TEC
PLPP3	19.9949	1.44233	1.19106e-85	0.886037	0	ICC_marker	Liver sinusoidal_like TEC
CDKL1	4.53838	1.43724	0.000289762	0.182752	0	ICC_marker	Liver sinusoidal_like TEC
CEACAM1	5.06691	1.43191	2.45784e-05	0.209446	0	ICC_marker	Liver sinusoidal_like TEC
PRUNE2	5.02263	1.43191	3.04914e-05	0.214579	0	ICC_marker	Liver sinusoidal_like TEC
IGF1R	19.8851	1.43005	1.01251e-84	0.836756	0	ICC_marker	Liver sinusoidal_like TEC
DSE	4.11077	1.42214	0.00167359	0.167351	0	ICC_marker	Liver sinusoidal_like TEC
STAB1	15.1716	1.41779	3.83048e-49	0.669405	0	ICC_marker	Liver sinusoidal_like TEC
F8	8.10919	1.41174	7.42535e-14	0.338809	0	ICC_marker	Liver sinusoidal_like TEC
ITGA9	19.3287	1.39059	4.69966e-80	0.833676	0	ICC_marker	Liver sinusoidal_like TEC
AUTS2	23.3002	1.37726	1.72108e-116	0.943532	0	ICC_marker	Liver sinusoidal_like TEC
FAM102A	11.6737	1.37454	5.49369e-29	0.510267	0	ICC_marker	Liver sinusoidal_like TEC
CHSY3	11.9687	1.36728	1.76715e-30	0.534908	0	ICC_marker	Liver sinusoidal_like TEC
MEG3	14.7123	1.36593	3.49592e-46	0.656057	0	ICC_marker	Liver sinusoidal_like TEC
NPAS3	8.83739	1.36428	1.68664e-16	0.397331	0	ICC_marker	Liver sinusoidal_like TEC
PITPNM3	7.21416	1.34771	6.26867e-11	0.308008	0	ICC_marker	Liver sinusoidal_like TEC
FHIT	16.7024	1.34745	1.10558e-59	0.746407	0	ICC_marker	Liver sinusoidal_like TEC
MID1	12.3526	1.34669	1.78169e-32	0.541068	0	ICC_marker	Liver sinusoidal_like TEC
BAALC	5.36097	1.34395	5.57937e-06	0.23306	0	ICC_marker	Liver sinusoidal_like TEC
ANO5	4.40606	1.33727	0.000504991	0.182752	0	ICC_marker	Liver sinusoidal_like TEC
CABLES1	11.7074	1.33028	3.72824e-29	0.536961	0	ICC_marker	Liver sinusoidal_like TEC
SNX5	4.38122	1.32418	0.000562311	0.191992	0	ICC_marker	Liver sinusoidal_like TEC
PGM5	9.66047	1.32228	9.62019e-20	0.430185	0	ICC_marker	Liver sinusoidal_like TEC
SNX8	6.37082	1.31812	1.71944e-08	0.277207	0	ICC_marker	Liver sinusoidal_like TEC
PTPRB	21.2268	1.31428	1.35415e-96	0.907598	0	ICC_marker	Liver sinusoidal_like TEC
SLC40A1	3.7503	1.30482	0.00632237	0.163244	0	ICC_marker	Liver sinusoidal_like TEC
NR2F1-AS1	12.1462	1.28557	2.17495e-31	0.559548	0	ICC_marker	Liver sinusoidal_like TEC
EPSTI1	4.9976	1.28515	3.44325e-05	0.226899	0	ICC_marker	Liver sinusoidal_like TEC
KIAA0196	5.44407	1.28111	3.62834e-06	0.26386	0	ICC_marker	Liver sinusoidal_like TEC
MASP1	4.75794	1.27871	0.000106479	0.215606	0	ICC_marker	Liver sinusoidal_like TEC
C1orf21	11.4478	1.27828	7.29803e-28	0.529774	0	ICC_marker	Liver sinusoidal_like TEC
SMAD9	5.68168	1.27479	9.98656e-07	0.2577	0	ICC_marker	Liver sinusoidal_like TEC
SMAD6	12.4181	1.25933	7.95665e-33	0.598563	0	ICC_marker	Liver sinusoidal_like TEC
GNA14	15.6572	1.25198	2.26364e-52	0.753593	0	ICC_marker	Liver sinusoidal_like TEC
PLAC8	4.68026	1.24542	0.000153139	0.188912	0	ICC_marker	Liver sinusoidal_like TEC
NR5A2	13.3537	1.24382	5.27957e-38	0.63347	0	ICC_marker	Liver sinusoidal_like TEC
MERTK	5.43301	1.2355	3.84471e-06	0.26078	0	ICC_marker	Liver sinusoidal_like TEC
FAT4	8.57225	1.22342	1.62718e-15	0.410678	0	ICC_marker	Liver sinusoidal_like TEC
NRP1	16.5538	1.21257	1.28654e-58	0.784394	0	ICC_marker	Liver sinusoidal_like TEC
CPQ	9.85051	1.20211	1.52542e-20	0.475359	0	ICC_marker	Liver sinusoidal_like TEC
SNHG23	4.53459	1.18813	0.000294029	0.218686	0	ICC_marker	Liver sinusoidal_like TEC
CPED1	5.15389	1.18542	1.60276e-05	0.244353	0	ICC_marker	Liver sinusoidal_like TEC
ICA1	9.2924	1.1784	2.97607e-18	0.464066	0	ICC_marker	Liver sinusoidal_like TEC
C10orf11	24.9847	1.17521	6.29481e-134	0.99076	0	ICC_marker	Liver sinusoidal_like TEC
LHFPL2	7.12976	1.17505	1.12802e-10	0.364476	0	ICC_marker	Liver sinusoidal_like TEC
NHSL2	9.24485	1.17439	4.57043e-18	0.465092	0	ICC_marker	Liver sinusoidal_like TEC
STON2	6.73763	1.17191	1.62452e-09	0.304928	0	ICC_marker	Liver sinusoidal_like TEC
CLTA	3.82709	1.17157	0.00477296	0.203285	0	ICC_marker	Liver sinusoidal_like TEC
PPARG	5.65115	1.16288	1.18324e-06	0.297741	0	ICC_marker	Liver sinusoidal_like TEC
SH3BGRL2	3.72688	1.15822	0.00685564	0.214579	0	ICC_marker	Liver sinusoidal_like TEC
DENND2A	4.1286	1.15426	0.00155352	0.194045	0	ICC_marker	Liver sinusoidal_like TEC
MEG8	4.03032	1.15054	0.00226652	0.178645	0	ICC_marker	Liver sinusoidal_like TEC
LRRFIP2	10.8738	1.14548	4.31724e-25	0.550308	0	ICC_marker	Liver sinusoidal_like TEC
GTDC1	6.56617	1.12352	4.99421e-09	0.35729	0	ICC_marker	Liver sinusoidal_like TEC
MAN1A1	9.50711	1.11433	4.04935e-19	0.491786	0	ICC_marker	Liver sinusoidal_like TEC
ACER2	5.37021	1.11281	5.32116e-06	0.272074	0	ICC_marker	Liver sinusoidal_like TEC
FAM65C	4.78863	1.11134	9.24267e-05	0.232033	0	ICC_marker	Liver sinusoidal_like TEC
KALRN	19.1036	1.11122	3.44823e-78	0.901437	0	ICC_marker	Liver sinusoidal_like TEC
PTCHD4	4.73529	1.10165	0.000118359	0.285421	0	ICC_marker	Liver sinusoidal_like TEC
FCHSD2	17.545	1.09898	6.90682e-66	0.859343	0	ICC_marker	Liver sinusoidal_like TEC
PDE2A	9.52149	1.09824	3.54711e-19	0.489733	0	ICC_marker	Liver sinusoidal_like TEC
SH3RF3	14.6741	1.09798	6.03415e-46	0.773101	0	ICC_marker	Liver sinusoidal_like TEC
ZNF420	4.07605	1.09752	0.00191497	0.204312	0	ICC_marker	Liver sinusoidal_like TEC
KCNC4	5.85931	1.09333	3.65968e-07	0.330595	0	ICC_marker	Liver sinusoidal_like TEC
HIBCH	9.87026	1.09232	1.26098e-20	0.513347	0	ICC_marker	Liver sinusoidal_like TEC
PRKCE	15.3049	1.08556	5.18722e-50	0.762834	0	ICC_marker	Liver sinusoidal_like TEC
SNX6	6.94141	1.08045	4.13088e-10	0.36653	0	ICC_marker	Liver sinusoidal_like TEC
ZFPM2	9.02489	1.07766	3.27278e-17	0.488706	0	ICC_marker	Liver sinusoidal_like TEC
TSC22D1	9.12994	1.07369	1.28699e-17	0.50308	0	ICC_marker	Liver sinusoidal_like TEC
NBEA	5.34379	1.07306	6.09994e-06	0.299795	0	ICC_marker	Liver sinusoidal_like TEC
PRR5L	6.15331	1.06581	6.62858e-08	0.337782	0	ICC_marker	Liver sinusoidal_like TEC
MACROD2	8.90332	1.06125	9.51636e-17	0.49076	0	ICC_marker	Liver sinusoidal_like TEC
EMID1	4.71055	1.06031	0.000133057	0.229979	0	ICC_marker	Liver sinusoidal_like TEC
ZCCHC24	7.02913	1.05983	2.25242e-10	0.351129	0	ICC_marker	Liver sinusoidal_like TEC
NR2F2-AS1	6.66174	1.05734	2.6996e-09	0.352156	0	ICC_marker	Liver sinusoidal_like TEC
SAMD12	8.09444	1.05703	8.34817e-14	0.433265	0	ICC_marker	Liver sinusoidal_like TEC
SKAP2	6.89002	1.05588	5.88268e-10	0.379877	0	ICC_marker	Liver sinusoidal_like TEC
PPM1H	5.29334	1.05378	7.93889e-06	0.309035	0	ICC_marker	Liver sinusoidal_like TEC
SGK1	4.90596	1.05042	5.36979e-05	0.258727	0	ICC_marker	Liver sinusoidal_like TEC
ZEB2	5.40838	1.04523	4.36187e-06	0.299795	0	ICC_marker	Liver sinusoidal_like TEC
ADGRL2	11.8181	1.04452	1.02358e-29	0.643737	0	ICC_marker	Liver sinusoidal_like TEC
RNF144A	6.41391	1.04219	1.32815e-08	0.351129	0	ICC_marker	Liver sinusoidal_like TEC
DAPK1	12.0299	1.03655	8.51991e-31	0.669405	0	ICC_marker	Liver sinusoidal_like TEC
KDR	8.33684	1.02543	1.17524e-14	0.479466	0	ICC_marker	Liver sinusoidal_like TEC
EML1	8.19783	1.02416	3.67323e-14	0.474333	0	ICC_marker	Liver sinusoidal_like TEC
DLC1	12.5104	1.01721	2.5562e-33	0.684805	0	ICC_marker	Liver sinusoidal_like TEC
SYNE1	10.3685	1.01653	8.64882e-23	0.579055	0	ICC_marker	Liver sinusoidal_like TEC
RAMP3	8.79611	1.00817	2.40284e-16	0.475359	0	ICC_marker	Liver sinusoidal_like TEC
PHLDB2	8.16113	1.00312	4.91768e-14	0.463039	0	ICC_marker	Liver sinusoidal_like TEC
IGF2BP2	7.66287	0.997787	2.35603e-12	0.426078	0	ICC_marker	Liver sinusoidal_like TEC
PHACTR2	8.46636	0.9959	3.9869e-15	0.48768	0	ICC_marker	Liver sinusoidal_like TEC
OXR1	6.11999	0.992392	8.03487e-08	0.368583	0	ICC_marker	Liver sinusoidal_like TEC
PIP4K2A	12.1359	0.985035	2.44078e-31	0.694045	0	ICC_marker	Liver sinusoidal_like TEC
GABRE	3.90915	0.983003	0.0035625	0.23922	0	ICC_marker	Liver sinusoidal_like TEC
IL6ST	9.01912	0.981687	3.4144e-17	0.533881	0	ICC_marker	Liver sinusoidal_like TEC
KLF7	8.95622	0.981458	5.95922e-17	0.525667	0	ICC_marker	Liver sinusoidal_like TEC
PDIA5	5.87695	0.962758	3.32e-07	0.343943	0	ICC_marker	Liver sinusoidal_like TEC
ADGRL4	8.04834	0.962362	1.1932e-13	0.49692	0	ICC_marker	Liver sinusoidal_like TEC
ANO10	5.76289	0.953839	6.32579e-07	0.356263	0	ICC_marker	Liver sinusoidal_like TEC
ZNF438	4.44708	0.952938	0.000425135	0.298768	0	ICC_marker	Liver sinusoidal_like TEC
ADD3	7.05508	0.950888	1.89299e-10	0.430185	0	ICC_marker	Liver sinusoidal_like TEC
ARHGAP26	14.9917	0.948871	5.72632e-48	0.86961	0	ICC_marker	Liver sinusoidal_like TEC
DAAM1	7.78123	0.945868	9.6267e-13	0.452772	0	ICC_marker	Liver sinusoidal_like TEC
FCGRT	6.05866	0.944523	1.15864e-07	0.334702	0	ICC_marker	Liver sinusoidal_like TEC
MAPRE2	3.64209	0.942575	0.00929217	0.2577	0	ICC_marker	Liver sinusoidal_like TEC
C5orf56	5.88899	0.942371	3.10103e-07	0.367556	0	ICC_marker	Liver sinusoidal_like TEC
SLC23A2	8.88744	0.940452	1.0871e-16	0.519507	0	ICC_marker	Liver sinusoidal_like TEC
HDAC9	5.02452	0.936695	3.02432e-05	0.330595	0	ICC_marker	Liver sinusoidal_like TEC
LGMN	5.56098	0.931175	1.92645e-06	0.313142	0	ICC_marker	Liver sinusoidal_like TEC
TOX2	4.87493	0.929346	6.25588e-05	0.297741	0	ICC_marker	Liver sinusoidal_like TEC
NID1	10.925	0.929264	2.49993e-25	0.647844	0	ICC_marker	Liver sinusoidal_like TEC
ST6GALNAC3	14.9595	0.921879	9.12521e-48	0.883984	0	ICC_marker	Liver sinusoidal_like TEC
ANKS1A	10.1157	0.912706	1.10189e-21	0.623203	0	ICC_marker	Liver sinusoidal_like TEC
SPTLC2	4.86905	0.910063	6.4342e-05	0.313142	0	ICC_marker	Liver sinusoidal_like TEC
ITSN1	6.16524	0.910039	6.17823e-08	0.400411	0	ICC_marker	Liver sinusoidal_like TEC
MYO10	13.06	0.907074	2.44604e-36	0.76694	0	ICC_marker	Liver sinusoidal_like TEC
PPFIBP1	12.5375	0.905452	1.8584e-33	0.738193	0	ICC_marker	Liver sinusoidal_like TEC
KAZN	5.61043	0.892422	1.47641e-06	0.328542	0	ICC_marker	Liver sinusoidal_like TEC
RP11-96H19.1	4.6335	0.886394	0.000189286	0.309035	0	ICC_marker	Liver sinusoidal_like TEC
TFPI	7.38151	0.882834	1.88211e-11	0.460986	0	ICC_marker	Liver sinusoidal_like TEC
OSBPL10	7.6355	0.879287	2.88287e-12	0.478439	0	ICC_marker	Liver sinusoidal_like TEC
SRGAP1	8.15518	0.876773	5.14437e-14	0.517454	0	ICC_marker	Liver sinusoidal_like TEC
VAV3	10.3171	0.873427	1.46918e-22	0.631417	0	ICC_marker	Liver sinusoidal_like TEC
PIEZO2	8.35111	0.856721	1.05073e-14	0.551335	0	ICC_marker	Liver sinusoidal_like TEC
ST3GAL4	5.26321	0.85534	9.20191e-06	0.347023	0	ICC_marker	Liver sinusoidal_like TEC
ANPEP	3.69635	0.853634	0.00764231	0.259754	0	ICC_marker	Liver sinusoidal_like TEC
TMEM44	3.95277	0.853064	0.0030243	0.2577	0	ICC_marker	Liver sinusoidal_like TEC
NRP2	7.91136	0.851722	3.53379e-13	0.526694	0	ICC_marker	Liver sinusoidal_like TEC
MFHAS1	3.72902	0.847032	0.00680471	0.244353	0	ICC_marker	Liver sinusoidal_like TEC
SMTN	6.88296	0.846911	6.16332e-10	0.420945	0	ICC_marker	Liver sinusoidal_like TEC
COMMD10	7.48282	0.841579	8.96293e-12	0.485626	0	ICC_marker	Liver sinusoidal_like TEC
EXOC3L2	6.07613	0.841373	1.04685e-07	0.398357	0	ICC_marker	Liver sinusoidal_like TEC
SEPP1	3.88099	0.838124	0.00392824	0.26694	0	ICC_marker	Liver sinusoidal_like TEC
PARP4	4.63089	0.837582	0.000191113	0.330595	0	ICC_marker	Liver sinusoidal_like TEC
STOX2	9.31418	0.828535	2.45209e-18	0.616016	0	ICC_marker	Liver sinusoidal_like TEC
MTCL1	3.9049	0.826298	0.00361171	0.258727	0	ICC_marker	Liver sinusoidal_like TEC
BMP2K	5.00661	0.825579	3.29714e-05	0.35729	0	ICC_marker	Liver sinusoidal_like TEC
FOCAD	5.04341	0.82412	2.75451e-05	0.362423	0	ICC_marker	Liver sinusoidal_like TEC
MEIS2	8.82227	0.820148	1.92136e-16	0.599589	0	ICC_marker	Liver sinusoidal_like TEC
GNG12	4.5804	0.816078	0.000241084	0.320329	0	ICC_marker	Liver sinusoidal_like TEC
ZNF462	5.55418	0.80335	1.98666e-06	0.383984	0	ICC_marker	Liver sinusoidal_like TEC
SORBS1	11.3151	0.803345	3.28862e-27	0.783368	0	ICC_marker	Liver sinusoidal_like TEC
CHST11	9.78088	0.801225	3.00402e-20	0.668378	0	ICC_marker	Liver sinusoidal_like TEC
MCU	4.96172	0.799681	4.10296e-05	0.361396	0	ICC_marker	Liver sinusoidal_like TEC
PLXDC2	6.53501	0.798542	6.06959e-09	0.458932	0	ICC_marker	Liver sinusoidal_like TEC
BMP6	4.08337	0.797174	0.0018667	0.26078	0	ICC_marker	Liver sinusoidal_like TEC
RBMS3	4.42361	0.792842	0.000468213	0.343943	0	ICC_marker	Liver sinusoidal_like TEC
NCOA7	6.01472	0.791904	1.49591e-07	0.420945	0	ICC_marker	Liver sinusoidal_like TEC
DUSP5	3.74248	0.789609	0.00648291	0.232033	0	ICC_marker	Liver sinusoidal_like TEC
FAM107B	4.63869	0.786722	0.000184873	0.333676	0	ICC_marker	Liver sinusoidal_like TEC
ABLIM3	7.34202	0.78598	2.50439e-11	0.495893	0	ICC_marker	Liver sinusoidal_like TEC
CMAHP	5.5775	0.78051	1.77034e-06	0.36345	0	ICC_marker	Liver sinusoidal_like TEC
TMCC3	3.74509	0.778514	0.00644205	0.285421	0	ICC_marker	Liver sinusoidal_like TEC
SNX29	10.0723	0.776053	1.70324e-21	0.675565	0	ICC_marker	Liver sinusoidal_like TEC
BACH1	5.8827	0.775261	3.21406e-07	0.440452	0	ICC_marker	Liver sinusoidal_like TEC
RILPL1	4.64694	0.771746	0.000178173	0.334702	0	ICC_marker	Liver sinusoidal_like TEC
EXOC6	5.42211	0.764419	4.05564e-06	0.373717	0	ICC_marker	Liver sinusoidal_like TEC
PDE4D	13.3585	0.764134	5.01724e-38	0.873717	0	ICC_marker	Liver sinusoidal_like TEC
HMBOX1	8.98151	0.758059	4.76092e-17	0.622177	0	ICC_marker	Liver sinusoidal_like TEC
SGMS1	6.81689	0.756919	9.58016e-10	0.486653	0	ICC_marker	Liver sinusoidal_like TEC
TCF7L1	7.89924	0.752443	3.8795e-13	0.579055	0	ICC_marker	Liver sinusoidal_like TEC
ATP2B4	5.83889	0.74684	4.11378e-07	0.435318	0	ICC_marker	Liver sinusoidal_like TEC
AP2A2	4.54623	0.745634	0.000281214	0.36653	0	ICC_marker	Liver sinusoidal_like TEC
FBXL7	13.0721	0.743287	2.11309e-36	0.873717	0	ICC_marker	Liver sinusoidal_like TEC
ZBTB46	5.29111	0.740274	8.01008e-06	0.382957	0	ICC_marker	Liver sinusoidal_like TEC
NHSL1	6.61546	0.738762	3.64349e-09	0.501027	0	ICC_marker	Liver sinusoidal_like TEC
GRK5	10.2821	0.736346	2.09746e-22	0.752567	0	ICC_marker	Liver sinusoidal_like TEC
GDPD5	4.51156	0.731505	0.00032375	0.332649	0	ICC_marker	Liver sinusoidal_like TEC
RASGEF1B	4.07081	0.730976	0.0019493	0.284394	0	ICC_marker	Liver sinusoidal_like TEC
PREX2	8.61991	0.724949	1.10473e-15	0.617043	0	ICC_marker	Liver sinusoidal_like TEC
ZNF160	3.71635	0.720594	0.00710489	0.306982	0	ICC_marker	Liver sinusoidal_like TEC
CMTM8	4.24324	0.715376	0.000985545	0.353183	0	ICC_marker	Liver sinusoidal_like TEC
AKAP12	7.32538	0.710583	2.82624e-11	0.446612	0	ICC_marker	Liver sinusoidal_like TEC
HERC1	9.05563	0.705647	2.48334e-17	0.663244	0	ICC_marker	Liver sinusoidal_like TEC
ARRB1	5.42211	0.702962	4.05564e-06	0.438398	0	ICC_marker	Liver sinusoidal_like TEC
EPS15	6.36771	0.697554	1.75009e-08	0.495893	0	ICC_marker	Liver sinusoidal_like TEC
TEK	5.25238	0.687158	9.70987e-06	0.433265	0	ICC_marker	Liver sinusoidal_like TEC
ST3GAL6	5.51183	0.684844	2.52444e-06	0.449692	0	ICC_marker	Liver sinusoidal_like TEC
AC004980.7	4.0354	0.684673	0.00222314	0.355236	0	ICC_marker	Liver sinusoidal_like TEC
IL1R1	7.40777	0.682227	1.54989e-11	0.504107	0	ICC_marker	Liver sinusoidal_like TEC
B4GALT1	4.0961	0.67724	0.00177557	0.348049	0	ICC_marker	Liver sinusoidal_like TEC
FRMD4A	7.18047	0.676117	7.84443e-11	0.560575	0	ICC_marker	Liver sinusoidal_like TEC
LRCH1	6.5692	0.669229	4.90718e-09	0.533881	0	ICC_marker	Liver sinusoidal_like TEC
RALGAPA2	10.8436	0.668355	5.96412e-25	0.788501	0	ICC_marker	Liver sinusoidal_like TEC
DENND4C	5.11006	0.661445	1.99112e-05	0.428131	0	ICC_marker	Liver sinusoidal_like TEC
ADGRF5	5.27917	0.659596	8.51767e-06	0.452772	0	ICC_marker	Liver sinusoidal_like TEC
ABCC1	4.91721	0.659103	5.10394e-05	0.401437	0	ICC_marker	Liver sinusoidal_like TEC
MPDZ	3.72441	0.654171	0.00690242	0.355236	0	ICC_marker	Liver sinusoidal_like TEC
TMEM255B	5.24756	0.650883	9.94901e-06	0.425051	0	ICC_marker	Liver sinusoidal_like TEC
PLEKHG1	10.5568	0.644234	1.25745e-23	0.822382	0	ICC_marker	Liver sinusoidal_like TEC
DPYD	5.99526	0.637436	1.66689e-07	0.4846	0	ICC_marker	Liver sinusoidal_like TEC
FOXO1	7.8514	0.633748	5.62145e-13	0.632444	0	ICC_marker	Liver sinusoidal_like TEC
NSMCE2	5.15486	0.630607	1.59798e-05	0.448665	0	ICC_marker	Liver sinusoidal_like TEC
ERG	6.48612	0.624249	8.35925e-09	0.551335	0	ICC_marker	Liver sinusoidal_like TEC
ENG	6.14622	0.621998	6.89711e-08	0.520534	0	ICC_marker	Liver sinusoidal_like TEC
CHD7	3.94979	0.620942	0.00305736	0.367556	0	ICC_marker	Liver sinusoidal_like TEC
SBF2	8.59831	0.618811	1.31524e-15	0.683778	0	ICC_marker	Liver sinusoidal_like TEC
RBMS1	6.58142	0.614984	4.54528e-09	0.547228	0	ICC_marker	Liver sinusoidal_like TEC
BTBD9	6.18273	0.599203	5.57264e-08	0.555441	0	ICC_marker	Liver sinusoidal_like TEC
SFMBT2	8.17833	0.598675	4.28229e-14	0.685832	0	ICC_marker	Liver sinusoidal_like TEC
ABL1	5.40654	0.59516	4.3984e-06	0.48152	0	ICC_marker	Liver sinusoidal_like TEC
ZSWIM6	7.26221	0.586317	4.41954e-11	0.622177	0	ICC_marker	Liver sinusoidal_like TEC
HIF1A	4.15265	0.580752	0.00140398	0.420945	0	ICC_marker	Liver sinusoidal_like TEC
SH3BP5	4.47848	0.576526	0.000370776	0.441478	0	ICC_marker	Liver sinusoidal_like TEC
ARHGAP31	4.82704	0.573135	7.78619e-05	0.454825	0	ICC_marker	Liver sinusoidal_like TEC
SNED1	3.90209	0.567627	0.00364014	0.402464	0	ICC_marker	Liver sinusoidal_like TEC
SLCO3A1	4.65236	0.564417	0.000173808	0.462012	0	ICC_marker	Liver sinusoidal_like TEC
GPHN	6.67533	0.553047	2.46786e-09	0.598563	0	ICC_marker	Liver sinusoidal_like TEC
TSPAN18	4.444	0.551422	0.000430676	0.445585	0	ICC_marker	Liver sinusoidal_like TEC
CLASP1	7.80254	0.551113	8.19481e-13	0.677618	0	ICC_marker	Liver sinusoidal_like TEC
AFAP1L1	4.20476	0.545004	0.00114297	0.428131	0	ICC_marker	Liver sinusoidal_like TEC
HECW2	6.38939	0.527416	1.54317e-08	0.650924	0	ICC_marker	Liver sinusoidal_like TEC
HPCAL1	4.49686	0.522211	0.000343504	0.473306	0	ICC_marker	Liver sinusoidal_like TEC
TGFBR2	5.27865	0.519532	8.52625e-06	0.517454	0	ICC_marker	Liver sinusoidal_like TEC
FRMD4B	6.15421	0.516588	6.60767e-08	0.603696	0	ICC_marker	Liver sinusoidal_like TEC
ITGA1	3.84785	0.512414	0.00443267	0.432238	0	ICC_marker	Liver sinusoidal_like TEC
SNRK	4.06198	0.507469	0.0020102	0.441478	0	ICC_marker	Liver sinusoidal_like TEC
SMG6	4.36839	0.504879	0.000593953	0.485626	0	ICC_marker	Liver sinusoidal_like TEC
MEF2C	4.30654	0.503533	0.000768226	0.452772	0	ICC_marker	Liver sinusoidal_like TEC
ETS1	6.94536	0.501968	4.0291e-10	0.699179	0	ICC_marker	Liver sinusoidal_like TEC
TSPAN9	7.52136	0.499037	6.79855e-12	0.728953	0	ICC_marker	Liver sinusoidal_like TEC
WDFY3	4.04075	0.496077	0.00217811	0.454825	0	ICC_marker	Liver sinusoidal_like TEC
ZMIZ1	7.27153	0.49316	4.14661e-11	0.725873	0	ICC_marker	Liver sinusoidal_like TEC
ANKRD17	5.17077	0.492802	1.47238e-05	0.530801	0	ICC_marker	Liver sinusoidal_like TEC
SHANK3	9.02102	0.48585	3.37309e-17	0.867556	0	ICC_marker	Liver sinusoidal_like TEC
PDE7B	4.02834	0.484398	0.00227977	0.452772	0	ICC_marker	Liver sinusoidal_like TEC
TMEM2	5.08479	0.483794	2.25149e-05	0.544148	0	ICC_marker	Liver sinusoidal_like TEC
TTC7B	3.85164	0.481687	0.00436918	0.446612	0	ICC_marker	Liver sinusoidal_like TEC
NUMB	4.50795	0.479629	0.000327895	0.491786	0	ICC_marker	Liver sinusoidal_like TEC
DDX17	4.53437	0.47516	0.000294029	0.5	0	ICC_marker	Liver sinusoidal_like TEC
FMNL2	4.79753	0.473419	8.86909e-05	0.530801	0	ICC_marker	Liver sinusoidal_like TEC
C22orf34	6.41768	0.470187	1.29917e-08	0.672485	0	ICC_marker	Liver sinusoidal_like TEC
APBB2	7.72248	0.468857	1.51177e-12	0.780287	0	ICC_marker	Liver sinusoidal_like TEC
HIVEP3	3.95574	0.464301	0.00299691	0.478439	0	ICC_marker	Liver sinusoidal_like TEC
LIMS2	4.05403	0.462865	0.0020701	0.468172	0	ICC_marker	Liver sinusoidal_like TEC
PKP4	5.93815	0.460972	2.33239e-07	0.61499	0	ICC_marker	Liver sinusoidal_like TEC
RASGRP3	4.15953	0.460326	0.00136904	0.478439	0	ICC_marker	Liver sinusoidal_like TEC
PTPN12	4.24651	0.457079	0.000973774	0.476386	0	ICC_marker	Liver sinusoidal_like TEC
FARP1	3.80868	0.454164	0.00511058	0.495893	0	ICC_marker	Liver sinusoidal_like TEC
AKT3	5.59022	0.452127	1.65221e-06	0.598563	0	ICC_marker	Liver sinusoidal_like TEC
TCF7L2	4.87864	0.449301	6.1493e-05	0.584189	0	ICC_marker	Liver sinusoidal_like TEC
SASH1	5.97682	0.447788	1.86253e-07	0.649897	0	ICC_marker	Liver sinusoidal_like TEC
STK3	4.50835	0.446923	0.000327752	0.514374	0	ICC_marker	Liver sinusoidal_like TEC
QKI	4.41017	0.441342	0.00049686	0.514374	0	ICC_marker	Liver sinusoidal_like TEC
TBC1D5	4.8303	0.441131	7.68412e-05	0.561602	0	ICC_marker	Liver sinusoidal_like TEC
EIF4G3	6.44992	0.419873	1.05355e-08	0.690965	0	ICC_marker	Liver sinusoidal_like TEC
DENND1A	4.10192	0.414411	0.00173355	0.526694	0	ICC_marker	Liver sinusoidal_like TEC
WARS	3.97566	0.410812	0.00278801	0.377823	0	ICC_marker	Liver sinusoidal_like TEC
MACF1	8.22946	0.392824	2.87115e-14	0.873717	0	ICC_marker	Liver sinusoidal_like TEC
TBC1D22A	5.31679	0.382149	7.01088e-06	0.674538	0	ICC_marker	Liver sinusoidal_like TEC
EPB41L4A	4.50369	0.378599	0.0003336	0.584189	0	ICC_marker	Liver sinusoidal_like TEC
ETV6	5.12162	0.372876	1.8794e-05	0.640657	0	ICC_marker	Liver sinusoidal_like TEC
ASAP1	7.03793	0.36682	2.12126e-10	0.831622	0	ICC_marker	Liver sinusoidal_like TEC
EXOC4	4.47995	0.338468	0.000368741	0.632444	0	ICC_marker	Liver sinusoidal_like TEC
PRKCH	4.35915	0.333877	0.000616277	0.63347	0	ICC_marker	Liver sinusoidal_like TEC
PLCB1	6.04394	0.333495	1.26652e-07	0.823409	0	ICC_marker	Liver sinusoidal_like TEC
RASAL2	4.35709	0.330712	0.000621253	0.634497	0	ICC_marker	Liver sinusoidal_like TEC
PEAK1	3.63411	0.307441	0.00955111	0.565708	0	ICC_marker	Liver sinusoidal_like TEC
KIAA1217	4.08637	0.299024	0.00184492	0.648871	0	ICC_marker	Liver sinusoidal_like TEC
GSE1	4.23521	0.285415	0.00101756	0.715606	0	ICC_marker	Liver sinusoidal_like TEC
ELMO1	4.68858	0.250197	0.00014749	0.774127	0	ICC_marker	Liver sinusoidal_like TEC
ANKRD30A	25.7578	5.756	3.08755e-142	0.901786	1	BRCA_marker	TEC_PATJ high
ESR1	23.3291	5.38582	1.12801e-116	0.83631	1	BRCA_marker	TEC_PATJ high
LRP1B	17.9434	5.14102	8.24611e-69	0.681548	1	BRCA_marker	TEC_PATJ high
ERBB4	26.04	5.13771	4.01351e-145	0.916667	1	BRCA_marker	TEC_PATJ high
CTA-363E6.2	4.88449	5.05661	4.4086e-05	0.169643	1	BRCA_marker	TEC_PATJ high
LINC01087	17.9476	4.96943	7.99958e-69	0.627976	1	BRCA_marker	TEC_PATJ high
PRLR	21.4691	4.96199	1.18201e-98	0.755952	1	BRCA_marker	TEC_PATJ high
AFF3	24.8123	4.94514	5.8035e-132	0.883929	1	BRCA_marker	TEC_PATJ high
MALRD1	17.0737	4.9163	2.82329e-62	0.613095	1	BRCA_marker	TEC_PATJ high
PARD6B	11.9923	4.86564	1.19007e-30	0.419643	1	BRCA_marker	TEC_PATJ high
POTEKP	18.8453	4.85454	8.0552e-76	0.66369	1	BRCA_marker	TEC_PATJ high
BCAS1	8.1325	4.82865	4.57198e-14	0.282738	1	BRCA_marker	TEC_PATJ high
PCAT18	5.80455	4.7894	3.6378e-07	0.202381	1	BRCA_marker	TEC_PATJ high
FAM83H-AS1	5.15168	4.75473	1.20076e-05	0.178571	1	BRCA_marker	TEC_PATJ high
BICDL2	6.40168	4.74781	1.03578e-08	0.223214	1	BRCA_marker	TEC_PATJ high
GRHL2	16.3551	4.74371	3.69402e-57	0.574405	1	BRCA_marker	TEC_PATJ high
MLPH	23.8299	4.71328	1.15042e-121	0.848214	1	BRCA_marker	TEC_PATJ high
MAPT-AS1	6.23766	4.71297	2.86193e-08	0.217262	1	BRCA_marker	TEC_PATJ high
TOX3	13.2217	4.69247	2.63959e-37	0.467262	1	BRCA_marker	TEC_PATJ high
RP11-53O19.1	18.3998	4.65234	2.72559e-72	0.669643	1	BRCA_marker	TEC_PATJ high
TTC6	18.0639	4.64377	1.02534e-69	0.639881	1	BRCA_marker	TEC_PATJ high
RNF43	4.6311	4.64115	0.000139746	0.160714	1	BRCA_marker	TEC_PATJ high
ESRP1	8.16485	4.63672	3.55397e-14	0.285714	1	BRCA_marker	TEC_PATJ high
ZNF385B	13.8955	4.61532	3.29007e-41	0.494048	1	BRCA_marker	TEC_PATJ high
WWC1	11.0256	4.61262	6.86731e-26	0.386905	1	BRCA_marker	TEC_PATJ high
CA12	12.1601	4.60614	1.6189e-31	0.428571	1	BRCA_marker	TEC_PATJ high
CAPN8	14.4709	4.60543	1.0316e-44	0.511905	1	BRCA_marker	TEC_PATJ high
ESRRG	16.7907	4.60005	2.86438e-60	0.595238	1	BRCA_marker	TEC_PATJ high
PDZK1	5.11912	4.59107	1.40539e-05	0.178571	1	BRCA_marker	TEC_PATJ high
KCNC2	4.12611	4.51776	0.0011537	0.145833	1	BRCA_marker	TEC_PATJ high
CPHL1P	12.9812	4.5173	5.96769e-36	0.46131	1	BRCA_marker	TEC_PATJ high
CTA-392E5.1	8.82638	4.49539	1.41146e-16	0.3125	1	BRCA_marker	TEC_PATJ high
FAM196A	3.86572	4.49002	0.00314945	0.136905	1	BRCA_marker	TEC_PATJ high
TPRG1	18.7016	4.48325	1.12384e-74	0.681548	1	BRCA_marker	TEC_PATJ high
ARHGEF38	11.7223	4.47982	2.82016e-29	0.41369	1	BRCA_marker	TEC_PATJ high
AGR3	6.17347	4.46528	4.21944e-08	0.217262	1	BRCA_marker	TEC_PATJ high
RP13-726E6.2	6.60287	4.45885	2.95648e-09	0.232143	1	BRCA_marker	TEC_PATJ high
PTPRT	16.8277	4.44228	1.62786e-60	0.616071	1	BRCA_marker	TEC_PATJ high
TFAP2A	6.0364	4.43379	9.52461e-08	0.21131	1	BRCA_marker	TEC_PATJ high
LMX1B	14.8394	4.4318	4.93133e-47	0.526786	1	BRCA_marker	TEC_PATJ high
HYDIN	3.61686	4.42278	0.00775661	0.127976	1	BRCA_marker	TEC_PATJ high
MYB	8.12195	4.40894	4.97191e-14	0.285714	1	BRCA_marker	TEC_PATJ high
RAB27B	4.12412	4.39555	0.00116166	0.145833	1	BRCA_marker	TEC_PATJ high
ATP2C2	4.90138	4.37993	4.09033e-05	0.172619	1	BRCA_marker	TEC_PATJ high
TMEM63C	3.73336	4.37706	0.00513147	0.130952	1	BRCA_marker	TEC_PATJ high
SHROOM3	15.7194	4.36017	8.31957e-53	0.5625	1	BRCA_marker	TEC_PATJ high
RP11-191L9.4	9.82128	4.34955	1.58512e-20	0.348214	1	BRCA_marker	TEC_PATJ high
GRIA2	11.3984	4.34851	1.09916e-27	0.404762	1	BRCA_marker	TEC_PATJ high
MIR4300HG	8.91244	4.34431	6.64027e-17	0.321429	1	BRCA_marker	TEC_PATJ high
BCAS4	8.8386	4.33385	1.26999e-16	0.3125	1	BRCA_marker	TEC_PATJ high
LRP2	15.4262	4.33061	7.6685e-51	0.556548	1	BRCA_marker	TEC_PATJ high
KIAA1324	15.4288	4.32975	7.5109e-51	0.550595	1	BRCA_marker	TEC_PATJ high
CYP4F23P	5.07104	4.32784	1.79272e-05	0.178571	1	BRCA_marker	TEC_PATJ high
CYP2B7P	8.67341	4.32134	5.25951e-16	0.3125	1	BRCA_marker	TEC_PATJ high
MAPT	17.1687	4.30395	5.91947e-63	0.619048	1	BRCA_marker	TEC_PATJ high
OVOL2	8.99071	4.29837	3.34335e-17	0.318452	1	BRCA_marker	TEC_PATJ high
SPDEF	9.90683	4.29817	6.96591e-21	0.35119	1	BRCA_marker	TEC_PATJ high
VTCN1	4.06216	4.29466	0.00148295	0.145833	1	BRCA_marker	TEC_PATJ high
PCAT29	9.11321	4.29307	1.14166e-17	0.324405	1	BRCA_marker	TEC_PATJ high
ABCC11	7.49989	4.28016	5.87156e-12	0.267857	1	BRCA_marker	TEC_PATJ high
LRRN1	7.88636	4.26749	3.13961e-13	0.279762	1	BRCA_marker	TEC_PATJ high
MYO5B	12.7007	4.26296	2.05667e-34	0.452381	1	BRCA_marker	TEC_PATJ high
LYPD6B	7.63795	4.26165	2.08344e-12	0.270833	1	BRCA_marker	TEC_PATJ high
ABCA12	4.27327	4.25521	0.000644826	0.151786	1	BRCA_marker	TEC_PATJ high
GFRA1	17.1911	4.25135	4.17869e-63	0.630952	1	BRCA_marker	TEC_PATJ high
LINC01344	7.12558	4.24438	8.74905e-11	0.252976	1	BRCA_marker	TEC_PATJ high
RP11-459E5.1	4.06422	4.24217	0.0014716	0.142857	1	BRCA_marker	TEC_PATJ high
DNAH5	11.4202	4.21241	8.68194e-28	0.407738	1	BRCA_marker	TEC_PATJ high
SRCIN1	8.60259	4.21066	9.63649e-16	0.306548	1	BRCA_marker	TEC_PATJ high
CYP4Z2P	5.81217	4.20259	3.48147e-07	0.208333	1	BRCA_marker	TEC_PATJ high
ZNF552	11.7261	4.19878	2.71721e-29	0.419643	1	BRCA_marker	TEC_PATJ high
RP11-123K19.1	4.11206	4.19307	0.00121754	0.145833	1	BRCA_marker	TEC_PATJ high
WNK4	4.53981	4.16606	0.000209891	0.160714	1	BRCA_marker	TEC_PATJ high
PI15	4.47198	4.16437	0.000281135	0.16369	1	BRCA_marker	TEC_PATJ high
GPR39	7.58753	4.15451	3.05325e-12	0.270833	1	BRCA_marker	TEC_PATJ high
NPY1R	10.8418	4.15216	4.91051e-25	0.389881	1	BRCA_marker	TEC_PATJ high
TMC5	6.87882	4.1378	4.76244e-10	0.244048	1	BRCA_marker	TEC_PATJ high
AGR2	12.6249	4.13569	5.2494e-34	0.455357	1	BRCA_marker	TEC_PATJ high
EHF	7.29293	4.13092	2.64922e-11	0.258929	1	BRCA_marker	TEC_PATJ high
GATA3	15.8879	4.13041	5.99754e-54	0.574405	1	BRCA_marker	TEC_PATJ high
SYT9	7.66405	4.12057	1.72383e-12	0.27381	1	BRCA_marker	TEC_PATJ high
FOXA1	4.92031	4.11198	3.73688e-05	0.175595	1	BRCA_marker	TEC_PATJ high
SLC24A3	18.0872	4.11152	7.0629e-70	0.657738	1	BRCA_marker	TEC_PATJ high
RP11-473L15.3	5.97836	4.10618	1.32799e-07	0.21131	1	BRCA_marker	TEC_PATJ high
NUF2	4.36888	4.09945	0.00043549	0.157738	1	BRCA_marker	TEC_PATJ high
RASEF	9.55515	4.08764	2.0063e-19	0.342262	1	BRCA_marker	TEC_PATJ high
TDRD5	3.93197	4.08488	0.00245533	0.139881	1	BRCA_marker	TEC_PATJ high
SLC9A3R1	11.4306	4.07438	7.76277e-28	0.410714	1	BRCA_marker	TEC_PATJ high
CA2	7.25698	4.06957	3.41531e-11	0.258929	1	BRCA_marker	TEC_PATJ high
ANK3	21.1131	4.06409	2.11652e-95	0.77381	1	BRCA_marker	TEC_PATJ high
DUSP4	6.36222	4.06403	1.32034e-08	0.22619	1	BRCA_marker	TEC_PATJ high
CTNND2	11.6841	4.05939	4.35403e-29	0.422619	1	BRCA_marker	TEC_PATJ high
IGSF21	7.87478	4.05375	3.42465e-13	0.282738	1	BRCA_marker	TEC_PATJ high
ADGRV1	13.3597	4.03215	4.39743e-38	0.479167	1	BRCA_marker	TEC_PATJ high
TRPS1	26.0297	4.01523	4.01351e-145	0.955357	1	BRCA_marker	TEC_PATJ high
FAR2P1	6.01384	4.01267	1.08386e-07	0.214286	1	BRCA_marker	TEC_PATJ high
C6orf132	4.99002	4.00177	2.67006e-05	0.178571	1	BRCA_marker	TEC_PATJ high
COBL	14.4094	4.0014	2.45774e-44	0.520833	1	BRCA_marker	TEC_PATJ high
NAT1	7.35479	3.98203	1.70439e-11	0.264881	1	BRCA_marker	TEC_PATJ high
GRB14	14.984	3.97535	5.86004e-48	0.550595	1	BRCA_marker	TEC_PATJ high
PGR	7.95353	3.94587	1.84503e-13	0.28869	1	BRCA_marker	TEC_PATJ high
RBM47	16.8057	3.93733	2.2882e-60	0.616071	1	BRCA_marker	TEC_PATJ high
PLEKHA6	8.98625	3.93081	3.46849e-17	0.324405	1	BRCA_marker	TEC_PATJ high
PKIB	6.23072	3.91883	2.98612e-08	0.22619	1	BRCA_marker	TEC_PATJ high
HMGCS2	6.43345	3.91136	8.62271e-09	0.229167	1	BRCA_marker	TEC_PATJ high
ASTN2	18.2605	3.90322	3.15549e-71	0.675595	1	BRCA_marker	TEC_PATJ high
GPC1	4.527	3.83663	0.000222078	0.16369	1	BRCA_marker	TEC_PATJ high
C5orf66	7.83577	3.82614	4.62244e-13	0.282738	1	BRCA_marker	TEC_PATJ high
SLC12A8	8.80745	3.82488	1.66504e-16	0.318452	1	BRCA_marker	TEC_PATJ high
PSD4	4.67808	3.81971	0.000113111	0.169643	1	BRCA_marker	TEC_PATJ high
DENND1B	19.7902	3.80922	9.76208e-84	0.744048	1	BRCA_marker	TEC_PATJ high
SLC9A7	6.51924	3.79447	4.99283e-09	0.235119	1	BRCA_marker	TEC_PATJ high
MIR205HG	6.59057	3.76557	3.19201e-09	0.238095	1	BRCA_marker	TEC_PATJ high
RP11-356O9.1	6.01662	3.75495	1.06905e-07	0.217262	1	BRCA_marker	TEC_PATJ high
RGS7	8.00529	3.75267	1.23827e-13	0.294643	1	BRCA_marker	TEC_PATJ high
SEMA3C	12.9324	3.72996	1.1043e-35	0.473214	1	BRCA_marker	TEC_PATJ high
ATP13A4	5.0288	3.72584	2.20791e-05	0.181548	1	BRCA_marker	TEC_PATJ high
CDH1	13.5168	3.70457	5.33404e-39	0.497024	1	BRCA_marker	TEC_PATJ high
GP2	5.71457	3.70141	5.96926e-07	0.205357	1	BRCA_marker	TEC_PATJ high
CAP2	15.2554	3.69549	1.00374e-49	0.568452	1	BRCA_marker	TEC_PATJ high
DCDC1	6.3774	3.69362	1.20247e-08	0.232143	1	BRCA_marker	TEC_PATJ high
TTC39A	4.90303	3.69314	4.06111e-05	0.178571	1	BRCA_marker	TEC_PATJ high
HPN	4.38255	3.68499	0.000410666	0.157738	1	BRCA_marker	TEC_PATJ high
FGD3	9.21999	3.67783	4.38409e-18	0.339286	1	BRCA_marker	TEC_PATJ high
THSD4	23.505	3.65192	2.12347e-118	0.910714	1	BRCA_marker	TEC_PATJ high
LINC00504	10.7652	3.63182	1.12387e-24	0.39881	1	BRCA_marker	TEC_PATJ high
TOM1L1	4.84111	3.61998	5.37767e-05	0.175595	1	BRCA_marker	TEC_PATJ high
MAP3K9	4.42744	3.61879	0.000339613	0.160714	1	BRCA_marker	TEC_PATJ high
PROM2	4.97886	3.60719	2.81453e-05	0.181548	1	BRCA_marker	TEC_PATJ high
MUC1	12.1218	3.58194	2.56184e-31	0.446429	1	BRCA_marker	TEC_PATJ high
XBP1	10.5713	3.55576	8.59817e-24	0.389881	1	BRCA_marker	TEC_PATJ high
CACNA1D	13.174	3.55433	4.83033e-37	0.491071	1	BRCA_marker	TEC_PATJ high
ARNT2	7.13619	3.53254	8.13891e-11	0.261905	1	BRCA_marker	TEC_PATJ high
ANKRD20A11P	4.83441	3.52115	5.53645e-05	0.175595	1	BRCA_marker	TEC_PATJ high
RP11-371F15.3	14.4089	3.51414	2.45774e-44	0.544643	1	BRCA_marker	TEC_PATJ high
IRS1	9.0415	3.50928	2.14486e-17	0.333333	1	BRCA_marker	TEC_PATJ high
FAM83F	3.67113	3.50785	0.00640481	0.133929	1	BRCA_marker	TEC_PATJ high
ST6GALNAC5	4.79014	3.49737	6.83704e-05	0.175595	1	BRCA_marker	TEC_PATJ high
SPATA17	4.89767	3.49379	4.15303e-05	0.178571	1	BRCA_marker	TEC_PATJ high
SCUBE2	12.6596	3.49018	3.40826e-34	0.479167	1	BRCA_marker	TEC_PATJ high
AC131056.3	5.9977	3.47655	1.18915e-07	0.220238	1	BRCA_marker	TEC_PATJ high
AR	12.918	3.46687	1.3163e-35	0.485119	1	BRCA_marker	TEC_PATJ high
RP11-123O10.4	4.45952	3.46244	0.000297073	0.16369	1	BRCA_marker	TEC_PATJ high
SLITRK6	9.08179	3.4574	1.50022e-17	0.33631	1	BRCA_marker	TEC_PATJ high
KCNMA1	10.5379	3.45733	1.21499e-23	0.395833	1	BRCA_marker	TEC_PATJ high
SHROOM1	12.7944	3.44654	6.31105e-35	0.488095	1	BRCA_marker	TEC_PATJ high
KCND3	10.5227	3.43581	1.41911e-23	0.392857	1	BRCA_marker	TEC_PATJ high
GAD1	3.74496	3.43454	0.0049266	0.136905	1	BRCA_marker	TEC_PATJ high
SLC4A4	9.45418	3.4323	5.17322e-19	0.375	1	BRCA_marker	TEC_PATJ high
GRIP1	4.7138	3.42519	9.62591e-05	0.172619	1	BRCA_marker	TEC_PATJ high
AK5	6.8067	3.41596	7.72435e-10	0.252976	1	BRCA_marker	TEC_PATJ high
KRT15	7.532	3.41291	4.61767e-12	0.276786	1	BRCA_marker	TEC_PATJ high
CBR3-AS1	4.95224	3.39836	3.2082e-05	0.184524	1	BRCA_marker	TEC_PATJ high
ANKS1B	20.063	3.38096	4.96632e-86	0.779762	1	BRCA_marker	TEC_PATJ high
CCDC170	3.90102	3.37661	0.00275937	0.142857	1	BRCA_marker	TEC_PATJ high
SLC22A5	6.09781	3.37273	6.64799e-08	0.22619	1	BRCA_marker	TEC_PATJ high
SLC2A10	7.01815	3.37222	1.86201e-10	0.261905	1	BRCA_marker	TEC_PATJ high
GREB1	11.2225	3.37215	7.87546e-27	0.425595	1	BRCA_marker	TEC_PATJ high
AZGP1	8.51224	3.36217	2.05884e-15	0.315476	1	BRCA_marker	TEC_PATJ high
LINC00862	7.84731	3.3601	4.24047e-13	0.291667	1	BRCA_marker	TEC_PATJ high
GPC4	6.59006	3.34678	3.19647e-09	0.244048	1	BRCA_marker	TEC_PATJ high
SHTN1	6.41573	3.34602	9.53782e-09	0.238095	1	BRCA_marker	TEC_PATJ high
NEK10	13.3322	3.34177	6.28534e-38	0.511905	1	BRCA_marker	TEC_PATJ high
MED12L	4.93463	3.33529	3.49437e-05	0.181548	1	BRCA_marker	TEC_PATJ high
WHRN	8.91306	3.33438	6.62844e-17	0.333333	1	BRCA_marker	TEC_PATJ high
RP11-624L4.1	6.5257	3.31204	4.8212e-09	0.247024	1	BRCA_marker	TEC_PATJ high
TCEA3	5.20251	3.29227	9.24288e-06	0.193452	1	BRCA_marker	TEC_PATJ high
NUP210	6.44757	3.29142	7.91927e-09	0.241071	1	BRCA_marker	TEC_PATJ high
BICDL1	4.22031	3.278	0.000796187	0.154762	1	BRCA_marker	TEC_PATJ high
SLC19A2	8.11818	3.25724	5.11333e-14	0.306548	1	BRCA_marker	TEC_PATJ high
PPP1R1C	4.29254	3.24349	0.000596437	0.160714	1	BRCA_marker	TEC_PATJ high
WNK2	4.76676	3.23131	7.62679e-05	0.178571	1	BRCA_marker	TEC_PATJ high
CHL1	6.8715	3.22859	4.99558e-10	0.258929	1	BRCA_marker	TEC_PATJ high
SIAH2	5.8503	3.2265	2.7973e-07	0.217262	1	BRCA_marker	TEC_PATJ high
FGFR2	5.14083	3.22193	1.26387e-05	0.190476	1	BRCA_marker	TEC_PATJ high
SUSD4	9.32789	3.22065	1.65603e-18	0.354167	1	BRCA_marker	TEC_PATJ high
MAP7	12.0618	3.19838	5.22393e-31	0.46131	1	BRCA_marker	TEC_PATJ high
SSFA2	16.9043	3.19164	4.58978e-61	0.669643	1	BRCA_marker	TEC_PATJ high
KSR2	4.3332	3.17871	0.000503957	0.16369	1	BRCA_marker	TEC_PATJ high
MYO3B	4.43658	3.17018	0.000326847	0.169643	1	BRCA_marker	TEC_PATJ high
FAM134B	9.7245	3.16879	4.0025e-20	0.372024	1	BRCA_marker	TEC_PATJ high
NECAB3	4.47353	3.1621	0.000279399	0.166667	1	BRCA_marker	TEC_PATJ high
RUNX1	17.7603	3.15965	2.0146e-67	0.708333	1	BRCA_marker	TEC_PATJ high
EFHD1	11.3907	3.15664	1.19236e-27	0.446429	1	BRCA_marker	TEC_PATJ high
BDH1	4.8667	3.15308	4.76669e-05	0.181548	1	BRCA_marker	TEC_PATJ high
GPRC5A	4.28512	3.14869	0.000614328	0.160714	1	BRCA_marker	TEC_PATJ high
ENPP1	6.56269	3.14838	3.81848e-09	0.247024	1	BRCA_marker	TEC_PATJ high
SCNN1A	4.14016	3.14137	0.00109111	0.154762	1	BRCA_marker	TEC_PATJ high
SYTL2	13.3291	3.12979	6.47714e-38	0.514881	1	BRCA_marker	TEC_PATJ high
AK8	4.30669	3.12927	0.000562796	0.160714	1	BRCA_marker	TEC_PATJ high
STC2	9.02238	3.12326	2.5446e-17	0.345238	1	BRCA_marker	TEC_PATJ high
ITGB6	4.05406	3.11902	0.00153174	0.154762	1	BRCA_marker	TEC_PATJ high
ALCAM	16.5472	3.11442	1.59192e-58	0.651786	1	BRCA_marker	TEC_PATJ high
ATRNL1	3.85916	3.10705	0.00322475	0.145833	1	BRCA_marker	TEC_PATJ high
FMN1	9.79473	3.10193	2.022e-20	0.372024	1	BRCA_marker	TEC_PATJ high
LEKR1	4.04344	3.08287	0.00159038	0.151786	1	BRCA_marker	TEC_PATJ high
SLC39A6	7.45012	3.07331	8.48353e-12	0.282738	1	BRCA_marker	TEC_PATJ high
SKAP1	11.8166	3.06599	9.53012e-30	0.455357	1	BRCA_marker	TEC_PATJ high
FAM162A	4.04475	3.04378	0.00158427	0.151786	1	BRCA_marker	TEC_PATJ high
HIST1H2AC	4.36645	3.04356	0.000438635	0.166667	1	BRCA_marker	TEC_PATJ high
LLGL2	5.77762	3.01018	4.22968e-07	0.220238	1	BRCA_marker	TEC_PATJ high
SIDT1	11.6	3.00818	1.14845e-28	0.449405	1	BRCA_marker	TEC_PATJ high
NFKBIZ	14.0746	3.00754	2.69269e-42	0.5625	1	BRCA_marker	TEC_PATJ high
MIR193BHG	4.04798	3.00387	0.00156799	0.154762	1	BRCA_marker	TEC_PATJ high
SERINC2	3.79438	2.98126	0.00409899	0.145833	1	BRCA_marker	TEC_PATJ high
SORL1	5.19299	2.98046	9.68916e-06	0.196429	1	BRCA_marker	TEC_PATJ high
ARFGEF3	11.2748	2.96512	4.41366e-27	0.440476	1	BRCA_marker	TEC_PATJ high
CHST8	4.78273	2.95191	7.06958e-05	0.1875	1	BRCA_marker	TEC_PATJ high
SDC4	6.76233	2.93843	1.02771e-09	0.258929	1	BRCA_marker	TEC_PATJ high
SHANK2	18.373	2.92811	4.21863e-72	0.752976	1	BRCA_marker	TEC_PATJ high
GALNT7	14.1192	2.92462	1.45164e-42	0.568452	1	BRCA_marker	TEC_PATJ high
MRPS30	6.34069	2.90747	1.50139e-08	0.244048	1	BRCA_marker	TEC_PATJ high
OCLN	3.6273	2.89041	0.00747741	0.136905	1	BRCA_marker	TEC_PATJ high
CMYA5	4.6027	2.88749	0.0001585	0.178571	1	BRCA_marker	TEC_PATJ high
CHPT1	6.69422	2.88445	1.62344e-09	0.258929	1	BRCA_marker	TEC_PATJ high
ST8SIA6	10.207	2.88079	3.65913e-22	0.39881	1	BRCA_marker	TEC_PATJ high
RAB30	7.59426	2.86833	2.90641e-12	0.297619	1	BRCA_marker	TEC_PATJ high
ERBB2	7.73483	2.86501	1.00717e-12	0.3125	1	BRCA_marker	TEC_PATJ high
GALNT6	6.05481	2.86142	8.58549e-08	0.232143	1	BRCA_marker	TEC_PATJ high
CLSTN2	14.5034	2.85486	6.52605e-45	0.58631	1	BRCA_marker	TEC_PATJ high
RALGPS2	14.6936	2.83882	4.14626e-46	0.595238	1	BRCA_marker	TEC_PATJ high
GREB1L	5.72123	2.83505	5.76654e-07	0.223214	1	BRCA_marker	TEC_PATJ high
SLC4A8	4.76263	2.82372	7.76625e-05	0.184524	1	BRCA_marker	TEC_PATJ high
MREG	5.84779	2.80705	2.83517e-07	0.22619	1	BRCA_marker	TEC_PATJ high
LINC00578	5.60986	2.80584	1.08562e-06	0.220238	1	BRCA_marker	TEC_PATJ high
SEMA3E	7.02471	2.7978	1.78502e-10	0.27381	1	BRCA_marker	TEC_PATJ high
NOTCH2	12.8221	2.79198	4.51174e-35	0.520833	1	BRCA_marker	TEC_PATJ high
FANK1	5.02955	2.78605	2.20203e-05	0.193452	1	BRCA_marker	TEC_PATJ high
DLG3	6.87137	2.78567	4.99558e-10	0.267857	1	BRCA_marker	TEC_PATJ high
CCDC125	6.86566	2.78507	5.18762e-10	0.267857	1	BRCA_marker	TEC_PATJ high
AC034220.3	6.89441	2.77372	4.29723e-10	0.27381	1	BRCA_marker	TEC_PATJ high
RERG	12.4812	2.77308	3.16397e-33	0.502976	1	BRCA_marker	TEC_PATJ high
ARSG	7.22905	2.74813	4.1861e-11	0.282738	1	BRCA_marker	TEC_PATJ high
PATJ	16.1221	2.74747	1.45825e-55	0.666667	1	BRCA_marker	TEC_PATJ high
CRNDE	5.16287	2.72706	1.13259e-05	0.202381	1	BRCA_marker	TEC_PATJ high
KCNQ5	3.83883	2.71164	0.00348131	0.151786	1	BRCA_marker	TEC_PATJ high
PBX3	14.2792	2.70958	1.54568e-43	0.619048	1	BRCA_marker	TEC_PATJ high
COX6C	6.34532	2.7081	1.45959e-08	0.25	1	BRCA_marker	TEC_PATJ high
C2orf27A	4.67629	2.70309	0.000113846	0.181548	1	BRCA_marker	TEC_PATJ high
ARHGEF26	5.5206	2.70025	1.77869e-06	0.217262	1	BRCA_marker	TEC_PATJ high
ZNF587	8.11721	2.6904	5.13818e-14	0.324405	1	BRCA_marker	TEC_PATJ high
TPD52	9.09079	2.68086	1.39788e-17	0.360119	1	BRCA_marker	TEC_PATJ high
NEDD4L	16.6887	2.67147	1.54424e-59	0.705357	1	BRCA_marker	TEC_PATJ high
MEGF9	10.0673	2.6618	1.46312e-21	0.410714	1	BRCA_marker	TEC_PATJ high
GPR160	5.26068	2.66002	6.86626e-06	0.205357	1	BRCA_marker	TEC_PATJ high
PBX1	21.9054	2.65716	1.01323e-102	0.931548	1	BRCA_marker	TEC_PATJ high
GLI3	15.4231	2.64395	7.87843e-51	0.645833	1	BRCA_marker	TEC_PATJ high
BTBD11	7.28177	2.63045	2.86372e-11	0.291667	1	BRCA_marker	TEC_PATJ high
LRGUK	4.44643	2.62398	0.000313809	0.175595	1	BRCA_marker	TEC_PATJ high
TNIK	14.231	2.61668	3.03849e-43	0.598214	1	BRCA_marker	TEC_PATJ high
ACP6	4.07638	2.60268	0.00140532	0.16369	1	BRCA_marker	TEC_PATJ high
SPIRE2	4.45275	2.5925	0.000305963	0.172619	1	BRCA_marker	TEC_PATJ high
DHCR24	4.87391	2.58841	4.61087e-05	0.190476	1	BRCA_marker	TEC_PATJ high
WIPI1	5.5536	2.5786	1.47996e-06	0.22619	1	BRCA_marker	TEC_PATJ high
CORO2A	4.30569	2.57819	0.000564788	0.169643	1	BRCA_marker	TEC_PATJ high
LINC01138	6.62832	2.57177	2.50487e-09	0.270833	1	BRCA_marker	TEC_PATJ high
CTD-2337A12.1	9.2544	2.56876	3.24689e-18	0.375	1	BRCA_marker	TEC_PATJ high
CERS4	10.1893	2.56758	4.34391e-22	0.422619	1	BRCA_marker	TEC_PATJ high
DNAH14	15.8309	2.56689	1.45427e-53	0.672619	1	BRCA_marker	TEC_PATJ high
KCNH1	4.17433	2.56328	0.000953225	0.166667	1	BRCA_marker	TEC_PATJ high
SMUG1	4.69869	2.54538	0.000102735	0.184524	1	BRCA_marker	TEC_PATJ high
TMEM232	6.5041	2.54357	5.50049e-09	0.264881	1	BRCA_marker	TEC_PATJ high
PLXNA3	4.50245	2.54285	0.000246751	0.181548	1	BRCA_marker	TEC_PATJ high
SEMA4B	5.24149	2.54109	7.58961e-06	0.208333	1	BRCA_marker	TEC_PATJ high
ADCY1	8.08967	2.53752	6.34698e-14	0.33631	1	BRCA_marker	TEC_PATJ high
AC093375.1	15.2132	2.51845	1.87911e-49	0.66369	1	BRCA_marker	TEC_PATJ high
IQGAP2	10.3508	2.51021	8.52365e-23	0.434524	1	BRCA_marker	TEC_PATJ high
SLC13A3	3.73617	2.50885	0.0050783	0.14881	1	BRCA_marker	TEC_PATJ high
RGS5	13.8891	2.5028	3.54605e-41	0.645833	1	BRCA_marker	TEC_PATJ high
IL1RAPL1	8.40639	2.50224	5.00083e-15	0.372024	1	BRCA_marker	TEC_PATJ high
MSI2	20.0529	2.48625	5.57339e-86	0.875	1	BRCA_marker	TEC_PATJ high
CASZ1	13.8829	2.47755	3.81519e-41	0.595238	1	BRCA_marker	TEC_PATJ high
NEBL	11.6575	2.4727	5.90351e-29	0.482143	1	BRCA_marker	TEC_PATJ high
SGCE	8.33011	2.45379	9.32962e-15	0.354167	1	BRCA_marker	TEC_PATJ high
TIAM1	8.87171	2.4536	9.54512e-17	0.372024	1	BRCA_marker	TEC_PATJ high
EVL	16.3122	2.4512	7.27575e-57	0.720238	1	BRCA_marker	TEC_PATJ high
DNAH7	4.8409	2.45067	5.37767e-05	0.196429	1	BRCA_marker	TEC_PATJ high
EZR	9.00252	2.44948	3.03769e-17	0.375	1	BRCA_marker	TEC_PATJ high
EPB41L5	11.086	2.44246	3.52659e-26	0.467262	1	BRCA_marker	TEC_PATJ high
KAZN	16.2467	2.44242	2.07084e-56	0.714286	1	BRCA_marker	TEC_PATJ high
ZBTB7B	5.47152	2.44084	2.29742e-06	0.223214	1	BRCA_marker	TEC_PATJ high
NCKAP5	16.1974	2.43433	4.39774e-56	0.693452	1	BRCA_marker	TEC_PATJ high
PREX1	16.0477	2.42089	4.7368e-55	0.72619	1	BRCA_marker	TEC_PATJ high
LINC01237	14.544	2.41936	3.66825e-45	0.645833	1	BRCA_marker	TEC_PATJ high
BAIAP2L1	9.90772	2.41684	6.96591e-21	0.410714	1	BRCA_marker	TEC_PATJ high
TNFSF10	9.07715	2.41362	1.55926e-17	0.392857	1	BRCA_marker	TEC_PATJ high
SYCP2	5.07502	2.41117	1.76011e-05	0.208333	1	BRCA_marker	TEC_PATJ high
ACTR3C	4.40721	2.3868	0.00037029	0.181548	1	BRCA_marker	TEC_PATJ high
LINC00882	5.27758	2.37849	6.30544e-06	0.220238	1	BRCA_marker	TEC_PATJ high
ANOS1	4.65507	2.37278	0.00012553	0.1875	1	BRCA_marker	TEC_PATJ high
ST6GALNAC2	4.35906	2.36672	0.000451465	0.175595	1	BRCA_marker	TEC_PATJ high
RP11-379B18.5	9.56669	2.363	1.80295e-19	0.41369	1	BRCA_marker	TEC_PATJ high
SH3BGRL	10.8719	2.35877	3.57709e-25	0.482143	1	BRCA_marker	TEC_PATJ high
XKR6	12.0733	2.34025	4.58112e-31	0.52381	1	BRCA_marker	TEC_PATJ high
KDM4B	18.5316	2.33247	2.52143e-73	0.818452	1	BRCA_marker	TEC_PATJ high
EFCAB6	6.43565	2.33052	8.5156e-09	0.270833	1	BRCA_marker	TEC_PATJ high
SPEF2	5.04865	2.32532	2.00318e-05	0.208333	1	BRCA_marker	TEC_PATJ high
DCAF10	9.38745	2.32148	9.68003e-19	0.41369	1	BRCA_marker	TEC_PATJ high
SYT17	7.76949	2.31911	7.7953e-13	0.327381	1	BRCA_marker	TEC_PATJ high
C8orf37-AS1	3.92008	2.31446	0.00256894	0.16369	1	BRCA_marker	TEC_PATJ high
TESK2	5.03807	2.30945	2.10898e-05	0.214286	1	BRCA_marker	TEC_PATJ high
SYT7	6.52384	2.30834	4.8615e-09	0.27381	1	BRCA_marker	TEC_PATJ high
SPICE1	5.47849	2.30819	2.21197e-06	0.22619	1	BRCA_marker	TEC_PATJ high
NOS1AP	14.7452	2.30397	1.9665e-46	0.66369	1	BRCA_marker	TEC_PATJ high
SFXN1	3.81843	2.30389	0.00374309	0.157738	1	BRCA_marker	TEC_PATJ high
ABAT	5.04071	2.30133	2.0827e-05	0.205357	1	BRCA_marker	TEC_PATJ high
KCTD1	9.80184	2.29026	1.89896e-20	0.428571	1	BRCA_marker	TEC_PATJ high
PTPRF	11.5764	2.28962	1.5013e-28	0.502976	1	BRCA_marker	TEC_PATJ high
LINC00894	12.8007	2.28458	5.8831e-35	0.571429	1	BRCA_marker	TEC_PATJ high
NAALADL2	16.2365	2.27956	2.38583e-56	0.738095	1	BRCA_marker	TEC_PATJ high
MIR646HG	4.4454	2.26161	0.000314994	0.184524	1	BRCA_marker	TEC_PATJ high
LYPD6	5.07475	2.25428	1.76037e-05	0.208333	1	BRCA_marker	TEC_PATJ high
AC018816.3	7.35132	2.25072	1.74479e-11	0.318452	1	BRCA_marker	TEC_PATJ high
EPB41L1	13.1553	2.24867	6.12071e-37	0.598214	1	BRCA_marker	TEC_PATJ high
DLGAP1	6.49736	2.22331	5.72927e-09	0.297619	1	BRCA_marker	TEC_PATJ high
ZNF337-AS1	4.5326	2.22082	0.000216959	0.190476	1	BRCA_marker	TEC_PATJ high
PXDNL	3.56356	2.22068	0.00932813	0.16369	1	BRCA_marker	TEC_PATJ high
STYXL1	4.40069	2.22032	0.000380837	0.184524	1	BRCA_marker	TEC_PATJ high
IQSEC2	4.4747	2.21833	0.000278164	0.1875	1	BRCA_marker	TEC_PATJ high
FRK	4.9008	2.2118	4.09249e-05	0.205357	1	BRCA_marker	TEC_PATJ high
CXXC5	8.02253	2.20946	1.08263e-13	0.35119	1	BRCA_marker	TEC_PATJ high
TMEM120B	5.0447	2.18208	2.04238e-05	0.217262	1	BRCA_marker	TEC_PATJ high
NEK11	9.71179	2.18183	4.5127e-20	0.425595	1	BRCA_marker	TEC_PATJ high
PLEKHF2	3.667	2.17462	0.00649417	0.154762	1	BRCA_marker	TEC_PATJ high
ARHGEF10L	7.86517	2.17124	3.68773e-13	0.33631	1	BRCA_marker	TEC_PATJ high
PAK4	10.275	2.15999	1.84434e-22	0.46131	1	BRCA_marker	TEC_PATJ high
TSPAN13	7.7144	2.15687	1.17266e-12	0.333333	1	BRCA_marker	TEC_PATJ high
ABCD3	9.36574	2.14862	1.18387e-18	0.419643	1	BRCA_marker	TEC_PATJ high
PCLO	11.3027	2.13206	3.23838e-27	0.514881	1	BRCA_marker	TEC_PATJ high
CYB5A	4.85134	2.12535	5.12033e-05	0.208333	1	BRCA_marker	TEC_PATJ high
FAAH2	5.3078	2.11845	5.41145e-06	0.22619	1	BRCA_marker	TEC_PATJ high
BCL2	15.7106	2.10955	9.36351e-53	0.770833	1	BRCA_marker	TEC_PATJ high
CECR2	3.89601	2.10797	0.00281018	0.166667	1	BRCA_marker	TEC_PATJ high
FASN	6.0939	2.1002	6.80076e-08	0.261905	1	BRCA_marker	TEC_PATJ high
FAM160A1	6.96269	2.09194	2.70747e-10	0.297619	1	BRCA_marker	TEC_PATJ high
HHAT	10.6675	2.08867	3.18924e-24	0.488095	1	BRCA_marker	TEC_PATJ high
ECHDC2	8.59043	2.08168	1.0638e-15	0.377976	1	BRCA_marker	TEC_PATJ high
IGFBP5	12.459	2.06922	4.14029e-33	0.633929	1	BRCA_marker	TEC_PATJ high
MORN1	4.25531	2.05383	0.000695521	0.181548	1	BRCA_marker	TEC_PATJ high
SOX2-OT	6.28698	2.05327	2.09345e-08	0.285714	1	BRCA_marker	TEC_PATJ high
KIF16B	14.9421	2.04927	1.07956e-47	0.723214	1	BRCA_marker	TEC_PATJ high
GTF2IRD1	10.1047	2.04534	1.0048e-21	0.470238	1	BRCA_marker	TEC_PATJ high
ABHD3	4.29882	2.04382	0.000581452	0.190476	1	BRCA_marker	TEC_PATJ high
CSAD	10.0111	2.04303	2.55838e-21	0.464286	1	BRCA_marker	TEC_PATJ high
KIAA1958	5.55384	2.03968	1.47996e-06	0.244048	1	BRCA_marker	TEC_PATJ high
DTWD2	4.51797	2.03575	0.00023103	0.193452	1	BRCA_marker	TEC_PATJ high
CELSR1	13.653	2.02604	8.7189e-40	0.654762	1	BRCA_marker	TEC_PATJ high
DOPEY2	7.39002	2.0193	1.31845e-11	0.327381	1	BRCA_marker	TEC_PATJ high
SUB1	5.405	2.01177	3.24658e-06	0.247024	1	BRCA_marker	TEC_PATJ high
MORF4L2	5.50016	2.00994	1.97107e-06	0.244048	1	BRCA_marker	TEC_PATJ high
PRR16	6.44825	2.00298	7.89914e-09	0.282738	1	BRCA_marker	TEC_PATJ high
FBXO36	4.08922	1.99876	0.0013391	0.175595	1	BRCA_marker	TEC_PATJ high
MAGI3	13.5197	1.99823	5.185e-39	0.666667	1	BRCA_marker	TEC_PATJ high
C16orf74	4.99002	1.99303	2.67006e-05	0.214286	1	BRCA_marker	TEC_PATJ high
RP11-255H23.2	6.37514	1.98797	1.21808e-08	0.285714	1	BRCA_marker	TEC_PATJ high
ASAH1	4.22505	1.98583	0.000784719	0.184524	1	BRCA_marker	TEC_PATJ high
PRKAR2B	4.45035	1.97066	0.000309091	0.1875	1	BRCA_marker	TEC_PATJ high
IQCH	3.58169	1.96249	0.00876289	0.151786	1	BRCA_marker	TEC_PATJ high
TRERF1	9.11761	1.95496	1.10077e-17	0.425595	1	BRCA_marker	TEC_PATJ high
MACROD1	10.5709	1.94783	8.59817e-24	0.494048	1	BRCA_marker	TEC_PATJ high
DAP3	4.97649	1.94708	2.84563e-05	0.223214	1	BRCA_marker	TEC_PATJ high
CENPP	9.21278	1.94605	4.66937e-18	0.434524	1	BRCA_marker	TEC_PATJ high
PPFIBP2	3.79256	1.9397	0.00412266	0.172619	1	BRCA_marker	TEC_PATJ high
SH3GLB2	3.89779	1.9244	0.00279183	0.16369	1	BRCA_marker	TEC_PATJ high
IGSF3	4.64154	1.9242	0.000133304	0.202381	1	BRCA_marker	TEC_PATJ high
DSP	7.00881	1.92115	1.98595e-10	0.321429	1	BRCA_marker	TEC_PATJ high
PDXDC1	8.27712	1.92019	1.42947e-14	0.389881	1	BRCA_marker	TEC_PATJ high
MGP	6.59621	1.91808	3.07952e-09	0.306548	1	BRCA_marker	TEC_PATJ high
LURAP1L	5.28036	1.91618	6.21898e-06	0.232143	1	BRCA_marker	TEC_PATJ high
CCDC148	4.42332	1.90794	0.000345809	0.196429	1	BRCA_marker	TEC_PATJ high
PCNX2	8.60016	1.90638	9.80892e-16	0.395833	1	BRCA_marker	TEC_PATJ high
COG2	4.25342	1.90389	0.000700751	0.1875	1	BRCA_marker	TEC_PATJ high
RHOBTB3	6.14016	1.89947	5.16038e-08	0.282738	1	BRCA_marker	TEC_PATJ high
TP63	3.60103	1.89911	0.00821426	0.157738	1	BRCA_marker	TEC_PATJ high
AGTR1	7.44298	1.89411	8.90917e-12	0.333333	1	BRCA_marker	TEC_PATJ high
DACH1	13.7364	1.88595	2.80091e-40	0.702381	1	BRCA_marker	TEC_PATJ high
NR6A1	9.95288	1.88299	4.50417e-21	0.479167	1	BRCA_marker	TEC_PATJ high
PAK1	4.48057	1.88162	0.000270899	0.190476	1	BRCA_marker	TEC_PATJ high
HLCS	11.0091	1.87745	8.08527e-26	0.532738	1	BRCA_marker	TEC_PATJ high
PYGB	5.02213	1.87539	2.27721e-05	0.22619	1	BRCA_marker	TEC_PATJ high
SLC39A11	14.1965	1.87359	4.90016e-43	0.729167	1	BRCA_marker	TEC_PATJ high
PAX8-AS1	6.41944	1.86812	9.36275e-09	0.291667	1	BRCA_marker	TEC_PATJ high
DTNA	3.56854	1.86074	0.00918117	0.172619	1	BRCA_marker	TEC_PATJ high
PTPRN2	11.4581	1.85476	5.74135e-28	0.598214	1	BRCA_marker	TEC_PATJ high
CASD1	6.349	1.85437	1.42942e-08	0.294643	1	BRCA_marker	TEC_PATJ high
GOLPH3L	4.42232	1.85359	0.000347055	0.199405	1	BRCA_marker	TEC_PATJ high
COL4A5	9.30344	1.85316	2.07596e-18	0.443452	1	BRCA_marker	TEC_PATJ high
GOLM1	7.1265	1.8471	8.71128e-11	0.330357	1	BRCA_marker	TEC_PATJ high
GLCE	5.93969	1.84349	1.66295e-07	0.267857	1	BRCA_marker	TEC_PATJ high
PIAS3	5.00816	1.82878	2.43656e-05	0.220238	1	BRCA_marker	TEC_PATJ high
TLE3	7.29348	1.82672	2.64502e-11	0.339286	1	BRCA_marker	TEC_PATJ high
SLC7A2	6.88143	1.82131	4.6865e-10	0.318452	1	BRCA_marker	TEC_PATJ high
CCDC57	7.57452	1.81307	3.35759e-12	0.360119	1	BRCA_marker	TEC_PATJ high
TTC3	11.5395	1.80834	2.28771e-28	0.577381	1	BRCA_marker	TEC_PATJ high
STRBP	8.8419	1.80703	1.23768e-16	0.425595	1	BRCA_marker	TEC_PATJ high
NORAD	5.52022	1.80357	1.77985e-06	0.258929	1	BRCA_marker	TEC_PATJ high
SPOPL	6.80776	1.79541	7.68435e-10	0.318452	1	BRCA_marker	TEC_PATJ high
PPP2R3A	8.67561	1.79263	5.17739e-16	0.425595	1	BRCA_marker	TEC_PATJ high
NLN	3.59557	1.78401	0.00836382	0.166667	1	BRCA_marker	TEC_PATJ high
RAD18	5.51301	1.78099	1.84609e-06	0.252976	1	BRCA_marker	TEC_PATJ high
RALGPS1	9.80156	1.78077	1.89896e-20	0.470238	1	BRCA_marker	TEC_PATJ high
DAB1	7.28033	1.77359	2.88736e-11	0.357143	1	BRCA_marker	TEC_PATJ high
MCCC2	5.75911	1.7729	4.69824e-07	0.270833	1	BRCA_marker	TEC_PATJ high
CFAP69	4.02057	1.76656	0.00174549	0.1875	1	BRCA_marker	TEC_PATJ high
SPTLC3	4.30185	1.76354	0.00057413	0.202381	1	BRCA_marker	TEC_PATJ high
IQCE	4.75604	1.76034	7.97797e-05	0.223214	1	BRCA_marker	TEC_PATJ high
RNF2	6.61111	1.75896	2.80229e-09	0.3125	1	BRCA_marker	TEC_PATJ high
SLC16A2	4.87466	1.75767	4.60583e-05	0.223214	1	BRCA_marker	TEC_PATJ high
COL27A1	6.66843	1.74919	1.9236e-09	0.315476	1	BRCA_marker	TEC_PATJ high
SLC12A9	3.57256	1.74726	0.00905458	0.16369	1	BRCA_marker	TEC_PATJ high
ZNRF2	5.41887	1.74123	3.03477e-06	0.252976	1	BRCA_marker	TEC_PATJ high
CMTM4	3.96782	1.73917	0.00213323	0.181548	1	BRCA_marker	TEC_PATJ high
MACROD2	9.89934	1.73485	7.43175e-21	0.502976	1	BRCA_marker	TEC_PATJ high
ZNF630	4.716	1.72913	9.54408e-05	0.208333	1	BRCA_marker	TEC_PATJ high
TMEM150C	4.73739	1.72473	8.64863e-05	0.214286	1	BRCA_marker	TEC_PATJ high
CA8	4.05131	1.7234	0.00154716	0.178571	1	BRCA_marker	TEC_PATJ high
BZW2	5.26426	1.72319	6.75883e-06	0.244048	1	BRCA_marker	TEC_PATJ high
CHCHD6	6.43294	1.72201	8.635e-09	0.3125	1	BRCA_marker	TEC_PATJ high
ACSF2	3.59478	1.71349	0.00838307	0.166667	1	BRCA_marker	TEC_PATJ high
PPM1H	8.31177	1.70913	1.08199e-14	0.407738	1	BRCA_marker	TEC_PATJ high
CCDC191	4.22145	1.702	0.00079293	0.199405	1	BRCA_marker	TEC_PATJ high
CCDC30	3.98084	1.70186	0.0020282	0.181548	1	BRCA_marker	TEC_PATJ high
BMPR1A	6.35951	1.69568	1.34103e-08	0.294643	1	BRCA_marker	TEC_PATJ high
C7orf50	9.35008	1.69225	1.35483e-18	0.464286	1	BRCA_marker	TEC_PATJ high
AC097721.2	5.79195	1.68654	3.9154e-07	0.276786	1	BRCA_marker	TEC_PATJ high
AGBL4	9.77896	1.6745	2.35161e-20	0.491071	1	BRCA_marker	TEC_PATJ high
DLG5	7.73593	1.65886	1.00128e-12	0.395833	1	BRCA_marker	TEC_PATJ high
TMEM144	3.60474	1.65733	0.00810381	0.166667	1	BRCA_marker	TEC_PATJ high
PER2	4.90729	1.65631	3.98861e-05	0.235119	1	BRCA_marker	TEC_PATJ high
TMF1	3.68565	1.65533	0.00609116	0.178571	1	BRCA_marker	TEC_PATJ high
EIF4E3	4.29584	1.65203	0.000588773	0.205357	1	BRCA_marker	TEC_PATJ high
TAF4	5.95985	1.64795	1.48007e-07	0.291667	1	BRCA_marker	TEC_PATJ high
TRAF3IP1	6.31026	1.64561	1.81487e-08	0.300595	1	BRCA_marker	TEC_PATJ high
AIM1	4.60586	1.6411	0.000156281	0.223214	1	BRCA_marker	TEC_PATJ high
RCOR3	8.28983	1.63736	1.28889e-14	0.434524	1	BRCA_marker	TEC_PATJ high
RNF24	3.56717	1.63408	0.00921599	0.169643	1	BRCA_marker	TEC_PATJ high
ANKRD26	5.29894	1.63141	5.66498e-06	0.264881	1	BRCA_marker	TEC_PATJ high
ASAP3	3.91606	1.62661	0.00260566	0.190476	1	BRCA_marker	TEC_PATJ high
ITPA	3.55395	1.62324	0.00965685	0.166667	1	BRCA_marker	TEC_PATJ high
SMIM14	5.02629	1.61705	2.23411e-05	0.247024	1	BRCA_marker	TEC_PATJ high
CD46	8.72582	1.61693	3.3745e-16	0.452381	1	BRCA_marker	TEC_PATJ high
STK39	10.2667	1.61643	1.99667e-22	0.556548	1	BRCA_marker	TEC_PATJ high
ZBTB7C	8.28983	1.61415	1.28889e-14	0.416667	1	BRCA_marker	TEC_PATJ high
DSTN	7.98784	1.61414	1.41412e-13	0.404762	1	BRCA_marker	TEC_PATJ high
RP11-467H10.2	7.52451	1.61216	4.87728e-12	0.380952	1	BRCA_marker	TEC_PATJ high
CLMN	11.7325	1.60839	2.54173e-29	0.604167	1	BRCA_marker	TEC_PATJ high
TMEM63A	6.63621	1.60658	2.37931e-09	0.333333	1	BRCA_marker	TEC_PATJ high
TTC39C	5.11332	1.60325	1.44551e-05	0.252976	1	BRCA_marker	TEC_PATJ high
GLUL	5.14587	1.60301	1.23196e-05	0.258929	1	BRCA_marker	TEC_PATJ high
ELL2	8.6505	1.60297	6.38479e-16	0.4375	1	BRCA_marker	TEC_PATJ high
LRRC6	4.31163	1.60191	0.000551953	0.214286	1	BRCA_marker	TEC_PATJ high
ABCC5	4.31359	1.59696	0.000547617	0.21131	1	BRCA_marker	TEC_PATJ high
GARNL3	6.43015	1.59404	8.77728e-09	0.3125	1	BRCA_marker	TEC_PATJ high
ACACA	10.3917	1.59377	5.59e-23	0.5625	1	BRCA_marker	TEC_PATJ high
HIVEP3	13.7564	1.58942	2.15494e-40	0.806548	1	BRCA_marker	TEC_PATJ high
FOXP4	5.82179	1.58676	3.29752e-07	0.282738	1	BRCA_marker	TEC_PATJ high
ARF4	4.25583	1.58287	0.00069458	0.21131	1	BRCA_marker	TEC_PATJ high
VRK2	5.50762	1.57907	1.89505e-06	0.300595	1	BRCA_marker	TEC_PATJ high
ABHD12	5.37656	1.57719	3.76565e-06	0.264881	1	BRCA_marker	TEC_PATJ high
SLC37A1	6.01504	1.57116	1.07769e-07	0.297619	1	BRCA_marker	TEC_PATJ high
ITPR2	13.8357	1.56626	7.26402e-41	0.78869	1	BRCA_marker	TEC_PATJ high
MAP3K13	5.40325	1.56379	3.26912e-06	0.261905	1	BRCA_marker	TEC_PATJ high
UBA6-AS1	4.42871	1.55979	0.000338305	0.214286	1	BRCA_marker	TEC_PATJ high
SDCBP2-AS1	4.49063	1.55608	0.000259216	0.220238	1	BRCA_marker	TEC_PATJ high
DTNB	8.39124	1.5504	5.63063e-15	0.440476	1	BRCA_marker	TEC_PATJ high
ZNF138	4.46996	1.54784	0.000283519	0.220238	1	BRCA_marker	TEC_PATJ high
LDLRAD3	11.8308	1.53347	8.11796e-30	0.672619	1	BRCA_marker	TEC_PATJ high
RAD9A	6.55935	1.5273	3.89674e-09	0.33631	1	BRCA_marker	TEC_PATJ high
DNAJC1	9.59784	1.52513	1.33966e-19	0.529762	1	BRCA_marker	TEC_PATJ high
ZNF107	8.20349	1.52441	2.60321e-14	0.431548	1	BRCA_marker	TEC_PATJ high
PLAT	3.68507	1.52278	0.00609639	0.175595	1	BRCA_marker	TEC_PATJ high
ARMC9	4.86542	1.51343	4.78027e-05	0.247024	1	BRCA_marker	TEC_PATJ high
PNPLA7	5.84096	1.51139	2.9492e-07	0.297619	1	BRCA_marker	TEC_PATJ high
RP11-597D13.9	4.21218	1.51049	0.000821356	0.205357	1	BRCA_marker	TEC_PATJ high
MSH2	4.55606	1.50917	0.000195132	0.229167	1	BRCA_marker	TEC_PATJ high
SAMD12	9.90717	1.50565	6.96591e-21	0.550595	1	BRCA_marker	TEC_PATJ high
RARA	6.46134	1.50309	7.25974e-09	0.330357	1	BRCA_marker	TEC_PATJ high
NVL	6.21946	1.50308	3.19103e-08	0.327381	1	BRCA_marker	TEC_PATJ high
PVT1	10.9471	1.50239	1.58576e-25	0.639881	1	BRCA_marker	TEC_PATJ high
ADGRA3	4.72798	1.50095	9.02835e-05	0.241071	1	BRCA_marker	TEC_PATJ high
NPNT	5.771	1.49578	4.39251e-07	0.282738	1	BRCA_marker	TEC_PATJ high
SFXN5	6.11268	1.49573	6.07835e-08	0.330357	1	BRCA_marker	TEC_PATJ high
PIK3R1	8.6933	1.49332	4.44733e-16	0.485119	1	BRCA_marker	TEC_PATJ high
RNLS	4.6174	1.49088	0.000148161	0.229167	1	BRCA_marker	TEC_PATJ high
IMMP2L	15.2933	1.48635	5.72488e-50	0.9375	1	BRCA_marker	TEC_PATJ high
CCDC14	4.92968	1.48169	3.57956e-05	0.252976	1	BRCA_marker	TEC_PATJ high
SNX24	5.74977	1.48109	4.94188e-07	0.303571	1	BRCA_marker	TEC_PATJ high
ZNF91	9.49584	1.48055	3.50281e-19	0.547619	1	BRCA_marker	TEC_PATJ high
CTD-2047H16.4	4.22179	1.47907	0.00079246	0.21131	1	BRCA_marker	TEC_PATJ high
THRB	8.38994	1.47814	5.67457e-15	0.455357	1	BRCA_marker	TEC_PATJ high
CBFA2T2	10.1609	1.47047	5.68427e-22	0.589286	1	BRCA_marker	TEC_PATJ high
LRBA	12.7097	1.46769	1.85335e-34	0.75	1	BRCA_marker	TEC_PATJ high
TMEM241	7.44841	1.46659	8.57245e-12	0.392857	1	BRCA_marker	TEC_PATJ high
PRKACB	6.15592	1.46509	4.68902e-08	0.330357	1	BRCA_marker	TEC_PATJ high
D2HGDH	4.94888	1.46235	3.26011e-05	0.25	1	BRCA_marker	TEC_PATJ high
RAD50	4.86577	1.45963	4.78027e-05	0.258929	1	BRCA_marker	TEC_PATJ high
FUT8	9.06774	1.4592	1.6932e-17	0.514881	1	BRCA_marker	TEC_PATJ high
SLC25A12	4.97567	1.4547	2.85419e-05	0.264881	1	BRCA_marker	TEC_PATJ high
JADE3	5.96088	1.45416	1.47322e-07	0.306548	1	BRCA_marker	TEC_PATJ high
MAGED1	6.41473	1.44502	9.58181e-09	0.330357	1	BRCA_marker	TEC_PATJ high
CERS6	11.4131	1.43966	9.35566e-28	0.678571	1	BRCA_marker	TEC_PATJ high
TBC1D9	10.1672	1.43765	5.42001e-22	0.616071	1	BRCA_marker	TEC_PATJ high
GFPT1	4.3093	1.43468	0.000556734	0.217262	1	BRCA_marker	TEC_PATJ high
EDEM3	5.49711	1.43371	2.00156e-06	0.291667	1	BRCA_marker	TEC_PATJ high
PCBD2	4.63505	1.4294	0.000137254	0.235119	1	BRCA_marker	TEC_PATJ high
USP14	5.35558	1.42277	4.20033e-06	0.303571	1	BRCA_marker	TEC_PATJ high
TNK2	6.78499	1.41781	8.90114e-10	0.372024	1	BRCA_marker	TEC_PATJ high
2023-09-09	12.9416	1.41754	9.89733e-36	0.794643	1	BRCA_marker	TEC_PATJ high
SUCO	5.95412	1.41685	1.53035e-07	0.315476	1	BRCA_marker	TEC_PATJ high
ZNRF2P2	5.91112	1.4142	1.96576e-07	0.3125	1	BRCA_marker	TEC_PATJ high
TYW1B	5.40345	1.41302	3.26912e-06	0.285714	1	BRCA_marker	TEC_PATJ high
ENTPD6	3.89539	1.40151	0.00281395	0.193452	1	BRCA_marker	TEC_PATJ high
KIAA1211L	5.71945	1.40126	5.80943e-07	0.294643	1	BRCA_marker	TEC_PATJ high
ACSS1	3.77512	1.39859	0.00439106	0.193452	1	BRCA_marker	TEC_PATJ high
DANT2	6.42555	1.38809	9.02929e-09	0.333333	1	BRCA_marker	TEC_PATJ high
ZNRF3	6.02109	1.38609	1.04533e-07	0.3125	1	BRCA_marker	TEC_PATJ high
DGKD	8.54349	1.37985	1.57696e-15	0.473214	1	BRCA_marker	TEC_PATJ high
MIPOL1	7.37766	1.37441	1.44313e-11	0.422619	1	BRCA_marker	TEC_PATJ high
MAT2A	4.83441	1.37053	5.53645e-05	0.25	1	BRCA_marker	TEC_PATJ high
PPP1R9A	9.20137	1.36771	5.12813e-18	0.508929	1	BRCA_marker	TEC_PATJ high
MAST4	12.3925	1.35903	9.41598e-33	0.815476	1	BRCA_marker	TEC_PATJ high
PRPF6	4.07195	1.35666	0.00142858	0.22619	1	BRCA_marker	TEC_PATJ high
PTGFRN	4.11677	1.3554	0.00119507	0.202381	1	BRCA_marker	TEC_PATJ high
CACNA1C	11.1708	1.35264	1.40125e-26	0.705357	1	BRCA_marker	TEC_PATJ high
MTA3	8.21207	1.35	2.43133e-14	0.473214	1	BRCA_marker	TEC_PATJ high
USP54	6.1622	1.34891	4.51467e-08	0.33631	1	BRCA_marker	TEC_PATJ high
NFIX	6.95475	1.34485	2.84457e-10	0.395833	1	BRCA_marker	TEC_PATJ high
CEP63	3.88639	1.34153	0.00291189	0.202381	1	BRCA_marker	TEC_PATJ high
FAM129A	7.67312	1.3401	1.61059e-12	0.428571	1	BRCA_marker	TEC_PATJ high
SESTD1	9.22219	1.33727	4.31325e-18	0.568452	1	BRCA_marker	TEC_PATJ high
REPS2	5.28201	1.33266	6.17174e-06	0.294643	1	BRCA_marker	TEC_PATJ high
SMYD3	13.2723	1.33124	1.36856e-37	0.869048	1	BRCA_marker	TEC_PATJ high
SIPA1L3	10.6641	1.33098	3.28737e-24	0.681548	1	BRCA_marker	TEC_PATJ high
TRAF5	4.64745	1.33073	0.000129829	0.244048	1	BRCA_marker	TEC_PATJ high
CDK14	9.86266	1.32655	1.06098e-20	0.592262	1	BRCA_marker	TEC_PATJ high
RAB30-AS1	3.91211	1.32095	0.00264647	0.202381	1	BRCA_marker	TEC_PATJ high
ERGIC1	9.20598	1.31426	4.93344e-18	0.571429	1	BRCA_marker	TEC_PATJ high
KIAA0825	7.58276	1.31367	3.15933e-12	0.446429	1	BRCA_marker	TEC_PATJ high
FAM214A	9.33428	1.30964	1.566e-18	0.583333	1	BRCA_marker	TEC_PATJ high
DCAF6	8.38705	1.30956	5.79626e-15	0.502976	1	BRCA_marker	TEC_PATJ high
SLC44A1	5.63112	1.30893	9.62856e-07	0.300595	1	BRCA_marker	TEC_PATJ high
TRPM4	3.73889	1.30844	0.0050277	0.205357	1	BRCA_marker	TEC_PATJ high
GABPB2	4.17069	1.30466	0.00096595	0.220238	1	BRCA_marker	TEC_PATJ high
ENAH	9.26185	1.30118	3.04109e-18	0.547619	1	BRCA_marker	TEC_PATJ high
MIRLET7BHG	10.2007	1.29095	3.88328e-22	0.660714	1	BRCA_marker	TEC_PATJ high
SEC16A	5.28984	1.28871	5.92959e-06	0.306548	1	BRCA_marker	TEC_PATJ high
TMEM164	6.58971	1.28861	3.19726e-09	0.389881	1	BRCA_marker	TEC_PATJ high
C11orf80	4.37551	1.28854	0.000422883	0.235119	1	BRCA_marker	TEC_PATJ high
FARP1	11.1574	1.28483	1.60656e-26	0.747024	1	BRCA_marker	TEC_PATJ high
DCAKD	4.8894	1.28106	4.31571e-05	0.264881	1	BRCA_marker	TEC_PATJ high
ITGB5	6.97392	1.28042	2.51139e-10	0.401786	1	BRCA_marker	TEC_PATJ high
PDZRN3	7.5354	1.27788	4.5108e-12	0.419643	1	BRCA_marker	TEC_PATJ high
RP11-479O9.4	3.74383	1.27675	0.00494504	0.196429	1	BRCA_marker	TEC_PATJ high
PTPRJ	6.31874	1.27454	1.72441e-08	0.330357	1	BRCA_marker	TEC_PATJ high
ARHGAP35	8.45852	1.26919	3.2454e-15	0.520833	1	BRCA_marker	TEC_PATJ high
TASP1	7.9942	1.26757	1.351e-13	0.473214	1	BRCA_marker	TEC_PATJ high
PON2	4.51165	1.26579	0.000237522	0.264881	1	BRCA_marker	TEC_PATJ high
ZNF652	5.94866	1.25653	1.57965e-07	0.35119	1	BRCA_marker	TEC_PATJ high
MANBA	3.92025	1.25473	0.00256894	0.214286	1	BRCA_marker	TEC_PATJ high
LINC01184	6.12941	1.25465	5.492e-08	0.35119	1	BRCA_marker	TEC_PATJ high
SLC4A7	8.11457	1.25339	5.23526e-14	0.511905	1	BRCA_marker	TEC_PATJ high
KDM5B	5.75516	1.25231	4.80182e-07	0.330357	1	BRCA_marker	TEC_PATJ high
ZMYND8	9.80661	1.2442	1.82414e-20	0.651786	1	BRCA_marker	TEC_PATJ high
FOSB	4.74357	1.24073	8.40785e-05	0.27381	1	BRCA_marker	TEC_PATJ high
C1orf132	10.6468	1.24023	3.91353e-24	0.71131	1	BRCA_marker	TEC_PATJ high
CD44	6.6687	1.23858	1.9236e-09	0.363095	1	BRCA_marker	TEC_PATJ high
PANK3	4.22007	1.23533	0.000796296	0.235119	1	BRCA_marker	TEC_PATJ high
TCF20	5.73171	1.23338	5.4553e-07	0.35119	1	BRCA_marker	TEC_PATJ high
OTUD7B	5.32645	1.2321	4.8981e-06	0.294643	1	BRCA_marker	TEC_PATJ high
FARP2	5.73143	1.23088	5.45562e-07	0.342262	1	BRCA_marker	TEC_PATJ high
CHTOP	4.13133	1.23046	0.00112881	0.232143	1	BRCA_marker	TEC_PATJ high
ZNF680	4.52353	1.23007	0.000225512	0.264881	1	BRCA_marker	TEC_PATJ high
PSD3	7.61154	1.22872	2.54991e-12	0.464286	1	BRCA_marker	TEC_PATJ high
HSD17B4	4.16698	1.22689	0.00098002	0.235119	1	BRCA_marker	TEC_PATJ high
TET3	6.77805	1.22289	9.29848e-10	0.395833	1	BRCA_marker	TEC_PATJ high
LRIG1	9.9492	1.22167	4.64928e-21	0.633929	1	BRCA_marker	TEC_PATJ high
SLC25A16	4.44908	1.22158	0.000310288	0.258929	1	BRCA_marker	TEC_PATJ high
KIAA1522	4.34917	1.22125	0.000471385	0.235119	1	BRCA_marker	TEC_PATJ high
PRICKLE2	8.17031	1.22124	3.40745e-14	0.511905	1	BRCA_marker	TEC_PATJ high
SIL1	7.48351	1.21954	6.61766e-12	0.470238	1	BRCA_marker	TEC_PATJ high
SNX27	5.38741	1.21842	3.56036e-06	0.300595	1	BRCA_marker	TEC_PATJ high
GLCCI1	3.94175	1.21727	0.00236706	0.214286	1	BRCA_marker	TEC_PATJ high
LEF1	4.24806	1.21491	0.000715682	0.223214	1	BRCA_marker	TEC_PATJ high
FBXW8	6.3546	1.21096	1.38197e-08	0.386905	1	BRCA_marker	TEC_PATJ high
ELP2	4.17852	1.20768	0.000938392	0.255952	1	BRCA_marker	TEC_PATJ high
KANK1	4.80577	1.20071	6.35374e-05	0.276786	1	BRCA_marker	TEC_PATJ high
CHMP4B	4.57295	1.20004	0.000181192	0.270833	1	BRCA_marker	TEC_PATJ high
SLX4IP	7.30166	1.19457	2.50164e-11	0.458333	1	BRCA_marker	TEC_PATJ high
RYBP	7.05995	1.19027	1.39598e-10	0.431548	1	BRCA_marker	TEC_PATJ high
ADCY9	6.84671	1.18954	5.91021e-10	0.416667	1	BRCA_marker	TEC_PATJ high
ZRANB3	3.5922	1.18822	0.00846017	0.208333	1	BRCA_marker	TEC_PATJ high
SRPK2	10.999	1.18815	8.98712e-26	0.77381	1	BRCA_marker	TEC_PATJ high
VIPR1	3.56239	1.18497	0.00935804	0.175595	1	BRCA_marker	TEC_PATJ high
NFASC	6.54287	1.18386	4.32497e-09	0.386905	1	BRCA_marker	TEC_PATJ high
PLXDC2	9.97067	1.18327	3.80593e-21	0.758929	1	BRCA_marker	TEC_PATJ high
LONP2	7.2091	1.18211	4.82395e-11	0.455357	1	BRCA_marker	TEC_PATJ high
ZNF710	5.36011	1.17873	4.10203e-06	0.309524	1	BRCA_marker	TEC_PATJ high
RP11-319G6.1	4.56986	1.17195	0.000183491	0.255952	1	BRCA_marker	TEC_PATJ high
MCCC1	3.80603	1.17122	0.00392634	0.205357	1	BRCA_marker	TEC_PATJ high
TM9SF4	6.41284	1.16189	9.6826e-09	0.377976	1	BRCA_marker	TEC_PATJ high
FBXL17	9.91919	1.1608	6.25054e-21	0.684524	1	BRCA_marker	TEC_PATJ high
NT5DC1	6.01137	1.1583	1.09866e-07	0.345238	1	BRCA_marker	TEC_PATJ high
KANTR	4.9689	1.15725	2.9519e-05	0.291667	1	BRCA_marker	TEC_PATJ high
ITPR1	9.61518	1.15302	1.13737e-19	0.625	1	BRCA_marker	TEC_PATJ high
AMFR	4.04417	1.15244	0.00158686	0.238095	1	BRCA_marker	TEC_PATJ high
AKAP9	7.94533	1.15225	1.96571e-13	0.520833	1	BRCA_marker	TEC_PATJ high
SLC12A2	4.84575	1.1516	5.2606e-05	0.28869	1	BRCA_marker	TEC_PATJ high
FRS2	7.34843	1.15055	1.77388e-11	0.458333	1	BRCA_marker	TEC_PATJ high
FHIT	9.65114	1.1498	8.09056e-20	0.669643	1	BRCA_marker	TEC_PATJ high
PMM2	4.69896	1.14276	0.000102712	0.279762	1	BRCA_marker	TEC_PATJ high
CYBRD1	4.13573	1.1409	0.0011094	0.235119	1	BRCA_marker	TEC_PATJ high
TBC1D32	4.23573	1.13866	0.000749731	0.241071	1	BRCA_marker	TEC_PATJ high
ARHGEF11	6.16643	1.13731	4.40364e-08	0.375	1	BRCA_marker	TEC_PATJ high
ACBD6	7.96669	1.13539	1.66863e-13	0.526786	1	BRCA_marker	TEC_PATJ high
KIZ	4.59607	1.1337	0.00016327	0.261905	1	BRCA_marker	TEC_PATJ high
MSH3	5.90092	1.1333	2.0878e-07	0.357143	1	BRCA_marker	TEC_PATJ high
WWP1	8.13768	1.12887	4.40768e-14	0.541667	1	BRCA_marker	TEC_PATJ high
FGF13	8.77057	1.12834	2.28663e-16	0.619048	1	BRCA_marker	TEC_PATJ high
PDCD4	5.94536	1.12758	1.6091e-07	0.363095	1	BRCA_marker	TEC_PATJ high
AGAP1	12.5267	1.12638	1.80184e-33	0.946429	1	BRCA_marker	TEC_PATJ high
RP11-1023L17.1	4.01178	1.1241	0.00180408	0.235119	1	BRCA_marker	TEC_PATJ high
VKORC1L1	6.28794	1.12385	2.08437e-08	0.389881	1	BRCA_marker	TEC_PATJ high
ZNF385A	3.67851	1.1233	0.0062411	0.205357	1	BRCA_marker	TEC_PATJ high
TXNDC11	4.33588	1.11869	0.000498832	0.25	1	BRCA_marker	TEC_PATJ high
RABEP1	5.51442	1.11844	1.83411e-06	0.357143	1	BRCA_marker	TEC_PATJ high
TSPAN15	5.45899	1.11404	2.45845e-06	0.33631	1	BRCA_marker	TEC_PATJ high
PLEKHA5	6.00333	1.11392	1.15055e-07	0.375	1	BRCA_marker	TEC_PATJ high
ZNF827	5.6611	1.11133	8.11326e-07	0.33631	1	BRCA_marker	TEC_PATJ high
PDE7A	4.08078	1.10735	0.00138021	0.235119	1	BRCA_marker	TEC_PATJ high
ICA1	9.08395	1.10635	1.47659e-17	0.630952	1	BRCA_marker	TEC_PATJ high
HDLBP	7.6599	1.10533	1.77569e-12	0.526786	1	BRCA_marker	TEC_PATJ high
CKMT2-AS1	4.36452	1.10436	0.000441638	0.264881	1	BRCA_marker	TEC_PATJ high
LARP1B	3.79202	1.09886	0.00412815	0.21131	1	BRCA_marker	TEC_PATJ high
ZNF44	4.37936	1.09841	0.000416316	0.258929	1	BRCA_marker	TEC_PATJ high
TMEM161B	4.07253	1.09632	0.00142625	0.229167	1	BRCA_marker	TEC_PATJ high
NTN4	6.92498	1.08852	3.47217e-10	0.416667	1	BRCA_marker	TEC_PATJ high
TBC1D16	6.38005	1.08769	1.18414e-08	0.410714	1	BRCA_marker	TEC_PATJ high
LARP1	6.77685	1.08712	9.3558e-10	0.446429	1	BRCA_marker	TEC_PATJ high
BCL6	4.89469	1.08557	4.21149e-05	0.282738	1	BRCA_marker	TEC_PATJ high
ARHGAP12	4.50952	1.08448	0.000239415	0.276786	1	BRCA_marker	TEC_PATJ high
IGF1R	11.0183	1.08303	7.35162e-26	0.866071	1	BRCA_marker	TEC_PATJ high
SND1	10.1646	1.0822	5.5021e-22	0.761905	1	BRCA_marker	TEC_PATJ high
ORC4	4.15654	1.07997	0.0010231	0.252976	1	BRCA_marker	TEC_PATJ high
GRK3	4.53071	1.07747	0.000218676	0.261905	1	BRCA_marker	TEC_PATJ high
ZNF717	3.57441	1.07576	0.00900378	0.199405	1	BRCA_marker	TEC_PATJ high
ZNF678	4.80519	1.07402	6.35739e-05	0.294643	1	BRCA_marker	TEC_PATJ high
KAT6B	7.76512	1.07307	8.04564e-13	0.5625	1	BRCA_marker	TEC_PATJ high
DNAAF5	3.93798	1.07196	0.00239863	0.232143	1	BRCA_marker	TEC_PATJ high
TMCO4	4.41188	1.06824	0.000362755	0.270833	1	BRCA_marker	TEC_PATJ high
RP11-308D16.2	4.23642	1.06761	0.000748846	0.247024	1	BRCA_marker	TEC_PATJ high
COPG2	4.78228	1.06166	7.07706e-05	0.285714	1	BRCA_marker	TEC_PATJ high
GRAMD3	3.62806	1.06057	0.00746667	0.223214	1	BRCA_marker	TEC_PATJ high
CMSS1	8.13703	1.05876	4.41773e-14	0.559524	1	BRCA_marker	TEC_PATJ high
ANO1	4.01202	1.05733	0.00180378	0.22619	1	BRCA_marker	TEC_PATJ high
RP11-420A23.1	3.59873	1.05466	0.00826896	0.21131	1	BRCA_marker	TEC_PATJ high
C11orf49	6.28656	1.05058	2.09515e-08	0.404762	1	BRCA_marker	TEC_PATJ high
PRKAG2	9.42382	1.04733	6.88052e-19	0.717262	1	BRCA_marker	TEC_PATJ high
FXR1	4.4203	1.04475	0.000349618	0.267857	1	BRCA_marker	TEC_PATJ high
CNIH3	4.20706	1.04161	0.000837338	0.25	1	BRCA_marker	TEC_PATJ high
TNRC18	8.55925	1.03868	1.38037e-15	0.625	1	BRCA_marker	TEC_PATJ high
H2AFY	6.10602	1.03682	6.32627e-08	0.431548	1	BRCA_marker	TEC_PATJ high
ARMCX5-GPRASP2	4.02885	1.03642	0.00168661	0.241071	1	BRCA_marker	TEC_PATJ high
BHLHE40	4.21269	1.03554	0.000820503	0.247024	1	BRCA_marker	TEC_PATJ high
RBCK1	3.93986	1.03508	0.00238379	0.235119	1	BRCA_marker	TEC_PATJ high
HM13	5.26168	1.03384	6.83848e-06	0.339286	1	BRCA_marker	TEC_PATJ high
PRKRIP1	5.41509	1.03172	3.0862e-06	0.345238	1	BRCA_marker	TEC_PATJ high
RAD51B	9.36135	1.02716	1.2287e-18	0.806548	1	BRCA_marker	TEC_PATJ high
CEP70	3.82323	1.02352	0.00368544	0.223214	1	BRCA_marker	TEC_PATJ high
COG5	8.38303	1.0214	5.97788e-15	0.625	1	BRCA_marker	TEC_PATJ high
CADPS2	9.532	1.01925	2.49667e-19	0.758929	1	BRCA_marker	TEC_PATJ high
ENSA	4.73591	1.01908	8.70195e-05	0.294643	1	BRCA_marker	TEC_PATJ high
GUSBP1	5.43852	1.01877	2.72243e-06	0.35119	1	BRCA_marker	TEC_PATJ high
ZFP64	3.68548	1.01682	0.00609116	0.229167	1	BRCA_marker	TEC_PATJ high
NME7	4.34508	1.01415	0.000479306	0.276786	1	BRCA_marker	TEC_PATJ high
NFIC	8.15537	1.01186	3.82008e-14	0.622024	1	BRCA_marker	TEC_PATJ high
PAWR	5.98788	1.01039	1.25895e-07	0.386905	1	BRCA_marker	TEC_PATJ high
NEK6	4.94812	1.00546	3.26812e-05	0.321429	1	BRCA_marker	TEC_PATJ high
NCOA2	7.75101	1.00281	8.91744e-13	0.58631	1	BRCA_marker	TEC_PATJ high
STAU1	5.37711	1.00275	3.75949e-06	0.354167	1	BRCA_marker	TEC_PATJ high
AHCYL2	6.53841	0.998562	4.44696e-09	0.446429	1	BRCA_marker	TEC_PATJ high
FAM114A1	3.68909	0.997838	0.00602838	0.22619	1	BRCA_marker	TEC_PATJ high
LASP1	5.49491	0.99545	2.02169e-06	0.363095	1	BRCA_marker	TEC_PATJ high
COG7	3.72278	0.991907	0.00533367	0.220238	1	BRCA_marker	TEC_PATJ high
COA1	6.80302	0.990226	7.90664e-10	0.479167	1	BRCA_marker	TEC_PATJ high
MT-RNR2	8.2935	0.990035	1.25781e-14	0.988095	1	BRCA_marker	TEC_PATJ high
XPO1	4.98391	0.988146	2.74548e-05	0.342262	1	BRCA_marker	TEC_PATJ high
OLA1	5.45067	0.987861	2.56491e-06	0.375	1	BRCA_marker	TEC_PATJ high
ANKMY1	4.39962	0.986835	0.000382325	0.270833	1	BRCA_marker	TEC_PATJ high
LRRN2	3.79126	0.986451	0.00413462	0.22619	1	BRCA_marker	TEC_PATJ high
ATRN	4.71126	0.985034	9.73578e-05	0.306548	1	BRCA_marker	TEC_PATJ high
ACOX3	3.78085	0.98352	0.00430458	0.244048	1	BRCA_marker	TEC_PATJ high
HIBADH	4.65716	0.979467	0.000124397	0.297619	1	BRCA_marker	TEC_PATJ high
PTPN18	4.24734	0.975603	0.000717311	0.27381	1	BRCA_marker	TEC_PATJ high
RHOT1	4.50691	0.972036	0.00024187	0.282738	1	BRCA_marker	TEC_PATJ high
GMPS	3.60817	0.971824	0.00800915	0.220238	1	BRCA_marker	TEC_PATJ high
ASH1L	8.94414	0.971426	5.06287e-17	0.696429	1	BRCA_marker	TEC_PATJ high
FOXP1	11.7652	0.969624	1.74079e-29	0.931548	1	BRCA_marker	TEC_PATJ high
TPCN1	5.2362	0.965598	7.7891e-06	0.342262	1	BRCA_marker	TEC_PATJ high
LPGAT1	5.7236	0.964847	5.69548e-07	0.383929	1	BRCA_marker	TEC_PATJ high
RHBDD1	4.51028	0.964212	0.000238814	0.291667	1	BRCA_marker	TEC_PATJ high
POLA1	6.05038	0.952477	8.79438e-08	0.401786	1	BRCA_marker	TEC_PATJ high
RPRD2	6.42425	0.947822	9.0893e-09	0.440476	1	BRCA_marker	TEC_PATJ high
MPZL1	3.67284	0.947084	0.00636672	0.247024	1	BRCA_marker	TEC_PATJ high
CARS2	5.29115	0.945966	5.89556e-06	0.339286	1	BRCA_marker	TEC_PATJ high
C1QTNF3-AMACR	5.60457	0.944975	1.11758e-06	0.372024	1	BRCA_marker	TEC_PATJ high
VPS45	3.70574	0.944853	0.00567595	0.244048	1	BRCA_marker	TEC_PATJ high
BBX	7.04872	0.943226	1.50978e-10	0.529762	1	BRCA_marker	TEC_PATJ high
[truncated: 15,802 more rows]

## Sheet: Figure2e-2
gene	cluster	n_cancer_marker	n_cancer	n_cancer_pct	anno
SEMA6A	0	3	8	0.375	Liver sinusoidal_like TEC
GPHN	0	3	8	0.375	Liver sinusoidal_like TEC
BMPER	0	3	8	0.375	Liver sinusoidal_like TEC
SLC8A1	0	3	8	0.375	Liver sinusoidal_like TEC
GPM6A	0	3	8	0.375	Liver sinusoidal_like TEC
CTTNBP2	0	3	8	0.375	Liver sinusoidal_like TEC
DAPK1	0	3	8	0.375	Liver sinusoidal_like TEC
PRUNE2	0	3	8	0.375	Liver sinusoidal_like TEC
PRKCA	0	3	8	0.375	Liver sinusoidal_like TEC
EXOC4	0	3	8	0.375	Liver sinusoidal_like TEC
BAALC	0	3	8	0.375	Liver sinusoidal_like TEC
LIFR	0	3	8	0.375	Liver sinusoidal_like TEC
FEZ1	0	3	8	0.375	Liver sinusoidal_like TEC
C1orf21	0	3	8	0.375	Liver sinusoidal_like TEC
NR2F1-AS1	0	3	8	0.375	Liver sinusoidal_like TEC
MEIS2	0	3	8	0.375	Liver sinusoidal_like TEC
SRGAP1	0	3	8	0.375	Liver sinusoidal_like TEC
DGKG	0	3	8	0.375	Liver sinusoidal_like TEC
HDAC9	0	3	8	0.375	Liver sinusoidal_like TEC
ZNF462	0	3	8	0.375	Liver sinusoidal_like TEC
FMNL2	0	3	8	0.375	Liver sinusoidal_like TEC
NPAS3	0	3	8	0.375	Liver sinusoidal_like TEC
PCDH7	0	3	8	0.375	Liver sinusoidal_like TEC
KAZN	0	3	8	0.375	Liver sinusoidal_like TEC
ATRNL1	0	3	8	0.375	Liver sinusoidal_like TEC
NRG3	0	3	8	0.375	Liver sinusoidal_like TEC
MIR99AHG	0	3	8	0.375	Liver sinusoidal_like TEC
TSC22D1	0	3	8	0.375	Liver sinusoidal_like TEC
ROBO2	0	3	8	0.375	Liver sinusoidal_like TEC
RALGAPA2	0	2	8	0.25	Liver sinusoidal_like TEC
SH3RF3	0	2	8	0.25	Liver sinusoidal_like TEC
NRP1	0	2	8	0.25	Liver sinusoidal_like TEC
PPFIBP1	0	2	8	0.25	Liver sinusoidal_like TEC
CPQ	0	2	8	0.25	Liver sinusoidal_like TEC
CLASP1	0	2	8	0.25	Liver sinusoidal_like TEC
LIMS2	0	2	8	0.25	Liver sinusoidal_like TEC
AC004538.3	0	2	8	0.25	Liver sinusoidal_like TEC
WDR66	0	2	8	0.25	Liver sinusoidal_like TEC
PHLDB2	0	2	8	0.25	Liver sinusoidal_like TEC
C10orf11	0	2	8	0.25	Liver sinusoidal_like TEC
SYNE1	0	2	8	0.25	Liver sinusoidal_like TEC
HERC1	0	2	8	0.25	Liver sinusoidal_like TEC
SAMD12	0	2	8	0.25	Liver sinusoidal_like TEC
RAMP3	0	2	8	0.25	Liver sinusoidal_like TEC
SH3BP5	0	2	8	0.25	Liver sinusoidal_like TEC
IGF2BP2	0	2	8	0.25	Liver sinusoidal_like TEC
ST6GALNAC3	0	2	8	0.25	Liver sinusoidal_like TEC
IGF1R	0	2	8	0.25	Liver sinusoidal_like TEC
CPED1	0	2	8	0.25	Liver sinusoidal_like TEC
SKAP2	0	2	8	0.25	Liver sinusoidal_like TEC
PRKCE	0	2	8	0.25	Liver sinusoidal_like TEC
HIF1A	0	2	8	0.25	Liver sinusoidal_like TEC
ITSN1	0	2	8	0.25	Liver sinusoidal_like TEC
WARS	0	2	8	0.25	Liver sinusoidal_like TEC
KIAA1217	0	2	8	0.25	Liver sinusoidal_like TEC
ABCA9	0	2	8	0.25	Liver sinusoidal_like TEC
FHIT	0	2	8	0.25	Liver sinusoidal_like TEC
CLEC4M	0	2	8	0.25	Liver sinusoidal_like TEC
C5orf56	0	2	8	0.25	Liver sinusoidal_like TEC
FAT4	0	2	8	0.25	Liver sinusoidal_like TEC
GDPD5	0	2	8	0.25	Liver sinusoidal_like TEC
FRMD4B	0	2	8	0.25	Liver sinusoidal_like TEC
RASGEF1B	0	2	8	0.25	Liver sinusoidal_like TEC
SYN3	0	2	8	0.25	Liver sinusoidal_like TEC
BMP2K	0	2	8	0.25	Liver sinusoidal_like TEC
HMBOX1	0	2	8	0.25	Liver sinusoidal_like TEC
KALRN	0	2	8	0.25	Liver sinusoidal_like TEC
EPS15	0	2	8	0.25	Liver sinusoidal_like TEC
ARRB1	0	2	8	0.25	Liver sinusoidal_like TEC
FAM102A	0	2	8	0.25	Liver sinusoidal_like TEC
RP11-444A22.1	0	2	8	0.25	Liver sinusoidal_like TEC
DENND4C	0	2	8	0.25	Liver sinusoidal_like TEC
ZBTB46	0	2	8	0.25	Liver sinusoidal_like TEC
EDA	0	2	8	0.25	Liver sinusoidal_like TEC
PRICKLE2	0	2	8	0.25	Liver sinusoidal_like TEC
ANKRD55	0	2	8	0.25	Liver sinusoidal_like TEC
OSBPL10	0	2	8	0.25	Liver sinusoidal_like TEC
ABCC1	0	2	8	0.25	Liver sinusoidal_like TEC
DAAM1	0	2	8	0.25	Liver sinusoidal_like TEC
FCN3	0	2	8	0.25	Liver sinusoidal_like TEC
SMTN	0	2	8	0.25	Liver sinusoidal_like TEC
SLC9A9	0	2	8	0.25	Liver sinusoidal_like TEC
CD4	0	2	8	0.25	Liver sinusoidal_like TEC
FGF12	0	2	8	0.25	Liver sinusoidal_like TEC
ERG	0	2	8	0.25	Liver sinusoidal_like TEC
ADD3	0	2	8	0.25	Liver sinusoidal_like TEC
CCSER1	0	2	8	0.25	Liver sinusoidal_like TEC
IL33	0	2	8	0.25	Liver sinusoidal_like TEC
LRRFIP2	0	2	8	0.25	Liver sinusoidal_like TEC
FRMD4A	0	2	8	0.25	Liver sinusoidal_like TEC
AP2A2	0	2	8	0.25	Liver sinusoidal_like TEC
CHSY3	0	2	8	0.25	Liver sinusoidal_like TEC
RNF144A	0	2	8	0.25	Liver sinusoidal_like TEC
NR2F2-AS1	0	2	8	0.25	Liver sinusoidal_like TEC
HIPK2	0	2	8	0.25	Liver sinusoidal_like TEC
FAM107B	0	2	8	0.25	Liver sinusoidal_like TEC
ICA1	0	2	8	0.25	Liver sinusoidal_like TEC
PDE2A	0	2	8	0.25	Liver sinusoidal_like TEC
PLXDC2	0	2	8	0.25	Liver sinusoidal_like TEC
PTPRB	0	2	8	0.25	Liver sinusoidal_like TEC
TEK	0	2	8	0.25	Liver sinusoidal_like TEC
LDB2	0	2	8	0.25	Liver sinusoidal_like TEC
CCDC39	0	2	8	0.25	Liver sinusoidal_like TEC
NHSL2	0	2	8	0.25	Liver sinusoidal_like TEC
PTCHD4	0	2	8	0.25	Liver sinusoidal_like TEC
TGFBR3	0	2	8	0.25	Liver sinusoidal_like TEC
BMP6	0	2	8	0.25	Liver sinusoidal_like TEC
F8	0	2	8	0.25	Liver sinusoidal_like TEC
LYVE1	0	2	8	0.25	Liver sinusoidal_like TEC
CEACAM1	0	2	8	0.25	Liver sinusoidal_like TEC
COTL1	0	2	8	0.25	Liver sinusoidal_like TEC
AKAP12	0	2	8	0.25	Liver sinusoidal_like TEC
ZNF420	0	2	8	0.25	Liver sinusoidal_like TEC
MAF	0	2	8	0.25	Liver sinusoidal_like TEC
PIP4K2A	0	2	8	0.25	Liver sinusoidal_like TEC
KDR	0	2	8	0.25	Liver sinusoidal_like TEC
CABLES1	0	2	8	0.25	Liver sinusoidal_like TEC
KIAA0196	0	2	8	0.25	Liver sinusoidal_like TEC
EXOC3L2	0	2	8	0.25	Liver sinusoidal_like TEC
LHFPL2	0	2	8	0.25	Liver sinusoidal_like TEC
FCGR2B	0	2	8	0.25	Liver sinusoidal_like TEC
EML1	0	2	8	0.25	Liver sinusoidal_like TEC
HIBCH	0	2	8	0.25	Liver sinusoidal_like TEC
PGM5	0	2	8	0.25	Liver sinusoidal_like TEC
PLAC8	0	2	8	0.25	Liver sinusoidal_like TEC
MYO10	0	2	8	0.25	Liver sinusoidal_like TEC
MRC1	0	2	8	0.25	Liver sinusoidal_like TEC
PPM1H	0	2	8	0.25	Liver sinusoidal_like TEC
RP11-557H15.4	0	2	8	0.25	Liver sinusoidal_like TEC
NOSTRIN	0	2	8	0.25	Liver sinusoidal_like TEC
KHDRBS3	0	2	8	0.25	Liver sinusoidal_like TEC
STOX2	0	2	8	0.25	Liver sinusoidal_like TEC
FAM65C	0	2	8	0.25	Liver sinusoidal_like TEC
SNX8	0	2	8	0.25	Liver sinusoidal_like TEC
ZCCHC24	0	2	8	0.25	Liver sinusoidal_like TEC
FCGRT	0	2	8	0.25	Liver sinusoidal_like TEC
SMAD9	0	2	8	0.25	Liver sinusoidal_like TEC
CDKL1	0	2	8	0.25	Liver sinusoidal_like TEC
ITGA9	0	2	8	0.25	Liver sinusoidal_like TEC
SNHG23	0	2	8	0.25	Liver sinusoidal_like TEC
AUTS2	0	2	8	0.25	Liver sinusoidal_like TEC
SNX6	0	2	8	0.25	Liver sinusoidal_like TEC
P3H2	0	2	8	0.25	Liver sinusoidal_like TEC
RAB20	0	2	8	0.25	Liver sinusoidal_like TEC
TCF7L1	0	2	8	0.25	Liver sinusoidal_like TEC
SNX29	0	2	8	0.25	Liver sinusoidal_like TEC
PRCP	0	2	8	0.25	Liver sinusoidal_like TEC
TOX2	0	2	8	0.25	Liver sinusoidal_like TEC
SORBS1	0	2	8	0.25	Liver sinusoidal_like TEC
SNED1	0	2	8	0.25	Liver sinusoidal_like TEC
CHST11	0	2	8	0.25	Liver sinusoidal_like TEC
MYRIP	0	2	8	0.25	Liver sinusoidal_like TEC
ST3GAL4	0	2	8	0.25	Liver sinusoidal_like TEC
GNG12	0	2	8	0.25	Liver sinusoidal_like TEC
ZNF160	0	2	8	0.25	Liver sinusoidal_like TEC
TMEM44	0	2	8	0.25	Liver sinusoidal_like TEC
ZMIZ1	0	2	8	0.25	Liver sinusoidal_like TEC
MID1	0	2	8	0.25	Liver sinusoidal_like TEC
CD36	0	2	8	0.25	Liver sinusoidal_like TEC
OXR1	0	2	8	0.25	Liver sinusoidal_like TEC
PARP4	0	2	8	0.25	Liver sinusoidal_like TEC
LIPE-AS1	0	2	8	0.25	Liver sinusoidal_like TEC
PHACTR2	0	2	8	0.25	Liver sinusoidal_like TEC
PCED1B	0	2	8	0.25	Liver sinusoidal_like TEC
GNA14	0	2	8	0.25	Liver sinusoidal_like TEC
SHANK3	0	2	8	0.25	Liver sinusoidal_like TEC
FCHSD2	0	2	8	0.25	Liver sinusoidal_like TEC
MAPRE2	0	2	8	0.25	Liver sinusoidal_like TEC
PLPP3	0	2	8	0.25	Liver sinusoidal_like TEC
MTCL1	0	2	8	0.25	Liver sinusoidal_like TEC
KCNC4	0	2	8	0.25	Liver sinusoidal_like TEC
EPSTI1	0	2	8	0.25	Liver sinusoidal_like TEC
ZNF438	0	2	8	0.25	Liver sinusoidal_like TEC
ANKS1A	0	2	8	0.25	Liver sinusoidal_like TEC
ANPEP	0	2	8	0.25	Liver sinusoidal_like TEC
PRR5L	0	2	8	0.25	Liver sinusoidal_like TEC
ENG	0	2	8	0.25	Liver sinusoidal_like TEC
MFHAS1	0	2	8	0.25	Liver sinusoidal_like TEC
NR5A2	0	2	8	0.25	Liver sinusoidal_like TEC
PPP1R9A	0	2	8	0.25	Liver sinusoidal_like TEC
PITPNM3	0	2	8	0.25	Liver sinusoidal_like TEC
DSCAML1	0	2	8	0.25	Liver sinusoidal_like TEC
AC092155.4	0	2	8	0.25	Liver sinusoidal_like TEC
HPCAL1	0	2	8	0.25	Liver sinusoidal_like TEC
DNASE1L3	0	2	8	0.25	Liver sinusoidal_like TEC
TMEM2	0	2	8	0.25	Liver sinusoidal_like TEC
TFPI	0	2	8	0.25	Liver sinusoidal_like TEC
TBC1D5	0	2	8	0.25	Liver sinusoidal_like TEC
MEG3	0	2	8	0.25	Liver sinusoidal_like TEC
PRKCH	0	2	8	0.25	Liver sinusoidal_like TEC
ARHGAP26	0	2	8	0.25	Liver sinusoidal_like TEC
NTN4	0	2	8	0.25	Liver sinusoidal_like TEC
GALNT14	0	2	8	0.25	Liver sinusoidal_like TEC
TSPAN9	0	2	8	0.25	Liver sinusoidal_like TEC
SLC23A2	0	2	8	0.25	Liver sinusoidal_like TEC
CRHBP	0	2	8	0.25	Liver sinusoidal_like TEC
MRO	0	2	8	0.25	Liver sinusoidal_like TEC
VAV3	0	2	8	0.25	Liver sinusoidal_like TEC
TTC7B	0	2	8	0.25	Liver sinusoidal_like TEC
SNRK	0	2	8	0.25	Liver sinusoidal_like TEC
FBXL7	0	2	8	0.25	Liver sinusoidal_like TEC
RASGRP3	0	2	8	0.25	Liver sinusoidal_like TEC
RARB	0	2	8	0.25	Liver sinusoidal_like TEC
ASAP1	0	2	8	0.25	Liver sinusoidal_like TEC
KLF7	0	2	8	0.25	Liver sinusoidal_like TEC
ST3GAL6	0	2	8	0.25	Liver sinusoidal_like TEC
LGMN	0	2	8	0.25	Liver sinusoidal_like TEC
MAN1C1	0	2	8	0.25	Liver sinusoidal_like TEC
SMAD6	0	2	8	0.25	Liver sinusoidal_like TEC
PLCB1	0	2	8	0.25	Liver sinusoidal_like TEC
PRKD1	0	2	8	0.25	Liver sinusoidal_like TEC
CHD7	0	2	8	0.25	Liver sinusoidal_like TEC
QKI	0	2	8	0.25	Liver sinusoidal_like TEC
GTDC1	0	2	8	0.25	Liver sinusoidal_like TEC
NR3C2	0	2	8	0.25	Liver sinusoidal_like TEC
STAB2	0	2	8	0.25	Liver sinusoidal_like TEC
HS3ST3A1	0	2	8	0.25	Liver sinusoidal_like TEC
OIT3	0	2	8	0.25	Liver sinusoidal_like TEC
PLEKHG1	0	2	8	0.25	Liver sinusoidal_like TEC
RELN	0	2	8	0.25	Liver sinusoidal_like TEC
NPL	0	2	8	0.25	Liver sinusoidal_like TEC
NUMB	0	2	8	0.25	Liver sinusoidal_like TEC
ST6GAL1	0	2	8	0.25	Liver sinusoidal_like TEC
AC067959.1	0	2	8	0.25	Liver sinusoidal_like TEC
NKAIN2	0	2	8	0.25	Liver sinusoidal_like TEC
EPB41L4A	0	2	8	0.25	Liver sinusoidal_like TEC
PTPRT	0	2	8	0.25	Liver sinusoidal_like TEC
PDE4D	0	2	8	0.25	Liver sinusoidal_like TEC
MASP1	0	2	8	0.25	Liver sinusoidal_like TEC
RBMS1	0	2	8	0.25	Liver sinusoidal_like TEC
MACF1	0	2	8	0.25	Liver sinusoidal_like TEC
EHD3	0	2	8	0.25	Liver sinusoidal_like TEC
ZSWIM6	0	2	8	0.25	Liver sinusoidal_like TEC
EIF4G3	0	2	8	0.25	Liver sinusoidal_like TEC
ARHGAP31	0	2	8	0.25	Liver sinusoidal_like TEC
PREX2	0	2	8	0.25	Liver sinusoidal_like TEC
MS4A4E	0	2	8	0.25	Liver sinusoidal_like TEC
TIAM1	0	2	8	0.25	Liver sinusoidal_like TEC
AC133680.1	0	2	8	0.25	Liver sinusoidal_like TEC
PKP4	0	2	8	0.25	Liver sinusoidal_like TEC
TSPAN18	0	2	8	0.25	Liver sinusoidal_like TEC
MCU	0	2	8	0.25	Liver sinusoidal_like TEC
SFMBT2	0	2	8	0.25	Liver sinusoidal_like TEC
CMTM8	0	2	8	0.25	Liver sinusoidal_like TEC
PIEZO2	0	2	8	0.25	Liver sinusoidal_like TEC
C22orf34	0	2	8	0.25	Liver sinusoidal_like TEC
AKT3	0	2	8	0.25	Liver sinusoidal_like TEC
IL6ST	0	2	8	0.25	Liver sinusoidal_like TEC
NRP2	0	2	8	0.25	Liver sinusoidal_like TEC
APBB2	0	2	8	0.25	Liver sinusoidal_like TEC
NSMCE2	0	2	8	0.25	Liver sinusoidal_like TEC
BTBD9	0	2	8	0.25	Liver sinusoidal_like TEC
TBC1D22A	0	2	8	0.25	Liver sinusoidal_like TEC
CLEC1B	0	2	8	0.25	Liver sinusoidal_like TEC
RILPL1	0	2	8	0.25	Liver sinusoidal_like TEC
MS4A6A	0	2	8	0.25	Liver sinusoidal_like TEC
SLCO3A1	0	2	8	0.25	Liver sinusoidal_like TEC
ACSM3	0	2	8	0.25	Liver sinusoidal_like TEC
SLC7A8	0	2	8	0.25	Liver sinusoidal_like TEC
DUSP5	0	2	8	0.25	Liver sinusoidal_like TEC
HECW2	0	2	8	0.25	Liver sinusoidal_like TEC
NBEA	0	2	8	0.25	Liver sinusoidal_like TEC
ADGRF5	0	2	8	0.25	Liver sinusoidal_like TEC
COMMD10	0	2	8	0.25	Liver sinusoidal_like TEC
DLC1	0	2	8	0.25	Liver sinusoidal_like TEC
ADGRL2	0	2	8	0.25	Liver sinusoidal_like TEC
AL078584.1	0	2	8	0.25	Liver sinusoidal_like TEC
SMG6	0	2	8	0.25	Liver sinusoidal_like TEC
STAB1	0	2	8	0.25	Liver sinusoidal_like TEC
IL1R1	0	2	8	0.25	Liver sinusoidal_like TEC
PDE7B	0	2	8	0.25	Liver sinusoidal_like TEC
TMEM255B	0	2	8	0.25	Liver sinusoidal_like TEC
CLEC4G	0	2	8	0.25	Liver sinusoidal_like TEC
SBF2	0	2	8	0.25	Liver sinusoidal_like TEC
RP11-90C4.1	0	2	8	0.25	Liver sinusoidal_like TEC
ZFPM2	0	2	8	0.25	Liver sinusoidal_like TEC
SASH1	0	2	8	0.25	Liver sinusoidal_like TEC
NID1	0	2	8	0.25	Liver sinusoidal_like TEC
STON2	0	2	8	0.25	Liver sinusoidal_like TEC
ABL1	0	2	8	0.25	Liver sinusoidal_like TEC
GATA4	0	2	8	0.25	Liver sinusoidal_like TEC
GSE1	0	2	8	0.25	Liver sinusoidal_like TEC
FCN2	0	2	8	0.25	Liver sinusoidal_like TEC
FOCAD	0	2	8	0.25	Liver sinusoidal_like TEC
ETS1	0	2	8	0.25	Liver sinusoidal_like TEC
ERI3	0	1	8	0.125	Liver sinusoidal_like TEC
SPECC1	0	1	8	0.125	Liver sinusoidal_like TEC
LINC01169	0	1	8	0.125	Liver sinusoidal_like TEC
ARNT2	0	1	8	0.125	Liver sinusoidal_like TEC
ZNF704	0	1	8	0.125	Liver sinusoidal_like TEC
SLC35F1	0	1	8	0.125	Liver sinusoidal_like TEC
CNIH3	0	1	8	0.125	Liver sinusoidal_like TEC
ARHGAP21	0	1	8	0.125	Liver sinusoidal_like TEC
DHRSX	0	1	8	0.125	Liver sinusoidal_like TEC
CDK6	0	1	8	0.125	Liver sinusoidal_like TEC
MKLN1	0	1	8	0.125	Liver sinusoidal_like TEC
CRADD	0	1	8	0.125	Liver sinusoidal_like TEC
CACNB2	0	1	8	0.125	Liver sinusoidal_like TEC
CPE	0	1	8	0.125	Liver sinusoidal_like TEC
DOCK10	0	1	8	0.125	Liver sinusoidal_like TEC
MIRLET7BHG	0	1	8	0.125	Liver sinusoidal_like TEC
SIPA1L1	0	1	8	0.125	Liver sinusoidal_like TEC
ARHGEF3	0	1	8	0.125	Liver sinusoidal_like TEC
WWOX	0	1	8	0.125	Liver sinusoidal_like TEC
KIAA1549	0	1	8	0.125	Liver sinusoidal_like TEC
TINAGL1	0	1	8	0.125	Liver sinusoidal_like TEC
THSD7A	0	1	8	0.125	Liver sinusoidal_like TEC
TNRC6C	0	1	8	0.125	Liver sinusoidal_like TEC
GAB1	0	1	8	0.125	Liver sinusoidal_like TEC
ZHX2	0	1	8	0.125	Liver sinusoidal_like TEC
MSRA	0	1	8	0.125	Liver sinusoidal_like TEC
HSD17B14	0	1	8	0.125	Liver sinusoidal_like TEC
KCTD8	0	1	8	0.125	Liver sinusoidal_like TEC
SYT11	0	1	8	0.125	Liver sinusoidal_like TEC
RNF130	0	1	8	0.125	Liver sinusoidal_like TEC
MLLT3	0	1	8	0.125	Liver sinusoidal_like TEC
SLC26A5	0	1	8	0.125	Liver sinusoidal_like TEC
TRRAP	0	1	8	0.125	Liver sinusoidal_like TEC
TRIM44	0	1	8	0.125	Liver sinusoidal_like TEC
RTN4RL1	0	1	8	0.125	Liver sinusoidal_like TEC
MYCT1	0	1	8	0.125	Liver sinusoidal_like TEC
CD22	0	1	8	0.125	Liver sinusoidal_like TEC
CTSL	0	1	8	0.125	Liver sinusoidal_like TEC
TMEM37	0	1	8	0.125	Liver sinusoidal_like TEC
CROCC2	0	1	8	0.125	Liver sinusoidal_like TEC
CLCN4	0	1	8	0.125	Liver sinusoidal_like TEC
KMT2C	0	1	8	0.125	Liver sinusoidal_like TEC
TMEM131	0	1	8	0.125	Liver sinusoidal_like TEC
FARS2	0	1	8	0.125	Liver sinusoidal_like TEC
SLC20A2	0	1	8	0.125	Liver sinusoidal_like TEC
CHD6	0	1	8	0.125	Liver sinusoidal_like TEC
SLC43A2	0	1	8	0.125	Liver sinusoidal_like TEC
SCAPER	0	1	8	0.125	Liver sinusoidal_like TEC
WLS	0	1	8	0.125	Liver sinusoidal_like TEC
CLASP2	0	1	8	0.125	Liver sinusoidal_like TEC
RBM26	0	1	8	0.125	Liver sinusoidal_like TEC
C9orf3	0	1	8	0.125	Liver sinusoidal_like TEC
CLIP2	0	1	8	0.125	Liver sinusoidal_like TEC
RFX3	0	1	8	0.125	Liver sinusoidal_like TEC
PIK3R1	0	1	8	0.125	Liver sinusoidal_like TEC
CLU	0	1	8	0.125	Liver sinusoidal_like TEC
ZNF767P	0	1	8	0.125	Liver sinusoidal_like TEC
DPYSL2	0	1	8	0.125	Liver sinusoidal_like TEC
NRF1	0	1	8	0.125	Liver sinusoidal_like TEC
RFTN2	0	1	8	0.125	Liver sinusoidal_like TEC
MAP2K5	0	1	8	0.125	Liver sinusoidal_like TEC
FAM13A	0	1	8	0.125	Liver sinusoidal_like TEC
PARD3B	0	1	8	0.125	Liver sinusoidal_like TEC
ZNF254	0	1	8	0.125	Liver sinusoidal_like TEC
PARK2	0	1	8	0.125	Liver sinusoidal_like TEC
RP11-259K15.2	0	1	8	0.125	Liver sinusoidal_like TEC
RP11-767I20.1	0	1	8	0.125	Liver sinusoidal_like TEC
DENND2A	0	1	8	0.125	Liver sinusoidal_like TEC
ANO5	0	1	8	0.125	Liver sinusoidal_like TEC
SNX5	0	1	8	0.125	Liver sinusoidal_like TEC
SLC40A1	0	1	8	0.125	Liver sinusoidal_like TEC
MERTK	0	1	8	0.125	Liver sinusoidal_like TEC
CLTA	0	1	8	0.125	Liver sinusoidal_like TEC
PPARG	0	1	8	0.125	Liver sinusoidal_like TEC
SH3BGRL2	0	1	8	0.125	Liver sinusoidal_like TEC
MEG8	0	1	8	0.125	Liver sinusoidal_like TEC
ADGRL4	0	1	8	0.125	Liver sinusoidal_like TEC
MAN1A1	0	1	8	0.125	Liver sinusoidal_like TEC
ACER2	0	1	8	0.125	Liver sinusoidal_like TEC
MACROD2	0	1	8	0.125	Liver sinusoidal_like TEC
EMID1	0	1	8	0.125	Liver sinusoidal_like TEC
SGK1	0	1	8	0.125	Liver sinusoidal_like TEC
ZEB2	0	1	8	0.125	Liver sinusoidal_like TEC
GABRE	0	1	8	0.125	Liver sinusoidal_like TEC
DSE	0	1	8	0.125	Liver sinusoidal_like TEC
ME2	0	1	8	0.125	Liver sinusoidal_like TEC
TLR4	0	1	8	0.125	Liver sinusoidal_like TEC
EMB	0	1	8	0.125	Liver sinusoidal_like TEC
GNAQ	0	1	8	0.125	Liver sinusoidal_like TEC
MCC	0	1	8	0.125	Liver sinusoidal_like TEC
SEC14L1	0	1	8	0.125	Liver sinusoidal_like TEC
PLXND1	0	1	8	0.125	Liver sinusoidal_like TEC
HDAC4	0	1	8	0.125	Liver sinusoidal_like TEC
AFDN	0	1	8	0.125	Liver sinusoidal_like TEC
HSPG2	0	1	8	0.125	Liver sinusoidal_like TEC
TNS1	0	1	8	0.125	Liver sinusoidal_like TEC
CD200R1	0	1	8	0.125	Liver sinusoidal_like TEC
CETP	0	1	8	0.125	Liver sinusoidal_like TEC
C2orf88	0	1	8	0.125	Liver sinusoidal_like TEC
CA3	0	1	8	0.125	Liver sinusoidal_like TEC
GABRG3	0	1	8	0.125	Liver sinusoidal_like TEC
REEP1	0	1	8	0.125	Liver sinusoidal_like TEC
AC098617.1	0	1	8	0.125	Liver sinusoidal_like TEC
PDIA5	0	1	8	0.125	Liver sinusoidal_like TEC
ANO10	0	1	8	0.125	Liver sinusoidal_like TEC
NXPE3	0	1	8	0.125	Liver sinusoidal_like TEC
HIVEP3	0	1	8	0.125	Liver sinusoidal_like TEC
AFAP1L1	0	1	8	0.125	Liver sinusoidal_like TEC
TGFBR2	0	1	8	0.125	Liver sinusoidal_like TEC
ITGA1	0	1	8	0.125	Liver sinusoidal_like TEC
MEF2C	0	1	8	0.125	Liver sinusoidal_like TEC
WDFY3	0	1	8	0.125	Liver sinusoidal_like TEC
ANKRD17	0	1	8	0.125	Liver sinusoidal_like TEC
DDX17	0	1	8	0.125	Liver sinusoidal_like TEC
PTPN12	0	1	8	0.125	Liver sinusoidal_like TEC
SPTLC2	0	1	8	0.125	Liver sinusoidal_like TEC
FARP1	0	1	8	0.125	Liver sinusoidal_like TEC
TCF7L2	0	1	8	0.125	Liver sinusoidal_like TEC
STK3	0	1	8	0.125	Liver sinusoidal_like TEC
DENND1A	0	1	8	0.125	Liver sinusoidal_like TEC
ETV6	0	1	8	0.125	Liver sinusoidal_like TEC
RASAL2	0	1	8	0.125	Liver sinusoidal_like TEC
PEAK1	0	1	8	0.125	Liver sinusoidal_like TEC
FOXO1	0	1	8	0.125	Liver sinusoidal_like TEC
DPYD	0	1	8	0.125	Liver sinusoidal_like TEC
MPDZ	0	1	8	0.125	Liver sinusoidal_like TEC
LRCH1	0	1	8	0.125	Liver sinusoidal_like TEC
RP11-96H19.1	0	1	8	0.125	Liver sinusoidal_like TEC
SEPP1	0	1	8	0.125	Liver sinusoidal_like TEC
RBMS3	0	1	8	0.125	Liver sinusoidal_like TEC
NCOA7	0	1	8	0.125	Liver sinusoidal_like TEC
ABLIM3	0	1	8	0.125	Liver sinusoidal_like TEC
CMAHP	0	1	8	0.125	Liver sinusoidal_like TEC
TMCC3	0	1	8	0.125	Liver sinusoidal_like TEC
BACH1	0	1	8	0.125	Liver sinusoidal_like TEC
EXOC6	0	1	8	0.125	Liver sinusoidal_like TEC
SGMS1	0	1	8	0.125	Liver sinusoidal_like TEC
ATP2B4	0	1	8	0.125	Liver sinusoidal_like TEC
NHSL1	0	1	8	0.125	Liver sinusoidal_like TEC
GRK5	0	1	8	0.125	Liver sinusoidal_like TEC
AC004980.7	0	1	8	0.125	Liver sinusoidal_like TEC
B4GALT1	0	1	8	0.125	Liver sinusoidal_like TEC
STX8	0	1	8	0.125	Liver sinusoidal_like TEC
PXN	0	1	8	0.125	Liver sinusoidal_like TEC
MAP4K4	0	1	8	0.125	Liver sinusoidal_like TEC
EPB41	0	1	8	0.125	Liver sinusoidal_like TEC
STARD8	0	1	8	0.125	Liver sinusoidal_like TEC
TBC1D15	0	1	8	0.125	Liver sinusoidal_like TEC
YES1	0	1	8	0.125	Liver sinusoidal_like TEC
ROBO4	0	1	8	0.125	Liver sinusoidal_like TEC
FGD5	0	1	8	0.125	Liver sinusoidal_like TEC
REV3L	0	1	8	0.125	Liver sinusoidal_like TEC
GRASP	0	1	8	0.125	Liver sinusoidal_like TEC
SP100	0	1	8	0.125	Liver sinusoidal_like TEC
FER	0	1	8	0.125	Liver sinusoidal_like TEC
GALK2	0	1	8	0.125	Liver sinusoidal_like TEC
JAK1	0	1	8	0.125	Liver sinusoidal_like TEC
NR4A1	0	1	8	0.125	Liver sinusoidal_like TEC
SH3TC1	0	1	8	0.125	Liver sinusoidal_like TEC
COL4A3BP	0	1	8	0.125	Liver sinusoidal_like TEC
SHC2	0	1	8	0.125	Liver sinusoidal_like TEC
CPNE2	0	1	8	0.125	Liver sinusoidal_like TEC
OSBPL1A	0	1	8	0.125	Liver sinusoidal_like TEC
TBC1D4	0	1	8	0.125	Liver sinusoidal_like TEC
MDFIC	0	1	8	0.125	Liver sinusoidal_like TEC
EGFL7	0	1	8	0.125	Liver sinusoidal_like TEC
TMTC4	0	1	8	0.125	Liver sinusoidal_like TEC
GRAP	0	1	8	0.125	Liver sinusoidal_like TEC
DPH6-AS1	0	1	8	0.125	Liver sinusoidal_like TEC
MEIS1	0	1	8	0.125	Liver sinusoidal_like TEC
LINC01197	0	1	8	0.125	Liver sinusoidal_like TEC
CD55	0	1	8	0.125	Liver sinusoidal_like TEC
SCAMP1	0	1	8	0.125	Liver sinusoidal_like TEC
RP4-798P15.3	0	1	8	0.125	Liver sinusoidal_like TEC
AC010084.1	0	1	8	0.125	Liver sinusoidal_like TEC
CTBP2	0	1	8	0.125	Liver sinusoidal_like TEC
MGAT1	0	1	8	0.125	Liver sinusoidal_like TEC
STXBP1	0	1	8	0.125	Liver sinusoidal_like TEC
PCAT19	0	1	8	0.125	Liver sinusoidal_like TEC
PPARGC1B	0	1	8	0.125	Liver sinusoidal_like TEC
SHE	0	1	8	0.125	Liver sinusoidal_like TEC
NOTCH1	0	1	8	0.125	Liver sinusoidal_like TEC
HTT	0	1	8	0.125	Liver sinusoidal_like TEC
PARP14	0	1	8	0.125	Liver sinusoidal_like TEC
SRSF4	0	1	8	0.125	Liver sinusoidal_like TEC
RBM47	0	1	8	0.125	Liver sinusoidal_like TEC
SH3KBP1	0	1	8	0.125	Liver sinusoidal_like TEC
CBLB	0	1	8	0.125	Liver sinusoidal_like TEC
CDH5	0	1	8	0.125	Liver sinusoidal_like TEC
CFLAR	0	1	8	0.125	Liver sinusoidal_like TEC
TMEM135	0	1	8	0.125	Liver sinusoidal_like TEC
INPP5A	0	1	8	0.125	Liver sinusoidal_like TEC
RGL1	0	1	8	0.125	Liver sinusoidal_like TEC
ABCG1	0	1	8	0.125	Liver sinusoidal_like TEC
WWTR1	0	1	8	0.125	Liver sinusoidal_like TEC
ITPRIP	0	1	8	0.125	Liver sinusoidal_like TEC
RERE	0	1	8	0.125	Liver sinusoidal_like TEC
PAN3	0	1	8	0.125	Liver sinusoidal_like TEC
NOTCH4	0	1	8	0.125	Liver sinusoidal_like TEC
DOCK4	0	1	8	0.125	Liver sinusoidal_like TEC
TSPAN14	0	1	8	0.125	Liver sinusoidal_like TEC
VPS13D	0	1	8	0.125	Liver sinusoidal_like TEC
STARD9	0	1	8	0.125	Liver sinusoidal_like TEC
TPST2	0	1	8	0.125	Liver sinusoidal_like TEC
AGFG2	0	1	8	0.125	Liver sinusoidal_like TEC
TPM4	0	1	8	0.125	Liver sinusoidal_like TEC
WDR37	0	1	8	0.125	Liver sinusoidal_like TEC
RPH3AL	0	1	8	0.125	Liver sinusoidal_like TEC
BTNL9	0	1	8	0.125	Liver sinusoidal_like TEC
DNAJB6	0	1	8	0.125	Liver sinusoidal_like TEC
PHKB	0	1	8	0.125	Liver sinusoidal_like TEC
LIMCH1	0	1	8	0.125	Liver sinusoidal_like TEC
CNST	0	1	8	0.125	Liver sinusoidal_like TEC
FCHO2	0	1	8	0.125	Liver sinusoidal_like TEC
SRGAP2	0	1	8	0.125	Liver sinusoidal_like TEC
PPP1R16B	0	1	8	0.125	Liver sinusoidal_like TEC
CYTH1	0	1	8	0.125	Liver sinusoidal_like TEC
SNX13	0	1	8	0.125	Liver sinusoidal_like TEC
RIN2	0	1	8	0.125	Liver sinusoidal_like TEC
NFIB	0	1	8	0.125	Liver sinusoidal_like TEC
VPS50	0	1	8	0.125	Liver sinusoidal_like TEC
ENAH	0	1	8	0.125	Liver sinusoidal_like TEC
TNIK	0	1	8	0.125	Liver sinusoidal_like TEC
CACNA1A	0	1	8	0.125	Liver sinusoidal_like TEC
RP11-266O8.1	0	1	8	0.125	Liver sinusoidal_like TEC
SNTG1	0	1	8	0.125	Liver sinusoidal_like TEC
APBA2	0	1	8	0.125	Liver sinusoidal_like TEC
PSD2	0	1	8	0.125	Liver sinusoidal_like TEC
SCN8A	0	1	8	0.125	Liver sinusoidal_like TEC
FAM19A5	0	1	8	0.125	Liver sinusoidal_like TEC
CNTN1	0	1	8	0.125	Liver sinusoidal_like TEC
MMP16	0	1	8	0.125	Liver sinusoidal_like TEC
PHACTR3	0	1	8	0.125	Liver sinusoidal_like TEC
RP11-739G5.1	0	1	8	0.125	Liver sinusoidal_like TEC
DNER	0	1	8	0.125	Liver sinusoidal_like TEC
NCKAP5	0	1	8	0.125	Liver sinusoidal_like TEC
RGS7	0	1	8	0.125	Liver sinusoidal_like TEC
GNAO1	0	1	8	0.125	Liver sinusoidal_like TEC
KIAA1211	0	1	8	0.125	Liver sinusoidal_like TEC
ARHGEF10L	0	1	8	0.125	Liver sinusoidal_like TEC
NALCN	0	1	8	0.125	Liver sinusoidal_like TEC
LRRTM3	0	1	8	0.125	Liver sinusoidal_like TEC
SOX2-OT	0	1	8	0.125	Liver sinusoidal_like TEC
GRIA2	0	1	8	0.125	Liver sinusoidal_like TEC
TMEM178B	0	1	8	0.125	Liver sinusoidal_like TEC
SCN3A	0	1	8	0.125	Liver sinusoidal_like TEC
XKR4	0	1	8	0.125	Liver sinusoidal_like TEC
GRIA3	0	1	8	0.125	Liver sinusoidal_like TEC
EDNRB	0	1	8	0.125	Liver sinusoidal_like TEC
NEGR1	0	1	8	0.125	Liver sinusoidal_like TEC
DCC	0	1	8	0.125	Liver sinusoidal_like TEC
MYO5A	0	1	8	0.125	Liver sinusoidal_like TEC
FHOD3	0	1	8	0.125	Liver sinusoidal_like TEC
FGF14	0	1	8	0.125	Liver sinusoidal_like TEC
SNCAIP	0	1	8	0.125	Liver sinusoidal_like TEC
RP11-436K8.1	0	1	8	0.125	Liver sinusoidal_like TEC
GALR1	0	1	8	0.125	Liver sinusoidal_like TEC
TTYH1	0	1	8	0.125	Liver sinusoidal_like TEC
GABRB1	0	1	8	0.125	Liver sinusoidal_like TEC
PTCHD1-AS	0	1	8	0.125	Liver sinusoidal_like TEC
AR	0	1	8	0.125	Liver sinusoidal_like TEC
UNC80	0	1	8	0.125	Liver sinusoidal_like TEC
TMEM132B	0	1	8	0.125	Liver sinusoidal_like TEC
ADAM22	0	1	8	0.125	Liver sinusoidal_like TEC
RAB27B	0	1	8	0.125	Liver sinusoidal_like TEC
RP11-436D23.1	0	1	8	0.125	Liver sinusoidal_like TEC
RP11-176N18.2	0	1	8	0.125	Liver sinusoidal_like TEC
PACRG	0	1	8	0.125	Liver sinusoidal_like TEC
ESRRG	0	1	8	0.125	Liver sinusoidal_like TEC
GPR75-ASB3	0	1	8	0.125	Liver sinusoidal_like TEC
OSBPL6	0	1	8	0.125	Liver sinusoidal_like TEC
ANK2	0	1	8	0.125	Liver sinusoidal_like TEC
GAP43	0	1	8	0.125	Liver sinusoidal_like TEC
CLIP4	0	1	8	0.125	Liver sinusoidal_like TEC
FUT9	0	1	8	0.125	Liver sinusoidal_like TEC
MAP7	0	1	8	0.125	Liver sinusoidal_like TEC
AZIN1-AS1	0	1	8	0.125	Liver sinusoidal_like TEC
ADCYAP1R1	0	1	8	0.125	Liver sinusoidal_like TEC
NRXN3	0	1	8	0.125	Liver sinusoidal_like TEC
GRIK4	0	1	8	0.125	Liver sinusoidal_like TEC
GRIK3	0	1	8	0.125	Liver sinusoidal_like TEC
SPOCK1	0	1	8	0.125	Liver sinusoidal_like TEC
AGMO	0	1	8	0.125	Liver sinusoidal_like TEC
ADD2	0	1	8	0.125	Liver sinusoidal_like TEC
RASSF4	0	1	8	0.125	Liver sinusoidal_like TEC
LINC01158	0	1	8	0.125	Liver sinusoidal_like TEC
CDH4	0	1	8	0.125	Liver sinusoidal_like TEC
AGBL4	0	1	8	0.125	Liver sinusoidal_like TEC
TMEM108	0	1	8	0.125	Liver sinusoidal_like TEC
KLHL32	0	1	8	0.125	Liver sinusoidal_like TEC
RP11-284M14.1	0	1	8	0.125	Liver sinusoidal_like TEC
GRIK1	0	1	8	0.125	Liver sinusoidal_like TEC
LRRC4C	0	1	8	0.125	Liver sinusoidal_like TEC
CNTNAP2	0	1	8	0.125	Liver sinusoidal_like TEC
MAPK10	0	1	8	0.125	Liver sinusoidal_like TEC
CHRM3	0	1	8	0.125	Liver sinusoidal_like TEC
NLGN4X	0	1	8	0.125	Liver sinusoidal_like TEC
LRIG1	0	1	8	0.125	Liver sinusoidal_like TEC
ADGRL3	0	1	8	0.125	Liver sinusoidal_like TEC
COBL	0	1	8	0.125	Liver sinusoidal_like TEC
DPF3	0	1	8	0.125	Liver sinusoidal_like TEC
LRRN1	0	1	8	0.125	Liver sinusoidal_like TEC
UST	0	1	8	0.125	Liver sinusoidal_like TEC
MEOX2	0	1	8	0.125	Liver sinusoidal_like TEC
ADGRA3	0	1	8	0.125	Liver sinusoidal_like TEC
CRB1	0	1	8	0.125	Liver sinusoidal_like TEC
PTPRD	0	1	8	0.125	Liver sinusoidal_like TEC
PHF21B	0	1	8	0.125	Liver sinusoidal_like TEC
IL1RAPL1	0	1	8	0.125	Liver sinusoidal_like TEC
FGFR2	0	1	8	0.125	Liver sinusoidal_like TEC
ITGB8	0	1	8	0.125	Liver sinusoidal_like TEC
DMD	0	1	8	0.125	Liver sinusoidal_like TEC
OLFM2	0	1	8	0.125	Liver sinusoidal_like TEC
PDE4B	0	1	8	0.125	Liver sinusoidal_like TEC
EFEMP1	0	1	8	0.125	Liver sinusoidal_like TEC
LMCD1-AS1	0	1	8	0.125	Liver sinusoidal_like TEC
MCF2L2	0	1	8	0.125	Liver sinusoidal_like TEC
ARHGEF26	0	1	8	0.125	Liver sinusoidal_like TEC
FAT3	0	1	8	0.125	Liver sinusoidal_like TEC
NRCAM	0	1	8	0.125	Liver sinusoidal_like TEC
SORL1	0	1	8	0.125	Liver sinusoidal_like TEC
RAB6B	0	1	8	0.125	Liver sinusoidal_like TEC
LINC01138	0	1	8	0.125	Liver sinusoidal_like TEC
GPM6B	0	1	8	0.125	Liver sinusoidal_like TEC
NTM	0	1	8	0.125	Liver sinusoidal_like TEC
ERBB4	0	1	8	0.125	Liver sinusoidal_like TEC
JAKMIP2	0	1	8	0.125	Liver sinusoidal_like TEC
LINC01481	0	1	8	0.125	Liver sinusoidal_like TEC
MED12L	0	1	8	0.125	Liver sinusoidal_like TEC
CNTNAP5	0	1	8	0.125	Liver sinusoidal_like TEC
ANK3	0	1	8	0.125	Liver sinusoidal_like TEC
MKRN3	0	1	8	0.125	Liver sinusoidal_like TEC
SLAIN1	0	1	8	0.125	Liver sinusoidal_like TEC
GRID1	0	1	8	0.125	Liver sinusoidal_like TEC
EYA4	0	1	8	0.125	Liver sinusoidal_like TEC
TMEFF2	0	1	8	0.125	Liver sinusoidal_like TEC
KCNIP4	0	1	8	0.125	Liver sinusoidal_like TEC
ASXL3	0	1	8	0.125	Liver sinusoidal_like TEC
MATN2	0	1	8	0.125	Liver sinusoidal_like TEC
ZFHX4	0	1	8	0.125	Liver sinusoidal_like TEC
SORCS3	0	1	8	0.125	Liver sinusoidal_like TEC
PHYHIPL	0	1	8	0.125	Liver sinusoidal_like TEC
KCND2	0	1	8	0.125	Liver sinusoidal_like TEC
ASTN2	0	1	8	0.125	Liver sinusoidal_like TEC
PPP2R2B	0	1	8	0.125	Liver sinusoidal_like TEC
LINC00632	0	1	8	0.125	Liver sinusoidal_like TEC
NCAM1	0	1	8	0.125	Liver sinusoidal_like TEC
NLGN1	0	1	8	0.125	Liver sinusoidal_like TEC
GPR158	0	1	8	0.125	Liver sinusoidal_like TEC
NKAIN3	0	1	8	0.125	Liver sinusoidal_like TEC
GRIK2	0	1	8	0.125	Liver sinusoidal_like TEC
GRID2	0	1	8	0.125	Liver sinusoidal_like TEC
FMN2	0	1	8	0.125	Liver sinusoidal_like TEC
CADM2	0	1	8	0.125	Liver sinusoidal_like TEC
ANKFN1	0	1	8	0.125	Liver sinusoidal_like TEC
C1orf61	0	1	8	0.125	Liver sinusoidal_like TEC
ADGRB3	0	1	8	0.125	Liver sinusoidal_like TEC
CDH20	0	1	8	0.125	Liver sinusoidal_like TEC
LINC00639	0	1	8	0.125	Liver sinusoidal_like TEC
RP11-384F7.2	0	1	8	0.125	Liver sinusoidal_like TEC
DCLK1	0	1	8	0.125	Liver sinusoidal_like TEC
PCDH9	0	1	8	0.125	Liver sinusoidal_like TEC
AKAP6	0	1	8	0.125	Liver sinusoidal_like TEC
GABBR2	0	1	8	0.125	Liver sinusoidal_like TEC
LINC00461	0	1	8	0.125	Liver sinusoidal_like TEC
GRIA1	0	1	8	0.125	Liver sinusoidal_like TEC
CNKSR2	0	1	8	0.125	Liver sinusoidal_like TEC
ADCY2	0	1	8	0.125	Liver sinusoidal_like TEC
ARPP21	0	1	8	0.125	Liver sinusoidal_like TEC
GRIA4	0	1	8	0.125	Liver sinusoidal_like TEC
GABRB3	0	1	8	0.125	Liver sinusoidal_like TEC
SLC44A5	0	1	8	0.125	Liver sinusoidal_like TEC
RALYL	0	1	8	0.125	Liver sinusoidal_like TEC
MIR4300HG	0	1	8	0.125	Liver sinusoidal_like TEC
SH3GL2	0	1	8	0.125	Liver sinusoidal_like TEC
ADCY8	0	1	8	0.125	Liver sinusoidal_like TEC
NRXN1	0	1	8	0.125	Liver sinusoidal_like TEC
TPTEP1	0	1	8	0.125	Liver sinusoidal_like TEC
LRP1B	0	1	8	0.125	Liver sinusoidal_like TEC
MYO16	0	1	8	0.125	Liver sinusoidal_like TEC
MIR9-3HG	0	1	8	0.125	Liver sinusoidal_like TEC
RP11-627D16.1	0	1	8	0.125	Liver sinusoidal_like TEC
CTNND2	0	1	8	0.125	Liver sinusoidal_like TEC
BBOX1	0	1	8	0.125	Liver sinusoidal_like TEC
CHST9	0	1	8	0.125	Liver sinusoidal_like TEC
RP11-116N8.1	0	1	8	0.125	Liver sinusoidal_like TEC
PCDH15	0	1	8	0.125	Liver sinusoidal_like TEC
FAM135B	0	1	8	0.125	Liver sinusoidal_like TEC
FRMD5	0	1	8	0.125	Liver sinusoidal_like TEC
GINS3	0	1	8	0.125	Liver sinusoidal_like TEC
LRRTM4	0	1	8	0.125	Liver sinusoidal_like TEC
CSMD3	0	1	8	0.125	Liver sinusoidal_like TEC
KCNH8	0	1	8	0.125	Liver sinusoidal_like TEC
DPP6	0	1	8	0.125	Liver sinusoidal_like TEC
CTNNA2	0	1	8	0.125	Liver sinusoidal_like TEC
LSAMP	0	1	8	0.125	Liver sinusoidal_like TEC
GALNT13	0	1	8	0.125	Liver sinusoidal_like TEC
DPP10	0	1	8	0.125	Liver sinusoidal_like TEC
CTC-498M16.4	0	1	8	0.125	Liver sinusoidal_like TEC
KCNQ5	0	1	8	0.125	Liver sinusoidal_like TEC
SMOC1	0	1	8	0.125	Liver sinusoidal_like TEC
ARHGEF4	0	1	8	0.125	Liver sinusoidal_like TEC
BRINP2	0	1	8	0.125	Liver sinusoidal_like TEC
SOX6	0	1	8	0.125	Liver sinusoidal_like TEC
PAK3	0	1	8	0.125	Liver sinusoidal_like TEC
ATP2B2	0	1	8	0.125	Liver sinusoidal_like TEC
MIR92B	0	1	8	0.125	Liver sinusoidal_like TEC
CDH10	0	1	8	0.125	Liver sinusoidal_like TEC
TENM4	0	1	8	0.125	Liver sinusoidal_like TEC
TNC	0	1	8	0.125	Liver sinusoidal_like TEC
DOCK3	0	1	8	0.125	Liver sinusoidal_like TEC
ATP13A4	0	1	8	0.125	Liver sinusoidal_like TEC
SRGAP3	0	1	8	0.125	Liver sinusoidal_like TEC
FOXP2	0	1	8	0.125	Liver sinusoidal_like TEC
2023-03-01	0	1	8	0.125	Liver sinusoidal_like TEC
RP11-586K2.1	0	1	8	0.125	Liver sinusoidal_like TEC
TRIM9	0	1	8	0.125	Liver sinusoidal_like TEC
ERC2	0	1	8	0.125	Liver sinusoidal_like TEC
TMEM132E	0	1	8	0.125	Liver sinusoidal_like TEC
DLGAP1	0	1	8	0.125	Liver sinusoidal_like TEC
UNC79	0	1	8	0.125	Liver sinusoidal_like TEC
TNR	0	1	8	0.125	Liver sinusoidal_like TEC
BRINP3	0	1	8	0.125	Liver sinusoidal_like TEC
CCDC136	0	1	8	0.125	Liver sinusoidal_like TEC
BCAN	0	1	8	0.125	Liver sinusoidal_like TEC
ANOS1	0	1	8	0.125	Liver sinusoidal_like TEC
NTRK2	0	1	8	0.125	Liver sinusoidal_like TEC
RMST	0	1	8	0.125	Liver sinusoidal_like TEC
DSCAM	0	1	8	0.125	Liver sinusoidal_like TEC
TENM1	0	1	8	0.125	Liver sinusoidal_like TEC
RFX4	0	1	8	0.125	Liver sinusoidal_like TEC
NCAM2	0	1	8	0.125	Liver sinusoidal_like TEC
SPON1	0	1	8	0.125	Liver sinusoidal_like TEC
BMPR1B	0	1	8	0.125	Liver sinusoidal_like TEC
PLXNA4	0	1	8	0.125	Liver sinusoidal_like TEC
ADGRV1	0	1	8	0.125	Liver sinusoidal_like TEC
MAPT	0	1	8	0.125	Liver sinusoidal_like TEC
CSMD1	0	1	8	0.125	Liver sinusoidal_like TEC
FAM134B	0	1	8	0.125	Liver sinusoidal_like TEC
SOX9-AS1	0	1	8	0.125	Liver sinusoidal_like TEC
ASTN1	0	1	8	0.125	Liver sinusoidal_like TEC
LHFPL3	0	1	8	0.125	Liver sinusoidal_like TEC
WDR49	0	1	8	0.125	Liver sinusoidal_like TEC
CADPS	0	1	8	0.125	Liver sinusoidal_like TEC
MDGA2	0	1	8	0.125	Liver sinusoidal_like TEC
KCNH1	0	1	8	0.125	Liver sinusoidal_like TEC
RGMA	0	1	8	0.125	Liver sinusoidal_like TEC
LINC00511	0	1	8	0.125	Liver sinusoidal_like TEC
CSMD2	0	1	8	0.125	Liver sinusoidal_like TEC
RP11-230B22.1	0	1	8	0.125	Liver sinusoidal_like TEC
NOL4	0	1	8	0.125	Liver sinusoidal_like TEC
DTNA	0	1	8	0.125	Liver sinusoidal_like TEC
RP11-419I17.1	0	1	8	0.125	Liver sinusoidal_like TEC
RP11-776H12.1	0	1	8	0.125	Liver sinusoidal_like TEC
PTPRZ1	0	1	8	0.125	Liver sinusoidal_like TEC
KCNH7	0	1	8	0.125	Liver sinusoidal_like TEC
TSFM	0	1	8	0.125	Liver sinusoidal_like TEC
PPFIA2	0	1	8	0.125	Liver sinusoidal_like TEC
ALOX12-AS1	0	1	8	0.125	Liver sinusoidal_like TEC
ARAP2	0	1	8	0.125	Liver sinusoidal_like TEC
PRRX1	0	1	8	0.125	Liver sinusoidal_like TEC
DST	0	1	8	0.125	Liver sinusoidal_like TEC
SYNDIG1	0	1	8	0.125	Liver sinusoidal_like TEC
KATNAL1	0	1	8	0.125	Liver sinusoidal_like TEC
PBX1	0	1	8	0.125	Liver sinusoidal_like TEC
NFASC	0	1	8	0.125	Liver sinusoidal_like TEC
FAM49A	0	1	8	0.125	Liver sinusoidal_like TEC
RBM28	0	1	8	0.125	Liver sinusoidal_like TEC
CELF2	0	1	8	0.125	Liver sinusoidal_like TEC
SLC1A3	0	1	8	0.125	Liver sinusoidal_like TEC
GPC6	0	1	8	0.125	Liver sinusoidal_like TEC
CORO2B	0	1	8	0.125	Liver sinusoidal_like TEC
HIBADH	0	1	8	0.125	Liver sinusoidal_like TEC
KCNN3	0	1	8	0.125	Liver sinusoidal_like TEC
NAV2	0	1	8	0.125	Liver sinusoidal_like TEC
BMT2	0	1	8	0.125	Liver sinusoidal_like TEC
TMEM65	0	1	8	0.125	Liver sinusoidal_like TEC
TMEM164	0	1	8	0.125	Liver sinusoidal_like TEC
GLCCI1	0	1	8	0.125	Liver sinusoidal_like TEC
UNC5C	0	1	8	0.125	Liver sinusoidal_like TEC
CDHR3	0	1	8	0.125	Liver sinusoidal_like TEC
MARK1	0	1	8	0.125	Liver sinusoidal_like TEC
HS6ST1	0	1	8	0.125	Liver sinusoidal_like TEC
KLHL4	0	1	8	0.125	Liver sinusoidal_like TEC
SLC1A2	0	1	8	0.125	Liver sinusoidal_like TEC
NAV3	0	1	8	0.125	Liver sinusoidal_like TEC
GFAP	0	1	8	0.125	Liver sinusoidal_like TEC
RGS6	0	1	8	0.125	Liver sinusoidal_like TEC
AFF3	0	1	8	0.125	Liver sinusoidal_like TEC
ZNF827	0	1	8	0.125	Liver sinusoidal_like TEC
SEMA6D	0	1	8	0.125	Liver sinusoidal_like TEC
THRB	0	1	8	0.125	Liver sinusoidal_like TEC
SPATA6	0	1	8	0.125	Liver sinusoidal_like TEC
CTD-2215E18.1	0	1	8	0.125	Liver sinusoidal_like TEC
NTN1	0	1	8	0.125	Liver sinusoidal_like TEC
PID1	0	1	8	0.125	Liver sinusoidal_like TEC
RP5-864K19.4	0	1	8	0.125	Liver sinusoidal_like TEC
LDLRAD4	0	1	8	0.125	Liver sinusoidal_like TEC
C3orf70	0	1	8	0.125	Liver sinusoidal_like TEC
ZNF235	0	1	8	0.125	Liver sinusoidal_like TEC
BCKDHB	0	1	8	0.125	Liver sinusoidal_like TEC
GRAMD3	0	1	8	0.125	Liver sinusoidal_like TEC
RP11-37B2.1	0	1	8	0.125	Liver sinusoidal_like TEC
ITPK1	0	1	8	0.125	Liver sinusoidal_like TEC
AHCYL2	0	1	8	0.125	Liver sinusoidal_like TEC
BACH2	0	1	8	0.125	Liver sinusoidal_like TEC
PDGFC	0	1	8	0.125	Liver sinusoidal_like TEC
APC	0	1	8	0.125	Liver sinusoidal_like TEC
SERGEF	0	1	8	0.125	Liver sinusoidal_like TEC
ST7	0	1	8	0.125	Liver sinusoidal_like TEC
CSRNP3	0	1	8	0.125	Liver sinusoidal_like TEC
NFIA	0	1	8	0.125	Liver sinusoidal_like TEC
DLG2	0	1	8	0.125	Liver sinusoidal_like TEC
KCNT2	0	1	8	0.125	Liver sinusoidal_like TEC
PCNX2	0	1	8	0.125	Liver sinusoidal_like TEC
CEP83	0	1	8	0.125	Liver sinusoidal_like TEC
SUDS3	0	1	8	0.125	Liver sinusoidal_like TEC
ICA1L	0	1	8	0.125	Liver sinusoidal_like TEC
IMMP2L	0	1	8	0.125	Liver sinusoidal_like TEC
TNRC6A	0	1	8	0.125	Liver sinusoidal_like TEC
MTSS1L	0	1	8	0.125	Liver sinusoidal_like TEC
DLG5	0	1	8	0.125	Liver sinusoidal_like TEC
XKR6	0	1	8	0.125	Liver sinusoidal_like TEC
CACHD1	0	1	8	0.125	Liver sinusoidal_like TEC
ZNF91	0	1	8	0.125	Liver sinusoidal_like TEC
RORA	0	1	8	0.125	Liver sinusoidal_like TEC
CKMT2-AS1	0	1	8	0.125	Liver sinusoidal_like TEC
COPG2	0	1	8	0.125	Liver sinusoidal_like TEC
SCRN1	0	1	8	0.125	Liver sinusoidal_like TEC
ACYP2	0	1	8	0.125	Liver sinusoidal_like TEC
RP11-319G6.1	0	1	8	0.125	Liver sinusoidal_like TEC
LINC00609	0	1	8	0.125	Liver sinusoidal_like TEC
RFX3-AS1	0	1	8	0.125	Liver sinusoidal_like TEC
ZNF586	0	1	8	0.125	Liver sinusoidal_like TEC
MNAT1	0	1	8	0.125	Liver sinusoidal_like TEC
PHLPP1	0	1	8	0.125	Liver sinusoidal_like TEC
KCNMA1	0	1	8	0.125	Liver sinusoidal_like TEC
CASK	0	1	8	0.125	Liver sinusoidal_like TEC
MSI2	0	1	8	0.125	Liver sinusoidal_like TEC
SSBP2	0	1	8	0.125	Liver sinusoidal_like TEC
DGKI	0	1	8	0.125	Liver sinusoidal_like TEC
DAB1	0	1	8	0.125	Liver sinusoidal_like TEC
SH3PXD2B	0	1	8	0.125	Liver sinusoidal_like TEC
ANKRD36C	0	1	8	0.125	Liver sinusoidal_like TEC
ZNRF3	0	1	8	0.125	Liver sinusoidal_like TEC
FAM155A	0	1	8	0.125	Liver sinusoidal_like TEC
SSBP1	0	1	8	0.125	Liver sinusoidal_like TEC
DPYSL3	0	1	8	0.125	Liver sinusoidal_like TEC
GUSBP1	0	1	8	0.125	Liver sinusoidal_like TEC
KAT2B	0	1	8	0.125	Liver sinusoidal_like TEC
PDE8B	0	1	8	0.125	Liver sinusoidal_like TEC
AKAP7	0	1	8	0.125	Liver sinusoidal_like TEC
TRAF3IP2-AS1	0	1	8	0.125	Liver sinusoidal_like TEC
RALGPS1	0	1	8	0.125	Liver sinusoidal_like TEC
GATS	0	1	8	0.125	Liver sinusoidal_like TEC
NEO1	0	1	8	0.125	Liver sinusoidal_like TEC
STX18-AS1	0	1	8	0.125	Liver sinusoidal_like TEC
RTN1	0	1	8	0.125	Liver sinusoidal_like TEC
CNN3	0	1	8	0.125	Liver sinusoidal_like TEC
MAML2	0	1	8	0.125	Liver sinusoidal_like TEC
ZBTB20	0	1	8	0.125	Liver sinusoidal_like TEC
RNF180	0	1	8	0.125	Liver sinusoidal_like TEC
CERS6	0	1	8	0.125	Liver sinusoidal_like TEC
REPS1	0	1	8	0.125	Liver sinusoidal_like TEC
TPST1	0	1	8	0.125	Liver sinusoidal_like TEC
MTX2	0	1	8	0.125	Liver sinusoidal_like TEC
TAOK3	0	1	8	0.125	Liver sinusoidal_like TEC
ZHX3	0	1	8	0.125	Liver sinusoidal_like TEC
CTDSP2	0	1	8	0.125	Liver sinusoidal_like TEC
TANC2	0	1	8	0.125	Liver sinusoidal_like TEC
PTN	0	1	8	0.125	Liver sinusoidal_like TEC
DPH6	0	1	8	0.125	Liver sinusoidal_like TEC
PTPRN2	0	1	8	0.125	Liver sinusoidal_like TEC
SOBP	0	1	8	0.125	Liver sinusoidal_like TEC
TMTC2	0	1	8	0.125	Liver sinusoidal_like TEC
CCDC18-AS1	0	1	8	0.125	Liver sinusoidal_like TEC
DCLK2	0	1	8	0.125	Liver sinusoidal_like TEC
EEPD1	0	1	8	0.125	Liver sinusoidal_like TEC
PTPRO	0	1	8	0.125	Liver sinusoidal_like TEC
RNF150	0	1	8	0.125	Liver sinusoidal_like TEC
CDK14	0	1	8	0.125	Liver sinusoidal_like TEC
TOX	0	1	8	0.125	Liver sinusoidal_like TEC
NXPH1	0	1	8	0.125	Liver sinusoidal_like TEC
LMO3	0	1	8	0.125	Liver sinusoidal_like TEC
GRAMD1B	0	1	8	0.125	Liver sinusoidal_like TEC
MAGI2	0	1	8	0.125	Liver sinusoidal_like TEC
GDAP1	0	1	8	0.125	Liver sinusoidal_like TEC
MIR100HG	0	1	8	0.125	Liver sinusoidal_like TEC
ILDR2	0	1	8	0.125	Liver sinusoidal_like TEC
THBS4	0	1	8	0.125	Liver sinusoidal_like TEC
KIF21A	0	1	8	0.125	Liver sinusoidal_like TEC
NAALADL2	0	1	8	0.125	Liver sinusoidal_like TEC
BMPR1A	0	1	8	0.125	Liver sinusoidal_like TEC
ACTN2	0	1	8	0.125	Liver sinusoidal_like TEC
NELL2	0	1	8	0.125	Liver sinusoidal_like TEC
EPM2A	0	1	8	0.125	Liver sinusoidal_like TEC
STK33	0	1	8	0.125	Liver sinusoidal_like TEC
SATB2	0	1	8	0.125	Liver sinusoidal_like TEC
SLC4A4	0	1	8	0.125	Liver sinusoidal_like TEC
DGKB	0	1	8	0.125	Liver sinusoidal_like TEC
MIR325HG	0	1	8	0.125	Liver sinusoidal_like TEC
TMEM163	0	1	8	0.125	Liver sinusoidal_like TEC
FADS2	0	1	8	0.125	Liver sinusoidal_like TEC
NADK2	0	1	8	0.125	Liver sinusoidal_like TEC
KCNB1	0	1	8	0.125	Liver sinusoidal_like TEC
NOVA1	0	1	8	0.125	Liver sinusoidal_like TEC
TENM3	0	1	8	0.125	Liver sinusoidal_like TEC
PTPN13	0	1	8	0.125	Liver sinusoidal_like TEC
NFIX	0	1	8	0.125	Liver sinusoidal_like TEC
DOK5	0	1	8	0.125	Liver sinusoidal_like TEC
AC074363.1	0	1	8	0.125	Liver sinusoidal_like TEC
ALCAM	0	1	8	0.125	Liver sinusoidal_like TEC
FAM110B	0	1	8	0.125	Liver sinusoidal_like TEC
CLSTN2	0	1	8	0.125	Liver sinusoidal_like TEC
AC007682.1	0	1	8	0.125	Liver sinusoidal_like TEC
SLC24A3	0	1	8	0.125	Liver sinusoidal_like TEC
PTPRS	0	1	8	0.125	Liver sinusoidal_like TEC
ADAM23	0	1	8	0.125	Liver sinusoidal_like TEC
TTLL7	0	1	8	0.125	Liver sinusoidal_like TEC
ST8SIA1	0	1	8	0.125	Liver sinusoidal_like TEC
CPNE4	0	1	8	0.125	Liver sinusoidal_like TEC
FIGN	0	1	8	0.125	Liver sinusoidal_like TEC
DANT2	0	1	8	0.125	Liver sinusoidal_like TEC
AC079135.1	0	1	8	0.125	Liver sinusoidal_like TEC
COLGALT2	0	1	8	0.125	Liver sinusoidal_like TEC
CERS4	0	1	8	0.125	Liver sinusoidal_like TEC
DNAJC6	0	1	8	0.125	Liver sinusoidal_like TEC
NRG2	0	1	8	0.125	Liver sinusoidal_like TEC
IGSF11	0	1	8	0.125	Liver sinusoidal_like TEC
RP11-620J15.2	0	1	8	0.125	Liver sinusoidal_like TEC
SHC3	0	1	8	0.125	Liver sinusoidal_like TEC
EYA2	0	1	8	0.125	Liver sinusoidal_like TEC
DOCK7	0	1	8	0.125	Liver sinusoidal_like TEC
EGFEM1P	0	1	8	0.125	Liver sinusoidal_like TEC
OTUD7A	0	1	8	0.125	Liver sinusoidal_like TEC
NOS1AP	0	1	8	0.125	Liver sinusoidal_like TEC
KCNMB2-AS1	0	1	8	0.125	Liver sinusoidal_like TEC
PPM1E	0	1	8	0.125	Liver sinusoidal_like TEC
FZD3	0	1	8	0.125	Liver sinusoidal_like TEC
PVT1	0	1	8	0.125	Liver sinusoidal_like TEC
TLN2	0	1	8	0.125	Liver sinusoidal_like TEC
SNHG14	0	1	8	0.125	Liver sinusoidal_like TEC
ABAT	0	1	8	0.125	Liver sinusoidal_like TEC
PALLD	0	1	8	0.125	Liver sinusoidal_like TEC
TAPT1-AS1	0	1	8	0.125	Liver sinusoidal_like TEC
CREB5	0	1	8	0.125	Liver sinusoidal_like TEC
ENTPD1-AS1	0	1	8	0.125	Liver sinusoidal_like TEC
PSD3	0	1	8	0.125	Liver sinusoidal_like TEC
OPHN1	0	1	8	0.125	Liver sinusoidal_like TEC
SLC44A1	0	1	8	0.125	Liver sinusoidal_like TEC
FREM2	0	1	8	0.125	Liver sinusoidal_like TEC
CHL1	0	1	8	0.125	Liver sinusoidal_like TEC
ZNF608	0	1	8	0.125	Liver sinusoidal_like TEC
CAPS2	0	1	8	0.125	Liver sinusoidal_like TEC
EGFR	0	1	8	0.125	Liver sinusoidal_like TEC
DNM1	0	1	8	0.125	Liver sinusoidal_like TEC
ATP8A1	0	1	8	0.125	Liver sinusoidal_like TEC
RP11-692D12.1	0	1	8	0.125	Liver sinusoidal_like TEC
FAM189A2	0	1	8	0.125	Liver sinusoidal_like TEC
EPHB1	0	1	8	0.125	Liver sinusoidal_like TEC
KIF1B	0	1	8	0.125	Liver sinusoidal_like TEC
TMEM161B-AS1	0	1	8	0.125	Liver sinusoidal_like TEC
BMP7	0	1	8	0.125	Liver sinusoidal_like TEC
SYT17	0	1	8	0.125	Liver sinusoidal_like TEC
TRPS1	0	1	8	0.125	Liver sinusoidal_like TEC
RAVER2	0	1	8	0.125	Liver sinusoidal_like TEC
CTNNA3	0	1	8	0.125	Liver sinusoidal_like TEC
NTRK3	0	1	8	0.125	Liver sinusoidal_like TEC
ENOX1	0	1	8	0.125	Liver sinusoidal_like TEC
SACS	0	1	8	0.125	Liver sinusoidal_like TEC
LRRC4B	0	1	8	0.125	Liver sinusoidal_like TEC
AQP4	0	1	8	0.125	Liver sinusoidal_like TEC
BBS2	0	1	8	0.125	Liver sinusoidal_like TEC
GAREM1	0	1	8	0.125	Liver sinusoidal_like TEC
KIAA1958	0	1	8	0.125	Liver sinusoidal_like TEC
VCAN	0	1	8	0.125	Liver sinusoidal_like TEC
SEZ6L	0	1	8	0.125	Liver sinusoidal_like TEC
PKNOX2	0	1	8	0.125	Liver sinusoidal_like TEC
RAMP1	0	1	8	0.125	Liver sinusoidal_like TEC
TRIM2	0	1	8	0.125	Liver sinusoidal_like TEC
STXBP5L	0	1	8	0.125	Liver sinusoidal_like TEC
NRXN2	0	1	8	0.125	Liver sinusoidal_like TEC
SCD5	0	1	8	0.125	Liver sinusoidal_like TEC
GRK4	0	1	8	0.125	Liver sinusoidal_like TEC
PLEKHA5	0	1	8	0.125	Liver sinusoidal_like TEC
ANKS1B	0	1	8	0.125	Liver sinusoidal_like TEC
MAP2	0	1	8	0.125	Liver sinusoidal_like TEC
CADM1	0	1	8	0.125	Liver sinusoidal_like TEC
C21orf62-AS1	0	1	8	0.125	Liver sinusoidal_like TEC
RP11-13J10.1	0	1	8	0.125	Liver sinusoidal_like TEC
CECR2	0	1	8	0.125	Liver sinusoidal_like TEC
GLIS3	0	1	8	0.125	Liver sinusoidal_like TEC
ELMO1	0	1	8	0.125	Liver sinusoidal_like TEC
MSI2	1	8	8	1	TEC_PATJ high
NR6A1	1	7	8	0.875	TEC_PATJ high
PARD3	1	6	8	0.75	TEC_PATJ high
CDH1	1	6	8	0.75	TEC_PATJ high
PATJ	1	6	8	0.75	TEC_PATJ high
BAIAP2L1	1	6	8	0.75	TEC_PATJ high
RBM47	1	6	8	0.75	TEC_PATJ high
KANK1	1	6	8	0.75	TEC_PATJ high
COBL	1	6	8	0.75	TEC_PATJ high
ANK3	1	6	8	0.75	TEC_PATJ high
SHROOM3	1	6	8	0.75	TEC_PATJ high
BMPR1A	1	6	8	0.75	TEC_PATJ high
PLEKHA6	1	5	8	0.625	TEC_PATJ high
TPD52	1	5	8	0.625	TEC_PATJ high
CERS4	1	5	8	0.625	TEC_PATJ high
ADK	1	5	8	0.625	TEC_PATJ high
SOX6	1	5	8	0.625	TEC_PATJ high
SH3RF1	1	5	8	0.625	TEC_PATJ high
RUNX1	1	5	8	0.625	TEC_PATJ high
STK39	1	5	8	0.625	TEC_PATJ high
NEDD4L	1	5	8	0.625	TEC_PATJ high
EGFR	1	5	8	0.625	TEC_PATJ high
DHRSX	1	5	8	0.625	TEC_PATJ high
MYO5B	1	5	8	0.625	TEC_PATJ high
CERS6	1	5	8	0.625	TEC_PATJ high
NEAT1	1	5	8	0.625	TEC_PATJ high
ALCAM	1	5	8	0.625	TEC_PATJ high
FHIT	1	5	8	0.625	TEC_PATJ high
DANT2	1	5	8	0.625	TEC_PATJ high
2023-09-09	1	5	8	0.625	TEC_PATJ high
MAP3K13	1	5	8	0.625	TEC_PATJ high
GPHN	1	5	8	0.625	TEC_PATJ high
LLGL2	1	5	8	0.625	TEC_PATJ high
PVT1	1	5	8	0.625	TEC_PATJ high
ADGRA3	1	5	8	0.625	TEC_PATJ high
IMMP2L	1	5	8	0.625	TEC_PATJ high
MUC3A	1	5	8	0.625	TEC_PATJ high
SHANK2	1	5	8	0.625	TEC_PATJ high
TBL1XR1	1	5	8	0.625	TEC_PATJ high
AC093375.1	1	5	8	0.625	TEC_PATJ high
MACROD1	1	5	8	0.625	TEC_PATJ high
DLG1	1	5	8	0.625	TEC_PATJ high
KIAA1958	1	5	8	0.625	TEC_PATJ high
ATP2A2	1	5	8	0.625	TEC_PATJ high
LARGE1	1	5	8	0.625	TEC_PATJ high
SMURF1	1	5	8	0.625	TEC_PATJ high
ARHGAP32	1	5	8	0.625	TEC_PATJ high
NOS1AP	1	5	8	0.625	TEC_PATJ high
GAREM1	1	5	8	0.625	TEC_PATJ high
LRIG1	1	5	8	0.625	TEC_PATJ high
SND1	1	5	8	0.625	TEC_PATJ high
MLPH	1	5	8	0.625	TEC_PATJ high
PTPRF	1	5	8	0.625	TEC_PATJ high
PTPRJ	1	5	8	0.625	TEC_PATJ high
FARP1	1	5	8	0.625	TEC_PATJ high
GALNT2	1	5	8	0.625	TEC_PATJ high
FGFR2	1	5	8	0.625	TEC_PATJ high
CECR2	1	5	8	0.625	TEC_PATJ high
NAALADL2	1	5	8	0.625	TEC_PATJ high
PSD3	1	5	8	0.625	TEC_PATJ high
DCAF6	1	4	8	0.5	TEC_PATJ high
DLEU1	1	4	8	0.5	TEC_PATJ high
ATP1B1	1	4	8	0.5	TEC_PATJ high
MYH14	1	4	8	0.5	TEC_PATJ high
TBL1X	1	4	8	0.5	TEC_PATJ high
LINC00511	1	4	8	0.5	TEC_PATJ high
TAOK3	1	4	8	0.5	TEC_PATJ high
KCNMA1	1	4	8	0.5	TEC_PATJ high
CADM1	1	4	8	0.5	TEC_PATJ high
SLC4A4	1	4	8	0.5	TEC_PATJ high
NFIX	1	4	8	0.5	TEC_PATJ high
NCOR2	1	4	8	0.5	TEC_PATJ high
SIPA1L3	1	4	8	0.5	TEC_PATJ high
SHTN1	1	4	8	0.5	TEC_PATJ high
CDK14	1	4	8	0.5	TEC_PATJ high
PON2	1	4	8	0.5	TEC_PATJ high
CYB5A	1	4	8	0.5	TEC_PATJ high
RP11-624L4.1	1	4	8	0.5	TEC_PATJ high
TCEA3	1	4	8	0.5	TEC_PATJ high
ERGIC1	1	4	8	0.5	TEC_PATJ high
MAP7	1	4	8	0.5	TEC_PATJ high
SORL1	1	4	8	0.5	TEC_PATJ high
WWOX	1	4	8	0.5	TEC_PATJ high
MAGED1	1	4	8	0.5	TEC_PATJ high
SDC4	1	4	8	0.5	TEC_PATJ high
COL27A1	1	4	8	0.5	TEC_PATJ high
EZR	1	4	8	0.5	TEC_PATJ high
EPB41L5	1	4	8	0.5	TEC_PATJ high
KAZN	1	4	8	0.5	TEC_PATJ high
NCKAP5	1	4	8	0.5	TEC_PATJ high
EXT1	1	4	8	0.5	TEC_PATJ high
CCDC57	1	4	8	0.5	TEC_PATJ high
LGR4	1	4	8	0.5	TEC_PATJ high
LPP	1	4	8	0.5	TEC_PATJ high
DTNA	1	4	8	0.5	TEC_PATJ high
SLC39A11	1	4	8	0.5	TEC_PATJ high
HLCS	1	4	8	0.5	TEC_PATJ high
ABAT	1	4	8	0.5	TEC_PATJ high
EPB41L1	1	4	8	0.5	TEC_PATJ high
C4orf19	1	4	8	0.5	TEC_PATJ high
GTF2IRD1	1	4	8	0.5	TEC_PATJ high
CXXC5	1	4	8	0.5	TEC_PATJ high
ECHDC2	1	4	8	0.5	TEC_PATJ high
FAM160A1	1	4	8	0.5	TEC_PATJ high
FASN	1	4	8	0.5	TEC_PATJ high
FAAH2	1	4	8	0.5	TEC_PATJ high
SMAD3	1	4	8	0.5	TEC_PATJ high
NEBL	1	4	8	0.5	TEC_PATJ high
MACROD2	1	4	8	0.5	TEC_PATJ high
ELL2	1	4	8	0.5	TEC_PATJ high
LRBA	1	4	8	0.5	TEC_PATJ high
OCLN	1	4	8	0.5	TEC_PATJ high
SFXN5	1	4	8	0.5	TEC_PATJ high
POU6F2	1	4	8	0.5	TEC_PATJ high
SAMD12	1	4	8	0.5	TEC_PATJ high
FAT1	1	4	8	0.5	TEC_PATJ high
CHST9	1	4	8	0.5	TEC_PATJ high
ITPR2	1	4	8	0.5	TEC_PATJ high
PTPN13	1	4	8	0.5	TEC_PATJ high
TTC39C	1	4	8	0.5	TEC_PATJ high
IQGAP2	1	4	8	0.5	TEC_PATJ high
TMEM63A	1	4	8	0.5	TEC_PATJ high
CLMN	1	4	8	0.5	TEC_PATJ high
MEGF9	1	4	8	0.5	TEC_PATJ high
SMIM14	1	4	8	0.5	TEC_PATJ high
TNIK	1	4	8	0.5	TEC_PATJ high
DHCR24	1	4	8	0.5	TEC_PATJ high
ABHD2	1	4	8	0.5	TEC_PATJ high
DNAH14	1	4	8	0.5	TEC_PATJ high
CUX1	1	4	8	0.5	TEC_PATJ high
FOXP4	1	4	8	0.5	TEC_PATJ high
ABCD3	1	4	8	0.5	TEC_PATJ high
MIR100HG	1	4	8	0.5	TEC_PATJ high
PRKAG2	1	4	8	0.5	TEC_PATJ high
ZHX2	1	4	8	0.5	TEC_PATJ high
BCL6	1	4	8	0.5	TEC_PATJ high
NFIC	1	4	8	0.5	TEC_PATJ high
GPR39	1	4	8	0.5	TEC_PATJ high
TTC6	1	4	8	0.5	TEC_PATJ high
RNF43	1	4	8	0.5	TEC_PATJ high
ZNF385B	1	4	8	0.5	TEC_PATJ high
WWC1	1	4	8	0.5	TEC_PATJ high
SLC22A23	1	4	8	0.5	TEC_PATJ high
GRAMD3	1	4	8	0.5	TEC_PATJ high
PDGFC	1	4	8	0.5	TEC_PATJ high
ABCC3	1	4	8	0.5	TEC_PATJ high
TNS3	1	4	8	0.5	TEC_PATJ high
TNRC18	1	4	8	0.5	TEC_PATJ high
VWA8	1	4	8	0.5	TEC_PATJ high
ESRRG	1	4	8	0.5	TEC_PATJ high
OLA1	1	4	8	0.5	TEC_PATJ high
TACC2	1	4	8	0.5	TEC_PATJ high
TRAF3	1	4	8	0.5	TEC_PATJ high
NCOA2	1	4	8	0.5	TEC_PATJ high
NEK6	1	4	8	0.5	TEC_PATJ high
NEO1	1	4	8	0.5	TEC_PATJ high
CEP70	1	4	8	0.5	TEC_PATJ high
CTNND2	1	4	8	0.5	TEC_PATJ high
TOX3	1	4	8	0.5	TEC_PATJ high
DENND1B	1	4	8	0.5	TEC_PATJ high
CYP2B7P	1	4	8	0.5	TEC_PATJ high
VMP1	1	4	8	0.5	TEC_PATJ high
ATXN1	1	4	8	0.5	TEC_PATJ high
VKORC1L1	1	4	8	0.5	TEC_PATJ high
AGAP1	1	4	8	0.5	TEC_PATJ high
MALAT1	1	4	8	0.5	TEC_PATJ high
DIP2B	1	4	8	0.5	TEC_PATJ high
TRAPPC9	1	4	8	0.5	TEC_PATJ high
PLEKHA5	1	4	8	0.5	TEC_PATJ high
PTPRK	1	4	8	0.5	TEC_PATJ high
RORA	1	4	8	0.5	TEC_PATJ high
PLEKHA7	1	4	8	0.5	TEC_PATJ high
NAV2	1	4	8	0.5	TEC_PATJ high
PUM2	1	4	8	0.5	TEC_PATJ high
SIPA1L1	1	4	8	0.5	TEC_PATJ high
LRP1B	1	4	8	0.5	TEC_PATJ high
BCKDHB	1	4	8	0.5	TEC_PATJ high
SETBP1	1	3	8	0.375	TEC_PATJ high
RP11-467H10.2	1	3	8	0.375	TEC_PATJ high
MTSS1	1	3	8	0.375	TEC_PATJ high
MTUS1	1	3	8	0.375	TEC_PATJ high
NFE2L2	1	3	8	0.375	TEC_PATJ high
HNF1A-AS1	1	3	8	0.375	TEC_PATJ high
PCSK6	1	3	8	0.375	TEC_PATJ high
DDAH1	1	3	8	0.375	TEC_PATJ high
CGNL1	1	3	8	0.375	TEC_PATJ high
RP11-108K3.1	1	3	8	0.375	TEC_PATJ high
LINC00969	1	3	8	0.375	TEC_PATJ high
FAM110B	1	3	8	0.375	TEC_PATJ high
MGST1	1	3	8	0.375	TEC_PATJ high
ZNF516	1	3	8	0.375	TEC_PATJ high
TBC1D8	1	3	8	0.375	TEC_PATJ high
PPL	1	3	8	0.375	TEC_PATJ high
CHCHD6	1	3	8	0.375	TEC_PATJ high
ACSF2	1	3	8	0.375	TEC_PATJ high
DMXL1	1	3	8	0.375	TEC_PATJ high
DHRS3	1	3	8	0.375	TEC_PATJ high
LMCD1-AS1	1	3	8	0.375	TEC_PATJ high
ATXN2	1	3	8	0.375	TEC_PATJ high
CRTC1	1	3	8	0.375	TEC_PATJ high
UBAC2	1	3	8	0.375	TEC_PATJ high
RALGPS1	1	3	8	0.375	TEC_PATJ high
RXRA	1	3	8	0.375	TEC_PATJ high
MAGI3	1	3	8	0.375	TEC_PATJ high
PPFIBP2	1	3	8	0.375	TEC_PATJ high
EPS8	1	3	8	0.375	TEC_PATJ high
CPS1	1	3	8	0.375	TEC_PATJ high
TFDP2	1	3	8	0.375	TEC_PATJ high
SPATA6L	1	3	8	0.375	TEC_PATJ high
VEGFA	1	3	8	0.375	TEC_PATJ high
ZNF618	1	3	8	0.375	TEC_PATJ high
UNC13B	1	3	8	0.375	TEC_PATJ high
DSP	1	3	8	0.375	TEC_PATJ high
SCMH1	1	3	8	0.375	TEC_PATJ high
ACVR1	1	3	8	0.375	TEC_PATJ high
CSAD	1	3	8	0.375	TEC_PATJ high
CCDC91	1	3	8	0.375	TEC_PATJ high
DPF3	1	3	8	0.375	TEC_PATJ high
GATAD2B	1	3	8	0.375	TEC_PATJ high
RNF130	1	3	8	0.375	TEC_PATJ high
RORC	1	3	8	0.375	TEC_PATJ high
PCNX2	1	3	8	0.375	TEC_PATJ high
GTF2I	1	3	8	0.375	TEC_PATJ high
ZNF254	1	3	8	0.375	TEC_PATJ high
SLC16A2	1	3	8	0.375	TEC_PATJ high
ZKSCAN1	1	3	8	0.375	TEC_PATJ high
SNTB1	1	3	8	0.375	TEC_PATJ high
DAP	1	3	8	0.375	TEC_PATJ high
UBAP1	1	3	8	0.375	TEC_PATJ high
FOXP2	1	3	8	0.375	TEC_PATJ high
DAB1	1	3	8	0.375	TEC_PATJ high
C9orf3	1	3	8	0.375	TEC_PATJ high
AGTR1	1	3	8	0.375	TEC_PATJ high
STRBP	1	3	8	0.375	TEC_PATJ high
TTC3	1	3	8	0.375	TEC_PATJ high
SLC7A2	1	3	8	0.375	TEC_PATJ high
PTPRN2	1	3	8	0.375	TEC_PATJ high
FAM49B	1	3	8	0.375	TEC_PATJ high
PAK1	1	3	8	0.375	TEC_PATJ high
RSRC1	1	3	8	0.375	TEC_PATJ high
ATP9A	1	3	8	0.375	TEC_PATJ high
ABCC6	1	3	8	0.375	TEC_PATJ high
BRWD1	1	3	8	0.375	TEC_PATJ high
ITGB5	1	3	8	0.375	TEC_PATJ high
CKMT2-AS1	1	3	8	0.375	TEC_PATJ high
LARP1B	1	3	8	0.375	TEC_PATJ high
SMG7	1	3	8	0.375	TEC_PATJ high
ORC4	1	3	8	0.375	TEC_PATJ high
ARHGAP35	1	3	8	0.375	TEC_PATJ high
CAMKMT	1	3	8	0.375	TEC_PATJ high
KLF12	1	3	8	0.375	TEC_PATJ high
GBF1	1	3	8	0.375	TEC_PATJ high
YAP1	1	3	8	0.375	TEC_PATJ high
TCF20	1	3	8	0.375	TEC_PATJ high
ENAH	1	3	8	0.375	TEC_PATJ high
CARMIL1	1	3	8	0.375	TEC_PATJ high
SLC44A1	1	3	8	0.375	TEC_PATJ high
ERRFI1	1	3	8	0.375	TEC_PATJ high
CASK	1	3	8	0.375	TEC_PATJ high
FAM214A	1	3	8	0.375	TEC_PATJ high
RREB1	1	3	8	0.375	TEC_PATJ high
NBEAL1	1	3	8	0.375	TEC_PATJ high
HDLBP	1	3	8	0.375	TEC_PATJ high
HNRNPC	1	3	8	0.375	TEC_PATJ high
AIG1	1	3	8	0.375	TEC_PATJ high
ADCY9	1	3	8	0.375	TEC_PATJ high
TLK1	1	3	8	0.375	TEC_PATJ high
MSH3	1	3	8	0.375	TEC_PATJ high
NT5DC1	1	3	8	0.375	TEC_PATJ high
WWP1	1	3	8	0.375	TEC_PATJ high
PID1	1	3	8	0.375	TEC_PATJ high
RNU4-1	1	3	8	0.375	TEC_PATJ high
LONP2	1	3	8	0.375	TEC_PATJ high
RRBP1	1	3	8	0.375	TEC_PATJ high
ABCA1	1	3	8	0.375	TEC_PATJ high
HSD17B4	1	3	8	0.375	TEC_PATJ high
GOLGA4	1	3	8	0.375	TEC_PATJ high
SRRM2	1	3	8	0.375	TEC_PATJ high
TXNDC11	1	3	8	0.375	TEC_PATJ high
HNF1B	1	3	8	0.375	TEC_PATJ high
GLCCI1	1	3	8	0.375	TEC_PATJ high
PPP6R2	1	3	8	0.375	TEC_PATJ high
SIL1	1	3	8	0.375	TEC_PATJ high
IL6R	1	3	8	0.375	TEC_PATJ high
SMYD3	1	3	8	0.375	TEC_PATJ high
REPS2	1	3	8	0.375	TEC_PATJ high
ZFAND3	1	3	8	0.375	TEC_PATJ high
MAPK10	1	3	8	0.375	TEC_PATJ high
CHKA	1	3	8	0.375	TEC_PATJ high
ASH1L	1	3	8	0.375	TEC_PATJ high
FOXP1	1	3	8	0.375	TEC_PATJ high
MUC4	1	3	8	0.375	TEC_PATJ high
CCDC6	1	3	8	0.375	TEC_PATJ high
LPGAT1	1	3	8	0.375	TEC_PATJ high
SDC1	1	3	8	0.375	TEC_PATJ high
DTNB	1	3	8	0.375	TEC_PATJ high
RAB10	1	3	8	0.375	TEC_PATJ high
USP54	1	3	8	0.375	TEC_PATJ high
UST	1	3	8	0.375	TEC_PATJ high
FRS2	1	3	8	0.375	TEC_PATJ high
ZCCHC7	1	3	8	0.375	TEC_PATJ high
ACACA	1	3	8	0.375	TEC_PATJ high
KCNMB2-AS1	1	3	8	0.375	TEC_PATJ high
GCLC	1	3	8	0.375	TEC_PATJ high
DAG1	1	3	8	0.375	TEC_PATJ high
GLUL	1	3	8	0.375	TEC_PATJ high
HIBADH	1	3	8	0.375	TEC_PATJ high
PIK3R1	1	3	8	0.375	TEC_PATJ high
PLXNB1	1	3	8	0.375	TEC_PATJ high
CDK19	1	3	8	0.375	TEC_PATJ high
PTPN3	1	3	8	0.375	TEC_PATJ high
MAST4	1	3	8	0.375	TEC_PATJ high
AC013461.1	1	3	8	0.375	TEC_PATJ high
R3HDM2	1	3	8	0.375	TEC_PATJ high
DGKD	1	3	8	0.375	TEC_PATJ high
ZNRF3	1	3	8	0.375	TEC_PATJ high
KIAA0319L	1	3	8	0.375	TEC_PATJ high
TYW1B	1	3	8	0.375	TEC_PATJ high
HNF4A	1	3	8	0.375	TEC_PATJ high
SORCS2	1	3	8	0.375	TEC_PATJ high
PCBD2	1	3	8	0.375	TEC_PATJ high
PAWR	1	3	8	0.375	TEC_PATJ high
AHCYL2	1	3	8	0.375	TEC_PATJ high
PTP4A1	1	3	8	0.375	TEC_PATJ high
COA1	1	3	8	0.375	TEC_PATJ high
SERINC5	1	3	8	0.375	TEC_PATJ high
THRB	1	3	8	0.375	TEC_PATJ high
TEAD1	1	3	8	0.375	TEC_PATJ high
ATRN	1	3	8	0.375	TEC_PATJ high
AC034220.3	1	3	8	0.375	TEC_PATJ high
SRCIN1	1	3	8	0.375	TEC_PATJ high
ARHGEF26	1	3	8	0.375	TEC_PATJ high
C3	1	3	8	0.375	TEC_PATJ high
TMC5	1	3	8	0.375	TEC_PATJ high
ZFAND6	1	3	8	0.375	TEC_PATJ high
LRP1	1	3	8	0.375	TEC_PATJ high
NOTCH2	1	3	8	0.375	TEC_PATJ high
DIAPH1	1	3	8	0.375	TEC_PATJ high
MREG	1	3	8	0.375	TEC_PATJ high
SLC24A3	1	3	8	0.375	TEC_PATJ high
GREB1L	1	3	8	0.375	TEC_PATJ high
MTSS1L	1	3	8	0.375	TEC_PATJ high
RALGPS2	1	3	8	0.375	TEC_PATJ high
TNRC6A	1	3	8	0.375	TEC_PATJ high
EML4	1	3	8	0.375	TEC_PATJ high
DMD	1	3	8	0.375	TEC_PATJ high
PBX1	1	3	8	0.375	TEC_PATJ high
OSBPL6	1	3	8	0.375	TEC_PATJ high
ZBTB7B	1	3	8	0.375	TEC_PATJ high
LINC01344	1	3	8	0.375	TEC_PATJ high
TENM1	1	3	8	0.375	TEC_PATJ high
RP11-191L9.4	1	3	8	0.375	TEC_PATJ high
MGLL	1	3	8	0.375	TEC_PATJ high
GNAO1	1	3	8	0.375	TEC_PATJ high
CDH2	1	3	8	0.375	TEC_PATJ high
SEMA4B	1	3	8	0.375	TEC_PATJ high
TMEM63B	1	3	8	0.375	TEC_PATJ high
DLG2	1	3	8	0.375	TEC_PATJ high
FAM168A	1	3	8	0.375	TEC_PATJ high
GLIS3	1	3	8	0.375	TEC_PATJ high
BACH2	1	3	8	0.375	TEC_PATJ high
ARHGAP42	1	3	8	0.375	TEC_PATJ high
AGMO	1	3	8	0.375	TEC_PATJ high
GFRA1	1	3	8	0.375	TEC_PATJ high
SPIRE2	1	3	8	0.375	TEC_PATJ high
SLC9A3R1	1	3	8	0.375	TEC_PATJ high
NTN1	1	3	8	0.375	TEC_PATJ high
ADGRV1	1	3	8	0.375	TEC_PATJ high
NFIA	1	3	8	0.375	TEC_PATJ high
STRN3	1	3	8	0.375	TEC_PATJ high
GLDC	1	3	8	0.375	TEC_PATJ high
HPN	1	3	8	0.375	TEC_PATJ high
THSD4	1	3	8	0.375	TEC_PATJ high
TOM1L1	1	3	8	0.375	TEC_PATJ high
NUP210	1	3	8	0.375	TEC_PATJ high
CACNA1D	1	3	8	0.375	TEC_PATJ high
SCN8A	1	3	8	0.375	TEC_PATJ high
LINC00862	1	3	8	0.375	TEC_PATJ high
MICU1	1	3	8	0.375	TEC_PATJ high
SUGCT	1	3	8	0.375	TEC_PATJ high
AR	1	3	8	0.375	TEC_PATJ high
FAM184A	1	3	8	0.375	TEC_PATJ high
SHROOM1	1	3	8	0.375	TEC_PATJ high
KCND3	1	3	8	0.375	TEC_PATJ high
FAM19A5	1	3	8	0.375	TEC_PATJ high
IRS2	1	3	8	0.375	TEC_PATJ high
ZFHX4	1	3	8	0.375	TEC_PATJ high
ZBTB20	1	3	8	0.375	TEC_PATJ high
GRB14	1	3	8	0.375	TEC_PATJ high
KIAA0232	1	3	8	0.375	TEC_PATJ high
DAPK1	1	3	8	0.375	TEC_PATJ high
GPC6	1	3	8	0.375	TEC_PATJ high
TBC1D14	1	3	8	0.375	TEC_PATJ high
HMGCS2	1	3	8	0.375	TEC_PATJ high
LHPP	1	3	8	0.375	TEC_PATJ high
BDH1	1	3	8	0.375	TEC_PATJ high
PSD4	1	3	8	0.375	TEC_PATJ high
RGS7	1	3	8	0.375	TEC_PATJ high
SCNN1A	1	3	8	0.375	TEC_PATJ high
ATP13A4	1	3	8	0.375	TEC_PATJ high
CAMK1D	1	3	8	0.375	TEC_PATJ high
GPRC5A	1	3	8	0.375	TEC_PATJ high
FGGY	1	3	8	0.375	TEC_PATJ high
CLINT1	1	3	8	0.375	TEC_PATJ high
DOCK5	1	3	8	0.375	TEC_PATJ high
ATXN10	1	3	8	0.375	TEC_PATJ high
MSRA	1	3	8	0.375	TEC_PATJ high
AFF3	1	3	8	0.375	TEC_PATJ high
L3MBTL4	1	3	8	0.375	TEC_PATJ high
ESR1	1	3	8	0.375	TEC_PATJ high
PHLPP1	1	3	8	0.375	TEC_PATJ high
CLU	1	3	8	0.375	TEC_PATJ high
FNDC3A	1	3	8	0.375	TEC_PATJ high
CPEB4	1	3	8	0.375	TEC_PATJ high
SNHG14	1	3	8	0.375	TEC_PATJ high
FRK	1	3	8	0.375	TEC_PATJ high
TPRG1	1	3	8	0.375	TEC_PATJ high
MYO1B	1	3	8	0.375	TEC_PATJ high
ALOX12P2	1	3	8	0.375	TEC_PATJ high
SYT7	1	3	8	0.375	TEC_PATJ high
FGD4	1	3	8	0.375	TEC_PATJ high
ACTR3C	1	3	8	0.375	TEC_PATJ high
RHPN2	1	3	8	0.375	TEC_PATJ high
ERBB4	1	3	8	0.375	TEC_PATJ high
SOX5	1	3	8	0.375	TEC_PATJ high
GRHL2	1	3	8	0.375	TEC_PATJ high
SYT17	1	3	8	0.375	TEC_PATJ high
CHN2	1	3	8	0.375	TEC_PATJ high
SAMD4A	1	3	8	0.375	TEC_PATJ high
ARHGEF10L	1	3	8	0.375	TEC_PATJ high
LINC00894	1	3	8	0.375	TEC_PATJ high
HOMER2	1	2	8	0.25	TEC_PATJ high
RP1-60O19.1	1	2	8	0.25	TEC_PATJ high
LDLRAD4	1	2	8	0.25	TEC_PATJ high
CYP2C9	1	2	8	0.25	TEC_PATJ high
NNT	1	2	8	0.25	TEC_PATJ high
STT3B	1	2	8	0.25	TEC_PATJ high
DPYD	1	2	8	0.25	TEC_PATJ high
GPC5	1	2	8	0.25	TEC_PATJ high
CHD6	1	2	8	0.25	TEC_PATJ high
CRADD	1	2	8	0.25	TEC_PATJ high
CACNA1H	1	2	8	0.25	TEC_PATJ high
PAH	1	2	8	0.25	TEC_PATJ high
FTX	1	2	8	0.25	TEC_PATJ high
WDR33	1	2	8	0.25	TEC_PATJ high
TAPT1	1	2	8	0.25	TEC_PATJ high
GIGYF2	1	2	8	0.25	TEC_PATJ high
A1CF	1	2	8	0.25	TEC_PATJ high
ADIPOR2	1	2	8	0.25	TEC_PATJ high
SLC22A1	1	2	8	0.25	TEC_PATJ high
RP11-444D3.1	1	2	8	0.25	TEC_PATJ high
ATL2	1	2	8	0.25	TEC_PATJ high
EBNA1BP2	1	2	8	0.25	TEC_PATJ high
ANXA4	1	2	8	0.25	TEC_PATJ high
CUX2	1	2	8	0.25	TEC_PATJ high
TET2	1	2	8	0.25	TEC_PATJ high
NPEPPS	1	2	8	0.25	TEC_PATJ high
HGD	1	2	8	0.25	TEC_PATJ high
NRIP1	1	2	8	0.25	TEC_PATJ high
CHCHD3	1	2	8	0.25	TEC_PATJ high
IGF2	1	2	8	0.25	TEC_PATJ high
MYO1E	1	2	8	0.25	TEC_PATJ high
WDR72	1	2	8	0.25	TEC_PATJ high
ASPG	1	2	8	0.25	TEC_PATJ high
GCNT2	1	2	8	0.25	TEC_PATJ high
MIR29A	1	2	8	0.25	TEC_PATJ high
TTR	1	2	8	0.25	TEC_PATJ high
RP11-6B4.1	1	2	8	0.25	TEC_PATJ high
MT-ATP8	1	2	8	0.25	TEC_PATJ high
FGA	1	2	8	0.25	TEC_PATJ high
ATP13A3	1	2	8	0.25	TEC_PATJ high
SUCLG2	1	2	8	0.25	TEC_PATJ high
ARID1A	1	2	8	0.25	TEC_PATJ high
ASS1	1	2	8	0.25	TEC_PATJ high
ZMYM2	1	2	8	0.25	TEC_PATJ high
MT-CO3	1	2	8	0.25	TEC_PATJ high
ABCC2	1	2	8	0.25	TEC_PATJ high
EVI5	1	2	8	0.25	TEC_PATJ high
RBM33	1	2	8	0.25	TEC_PATJ high
PALM2-AKAP2	1	2	8	0.25	TEC_PATJ high
MCC	1	2	8	0.25	TEC_PATJ high
GRID1	1	2	8	0.25	TEC_PATJ high
SLC13A5	1	2	8	0.25	TEC_PATJ high
WDR27	1	2	8	0.25	TEC_PATJ high
FMO5	1	2	8	0.25	TEC_PATJ high
TMPRSS2	1	2	8	0.25	TEC_PATJ high
FTCD	1	2	8	0.25	TEC_PATJ high
AMBP	1	2	8	0.25	TEC_PATJ high
ADRA1A	1	2	8	0.25	TEC_PATJ high
FANCC	1	2	8	0.25	TEC_PATJ high
LRIG3	1	2	8	0.25	TEC_PATJ high
FIGN	1	2	8	0.25	TEC_PATJ high
POM121	1	2	8	0.25	TEC_PATJ high
SLC28A1	1	2	8	0.25	TEC_PATJ high
HDAC9	1	2	8	0.25	TEC_PATJ high
C9	1	2	8	0.25	TEC_PATJ high
MTMR12	1	2	8	0.25	TEC_PATJ high
CPT1A	1	2	8	0.25	TEC_PATJ high
SRGAP1	1	2	8	0.25	TEC_PATJ high
SIK3	1	2	8	0.25	TEC_PATJ high
HP1BP3	1	2	8	0.25	TEC_PATJ high
EPB41	1	2	8	0.25	TEC_PATJ high
ATF7IP2	1	2	8	0.25	TEC_PATJ high
EPN2	1	2	8	0.25	TEC_PATJ high
TOX	1	2	8	0.25	TEC_PATJ high
AKAP6	1	2	8	0.25	TEC_PATJ high
BHMT	1	2	8	0.25	TEC_PATJ high
NHSL1	1	2	8	0.25	TEC_PATJ high
TRIM24	1	2	8	0.25	TEC_PATJ high
TANC2	1	2	8	0.25	TEC_PATJ high
AGPAT3	1	2	8	0.25	TEC_PATJ high
TPM1	1	2	8	0.25	TEC_PATJ high
HNRNPU	1	2	8	0.25	TEC_PATJ high
MAPKAP1	1	2	8	0.25	TEC_PATJ high
LCOR	1	2	8	0.25	TEC_PATJ high
WWP2	1	2	8	0.25	TEC_PATJ high
EEF1D	1	2	8	0.25	TEC_PATJ high
CELF2	1	2	8	0.25	TEC_PATJ high
CTIF	1	2	8	0.25	TEC_PATJ high
SDC2	1	2	8	0.25	TEC_PATJ high
DECR1	1	2	8	0.25	TEC_PATJ high
RP11-704M14.1	1	2	8	0.25	TEC_PATJ high
TPST1	1	2	8	0.25	TEC_PATJ high
ANKFN1	1	2	8	0.25	TEC_PATJ high
TTC28-AS1	1	2	8	0.25	TEC_PATJ high
SH2D4A	1	2	8	0.25	TEC_PATJ high
PTMS	1	2	8	0.25	TEC_PATJ high
GAB2	1	2	8	0.25	TEC_PATJ high
CD99L2	1	2	8	0.25	TEC_PATJ high
HIPK2	1	2	8	0.25	TEC_PATJ high
PHC3	1	2	8	0.25	TEC_PATJ high
GREM2	1	2	8	0.25	TEC_PATJ high
RAB31	1	2	8	0.25	TEC_PATJ high
ACMSD	1	2	8	0.25	TEC_PATJ high
GPT2	1	2	8	0.25	TEC_PATJ high
SLC23A2	1	2	8	0.25	TEC_PATJ high
RNF165	1	2	8	0.25	TEC_PATJ high
PTPRD	1	2	8	0.25	TEC_PATJ high
GALNT11	1	2	8	0.25	TEC_PATJ high
CLIP1	1	2	8	0.25	TEC_PATJ high
UBL3	1	2	8	0.25	TEC_PATJ high
MAT1A	1	2	8	0.25	TEC_PATJ high
NFX1	1	2	8	0.25	TEC_PATJ high
CYP2A7	1	2	8	0.25	TEC_PATJ high
MGMT	1	2	8	0.25	TEC_PATJ high
SPRED2	1	2	8	0.25	TEC_PATJ high
CNNM2	1	2	8	0.25	TEC_PATJ high
ST5	1	2	8	0.25	TEC_PATJ high
PIK3C2G	1	2	8	0.25	TEC_PATJ high
AHI1	1	2	8	0.25	TEC_PATJ high
LPIN2	1	2	8	0.25	TEC_PATJ high
MLLT3	1	2	8	0.25	TEC_PATJ high
CYP2E1	1	2	8	0.25	TEC_PATJ high
MYO16	1	2	8	0.25	TEC_PATJ high
PARN	1	2	8	0.25	TEC_PATJ high
TKFC	1	2	8	0.25	TEC_PATJ high
MTR	1	2	8	0.25	TEC_PATJ high
SRD5A2	1	2	8	0.25	TEC_PATJ high
KCNQ1OT1	1	2	8	0.25	TEC_PATJ high
OLFM2	1	2	8	0.25	TEC_PATJ high
CTDSPL	1	2	8	0.25	TEC_PATJ high
PMEPA1	1	2	8	0.25	TEC_PATJ high
NDST1	1	2	8	0.25	TEC_PATJ high
UBAP2L	1	2	8	0.25	TEC_PATJ high
F11	1	2	8	0.25	TEC_PATJ high
PRKCA	1	2	8	0.25	TEC_PATJ high
TBCA	1	2	8	0.25	TEC_PATJ high
PEX14	1	2	8	0.25	TEC_PATJ high
LRP5	1	2	8	0.25	TEC_PATJ high
LINC01376	1	2	8	0.25	TEC_PATJ high
CHD7	1	2	8	0.25	TEC_PATJ high
MVB12B	1	2	8	0.25	TEC_PATJ high
TMCC1	1	2	8	0.25	TEC_PATJ high
DPH6	1	2	8	0.25	TEC_PATJ high
JAZF1	1	2	8	0.25	TEC_PATJ high
CNTLN	1	2	8	0.25	TEC_PATJ high
SIK2	1	2	8	0.25	TEC_PATJ high
AEBP2	1	2	8	0.25	TEC_PATJ high
SERGEF	1	2	8	0.25	TEC_PATJ high
MAOB	1	2	8	0.25	TEC_PATJ high
ACSL3	1	2	8	0.25	TEC_PATJ high
ZFHX3	1	2	8	0.25	TEC_PATJ high
ARL8B	1	2	8	0.25	TEC_PATJ high
PPP1R12B	1	2	8	0.25	TEC_PATJ high
ZNF644	1	2	8	0.25	TEC_PATJ high
CYP3A4	1	2	8	0.25	TEC_PATJ high
NR1I2	1	2	8	0.25	TEC_PATJ high
GLYAT	1	2	8	0.25	TEC_PATJ high
SYBU	1	2	8	0.25	TEC_PATJ high
RP11-548L20.1	1	2	8	0.25	TEC_PATJ high
NAMPT	1	2	8	0.25	TEC_PATJ high
JUP	1	2	8	0.25	TEC_PATJ high
RP11-627G23.1	1	2	8	0.25	TEC_PATJ high
MYO18A	1	2	8	0.25	TEC_PATJ high
CYP4F3	1	2	8	0.25	TEC_PATJ high
AC022816.2	1	2	8	0.25	TEC_PATJ high
ACSM2A	1	2	8	0.25	TEC_PATJ high
MICAL3	1	2	8	0.25	TEC_PATJ high
KIF21A	1	2	8	0.25	TEC_PATJ high
SLC6A1	1	2	8	0.25	TEC_PATJ high
JPX	1	2	8	0.25	TEC_PATJ high
IGF2BP2	1	2	8	0.25	TEC_PATJ high
KLHDC10	1	2	8	0.25	TEC_PATJ high
UBR5	1	2	8	0.25	TEC_PATJ high
LIPC	1	2	8	0.25	TEC_PATJ high
C4BPA	1	2	8	0.25	TEC_PATJ high
KCCAT211	1	2	8	0.25	TEC_PATJ high
FAM102A	1	2	8	0.25	TEC_PATJ high
DIAPH2	1	2	8	0.25	TEC_PATJ high
MLIP	1	2	8	0.25	TEC_PATJ high
GMDS-AS1	1	2	8	0.25	TEC_PATJ high
GATS	1	2	8	0.25	TEC_PATJ high
SLC45A4	1	2	8	0.25	TEC_PATJ high
SDK1	1	2	8	0.25	TEC_PATJ high
ACACB	1	2	8	0.25	TEC_PATJ high
LIMD1	1	2	8	0.25	TEC_PATJ high
LMO3	1	2	8	0.25	TEC_PATJ high
A2M	1	2	8	0.25	TEC_PATJ high
FGF12	1	2	8	0.25	TEC_PATJ high
PAPSS2	1	2	8	0.25	TEC_PATJ high
ALDH1L1	1	2	8	0.25	TEC_PATJ high
BRD4	1	2	8	0.25	TEC_PATJ high
SLCO1B1	1	2	8	0.25	TEC_PATJ high
FOXN3	1	2	8	0.25	TEC_PATJ high
UBE2G1	1	2	8	0.25	TEC_PATJ high
TENM4	1	2	8	0.25	TEC_PATJ high
CDK5RAP2	1	2	8	0.25	TEC_PATJ high
PTPN2	1	2	8	0.25	TEC_PATJ high
TXNRD1	1	2	8	0.25	TEC_PATJ high
AKR1C8P	1	2	8	0.25	TEC_PATJ high
C1GALT1	1	2	8	0.25	TEC_PATJ high
TMEM178B	1	2	8	0.25	TEC_PATJ high
LMTK2	1	2	8	0.25	TEC_PATJ high
MCTP2	1	2	8	0.25	TEC_PATJ high
SRGAP3	1	2	8	0.25	TEC_PATJ high
CCSER1	1	2	8	0.25	TEC_PATJ high
ZFPM1	1	2	8	0.25	TEC_PATJ high
SPP2	1	2	8	0.25	TEC_PATJ high
PTK2	1	2	8	0.25	TEC_PATJ high
CAMK2D	1	2	8	0.25	TEC_PATJ high
SPIDR	1	2	8	0.25	TEC_PATJ high
MASP2	1	2	8	0.25	TEC_PATJ high
AOX1	1	2	8	0.25	TEC_PATJ high
CLDN14	1	2	8	0.25	TEC_PATJ high
ABCG5	1	2	8	0.25	TEC_PATJ high
MBP	1	2	8	0.25	TEC_PATJ high
SLC38A4	1	2	8	0.25	TEC_PATJ high
AP000472.2	1	2	8	0.25	TEC_PATJ high
RANBP9	1	2	8	0.25	TEC_PATJ high
TMPRSS6	1	2	8	0.25	TEC_PATJ high
STK3	1	2	8	0.25	TEC_PATJ high
SCFD2	1	2	8	0.25	TEC_PATJ high
SPATS2L	1	2	8	0.25	TEC_PATJ high
PPARGC1A	1	2	8	0.25	TEC_PATJ high
PRKCZ	1	2	8	0.25	TEC_PATJ high
DPP9	1	2	8	0.25	TEC_PATJ high
ATF6	1	2	8	0.25	TEC_PATJ high
PPP2R2D	1	2	8	0.25	TEC_PATJ high
SLC1A2	1	2	8	0.25	TEC_PATJ high
SH3D19	1	2	8	0.25	TEC_PATJ high
SLC20A2	1	2	8	0.25	TEC_PATJ high
GFOD1	1	2	8	0.25	TEC_PATJ high
C5	1	2	8	0.25	TEC_PATJ high
CNTN3	1	2	8	0.25	TEC_PATJ high
RP11-545J16.1	1	2	8	0.25	TEC_PATJ high
ELOVL6	1	2	8	0.25	TEC_PATJ high
ALDH1A2	1	2	8	0.25	TEC_PATJ high
C4BPB	1	2	8	0.25	TEC_PATJ high
GHR	1	2	8	0.25	TEC_PATJ high
HLF	1	2	8	0.25	TEC_PATJ high
HAO1	1	2	8	0.25	TEC_PATJ high
CYP3A43	1	2	8	0.25	TEC_PATJ high
CYP4A22	1	2	8	0.25	TEC_PATJ high
RP11-798K3.2	1	2	8	0.25	TEC_PATJ high
TSNARE1	1	2	8	0.25	TEC_PATJ high
HRG	1	2	8	0.25	TEC_PATJ high
EPS8L2	1	2	8	0.25	TEC_PATJ high
PAPD5	1	2	8	0.25	TEC_PATJ high
SERPING1	1	2	8	0.25	TEC_PATJ high
NECTIN3	1	2	8	0.25	TEC_PATJ high
BAAT	1	2	8	0.25	TEC_PATJ high
ADORA2A-AS1	1	2	8	0.25	TEC_PATJ high
RP11-96H19.1	1	2	8	0.25	TEC_PATJ high
MTTP	1	2	8	0.25	TEC_PATJ high
PDE11A	1	2	8	0.25	TEC_PATJ high
PFKFB1	1	2	8	0.25	TEC_PATJ high
ACSM2B	1	2	8	0.25	TEC_PATJ high
MLXIPL	1	2	8	0.25	TEC_PATJ high
PLS3	1	2	8	0.25	TEC_PATJ high
ELOVL2	1	2	8	0.25	TEC_PATJ high
C2orf72	1	2	8	0.25	TEC_PATJ high
AQP9	1	2	8	0.25	TEC_PATJ high
SDCCAG8	1	2	8	0.25	TEC_PATJ high
ANP32A	1	2	8	0.25	TEC_PATJ high
HNF4G	1	2	8	0.25	TEC_PATJ high
UPB1	1	2	8	0.25	TEC_PATJ high
RP11-115J16.1	1	2	8	0.25	TEC_PATJ high
RANBP10	1	2	8	0.25	TEC_PATJ high
C3P1	1	2	8	0.25	TEC_PATJ high
FAM155A	1	2	8	0.25	TEC_PATJ high
BCL2L1	1	2	8	0.25	TEC_PATJ high
ABCG8	1	2	8	0.25	TEC_PATJ high
C1orf168	1	2	8	0.25	TEC_PATJ high
KANSL1L	1	2	8	0.25	TEC_PATJ high
MIR122	1	2	8	0.25	TEC_PATJ high
AUH	1	2	8	0.25	TEC_PATJ high
TMEM108	1	2	8	0.25	TEC_PATJ high
DPYS	1	2	8	0.25	TEC_PATJ high
PSAT1	1	2	8	0.25	TEC_PATJ high
ADH4	1	2	8	0.25	TEC_PATJ high
SLC2A2	1	2	8	0.25	TEC_PATJ high
EHBP1	1	2	8	0.25	TEC_PATJ high
ACSL1	1	2	8	0.25	TEC_PATJ high
MGC27382	1	2	8	0.25	TEC_PATJ high
TMEM123	1	2	8	0.25	TEC_PATJ high
SH3PXD2A	1	2	8	0.25	TEC_PATJ high
SLC22A7	1	2	8	0.25	TEC_PATJ high
EPB41L4B	1	2	8	0.25	TEC_PATJ high
CYFIP2	1	2	8	0.25	TEC_PATJ high
RP11-400G3.5	1	2	8	0.25	TEC_PATJ high
RP11-418J17.3	1	2	8	0.25	TEC_PATJ high
TCF7L2	1	2	8	0.25	TEC_PATJ high
CYP2A6	1	2	8	0.25	TEC_PATJ high
SLC38A10	1	2	8	0.25	TEC_PATJ high
FBXW11	1	2	8	0.25	TEC_PATJ high
ZNF148	1	2	8	0.25	TEC_PATJ high
CATSPERB	1	2	8	0.25	TEC_PATJ high
FGB	1	2	8	0.25	TEC_PATJ high
PNPLA3	1	2	8	0.25	TEC_PATJ high
CYP2B6	1	2	8	0.25	TEC_PATJ high
ERI3	1	2	8	0.25	TEC_PATJ high
HAO2	1	2	8	0.25	TEC_PATJ high
BAIAP2	1	2	8	0.25	TEC_PATJ high
PALLD	1	2	8	0.25	TEC_PATJ high
FBP1	1	2	8	0.25	TEC_PATJ high
PON1	1	2	8	0.25	TEC_PATJ high
ABCB11	1	2	8	0.25	TEC_PATJ high
CHRM3	1	2	8	0.25	TEC_PATJ high
NUP214	1	2	8	0.25	TEC_PATJ high
GCKR	1	2	8	0.25	TEC_PATJ high
MAN2A1	1	2	8	0.25	TEC_PATJ high
VPS13B	1	2	8	0.25	TEC_PATJ high
SERPINA3	1	2	8	0.25	TEC_PATJ high
AGXT	1	2	8	0.25	TEC_PATJ high
GPAM	1	2	8	0.25	TEC_PATJ high
NHS	1	2	8	0.25	TEC_PATJ high
NSMCE2	1	2	8	0.25	TEC_PATJ high
SCFD1	1	2	8	0.25	TEC_PATJ high
KLF5	1	2	8	0.25	TEC_PATJ high
ACOT12	1	2	8	0.25	TEC_PATJ high
GNGT1	1	2	8	0.25	TEC_PATJ high
AFM	1	2	8	0.25	TEC_PATJ high
CYP3A5	1	2	8	0.25	TEC_PATJ high
WWC2	1	2	8	0.25	TEC_PATJ high
ALDH8A1	1	2	8	0.25	TEC_PATJ high
CA5A	1	2	8	0.25	TEC_PATJ high
FMO3	1	2	8	0.25	TEC_PATJ high
NR1H4	1	2	8	0.25	TEC_PATJ high
SARDH	1	2	8	0.25	TEC_PATJ high
CPB2	1	2	8	0.25	TEC_PATJ high
EYA2	1	2	8	0.25	TEC_PATJ high
FAM107B	1	2	8	0.25	TEC_PATJ high
AC016682.1	1	2	8	0.25	TEC_PATJ high
ABTB2	1	2	8	0.25	TEC_PATJ high
B4GALNT3	1	2	8	0.25	TEC_PATJ high
RAB17	1	2	8	0.25	TEC_PATJ high
RP11-499F3.2	1	2	8	0.25	TEC_PATJ high
DEPTOR	1	2	8	0.25	TEC_PATJ high
EGFEM1P	1	2	8	0.25	TEC_PATJ high
LINC01146	1	2	8	0.25	TEC_PATJ high
MED13	1	2	8	0.25	TEC_PATJ high
IGF2BP3	1	2	8	0.25	TEC_PATJ high
MPP6	1	2	8	0.25	TEC_PATJ high
UBE2E2	1	2	8	0.25	TEC_PATJ high
SSBP2	1	2	8	0.25	TEC_PATJ high
LBP	1	2	8	0.25	TEC_PATJ high
RP11-622A1.2	1	2	8	0.25	TEC_PATJ high
CYP2C8	1	2	8	0.25	TEC_PATJ high
HIVEP1	1	2	8	0.25	TEC_PATJ high
MED13L	1	2	8	0.25	TEC_PATJ high
MT-ND1	1	2	8	0.25	TEC_PATJ high
C8A	1	2	8	0.25	TEC_PATJ high
AC016768.1	1	2	8	0.25	TEC_PATJ high
MASP1	1	2	8	0.25	TEC_PATJ high
SERPINA1	1	2	8	0.25	TEC_PATJ high
NUGGC	1	2	8	0.25	TEC_PATJ high
RBFOX2	1	2	8	0.25	TEC_PATJ high
EPHB2	1	2	8	0.25	TEC_PATJ high
SLC22A25	1	2	8	0.25	TEC_PATJ high
FBRSL1	1	2	8	0.25	TEC_PATJ high
DENND4A	1	2	8	0.25	TEC_PATJ high
CELF1	1	2	8	0.25	TEC_PATJ high
PECR	1	2	8	0.25	TEC_PATJ high
SGPP2	1	2	8	0.25	TEC_PATJ high
HMGCS1	1	2	8	0.25	TEC_PATJ high
PHYKPL	1	2	8	0.25	TEC_PATJ high
LAMA5	1	2	8	0.25	TEC_PATJ high
ABCB4	1	2	8	0.25	TEC_PATJ high
MARK2	1	2	8	0.25	TEC_PATJ high
KDM4B	1	2	8	0.25	TEC_PATJ high
PROSER2	1	2	8	0.25	TEC_PATJ high
SFXN1	1	2	8	0.25	TEC_PATJ high
CTNNA3	1	2	8	0.25	TEC_PATJ high
SNX10	1	2	8	0.25	TEC_PATJ high
TRIM66	1	2	8	0.25	TEC_PATJ high
ALDOB	1	2	8	0.25	TEC_PATJ high
IL1RAPL2	1	2	8	0.25	TEC_PATJ high
SLC39A14	1	2	8	0.25	TEC_PATJ high
TMEM120B	1	2	8	0.25	TEC_PATJ high
BCO2	1	2	8	0.25	TEC_PATJ high
PRDM16	1	2	8	0.25	TEC_PATJ high
PAK4	1	2	8	0.25	TEC_PATJ high
SERPINF2	1	2	8	0.25	TEC_PATJ high
MOCOS	1	2	8	0.25	TEC_PATJ high
RP11-141M1.3	1	2	8	0.25	TEC_PATJ high
SELENBP1	1	2	8	0.25	TEC_PATJ high
LDLR	1	2	8	0.25	TEC_PATJ high
PEMT	1	2	8	0.25	TEC_PATJ high
SOX2-OT	1	2	8	0.25	TEC_PATJ high
KIF16B	1	2	8	0.25	TEC_PATJ high
ABHD3	1	2	8	0.25	TEC_PATJ high
DTWD2	1	2	8	0.25	TEC_PATJ high
CELSR1	1	2	8	0.25	TEC_PATJ high
ENTPD5	1	2	8	0.25	TEC_PATJ high
PDE3B	1	2	8	0.25	TEC_PATJ high
EFCAB6	1	2	8	0.25	TEC_PATJ high
CYP7B1	1	2	8	0.25	TEC_PATJ high
C1S	1	2	8	0.25	TEC_PATJ high
NRG1	1	2	8	0.25	TEC_PATJ high
PBX3	1	2	8	0.25	TEC_PATJ high
UGP2	1	2	8	0.25	TEC_PATJ high
KNG1	1	2	8	0.25	TEC_PATJ high
CFI	1	2	8	0.25	TEC_PATJ high
MCU	1	2	8	0.25	TEC_PATJ high
ITIH2	1	2	8	0.25	TEC_PATJ high
LINC00598	1	2	8	0.25	TEC_PATJ high
XYLB	1	2	8	0.25	TEC_PATJ high
GC	1	2	8	0.25	TEC_PATJ high
RP11-469A15.2	1	2	8	0.25	TEC_PATJ high
CTD-2337A12.1	1	2	8	0.25	TEC_PATJ high
SLC1A1	1	2	8	0.25	TEC_PATJ high
ASL	1	2	8	0.25	TEC_PATJ high
EDEM1	1	2	8	0.25	TEC_PATJ high
ADCY1	1	2	8	0.25	TEC_PATJ high
KLKB1	1	2	8	0.25	TEC_PATJ high
NADK2	1	2	8	0.25	TEC_PATJ high
CASZ1	1	2	8	0.25	TEC_PATJ high
SLCO2B1	1	2	8	0.25	TEC_PATJ high
LRRC28	1	2	8	0.25	TEC_PATJ high
CRYL1	1	2	8	0.25	TEC_PATJ high
LINC01237	1	2	8	0.25	TEC_PATJ high
FAM20A	1	2	8	0.25	TEC_PATJ high
COL18A1	1	2	8	0.25	TEC_PATJ high
OAF	1	2	8	0.25	TEC_PATJ high
NGEF	1	2	8	0.25	TEC_PATJ high
CYP4F11	1	2	8	0.25	TEC_PATJ high
CABLES1	1	2	8	0.25	TEC_PATJ high
AGBL4	1	2	8	0.25	TEC_PATJ high
SHMT1	1	2	8	0.25	TEC_PATJ high
PER2	1	2	8	0.25	TEC_PATJ high
CLDN1	1	2	8	0.25	TEC_PATJ high
TAF4	1	2	8	0.25	TEC_PATJ high
HSD17B2	1	2	8	0.25	TEC_PATJ high
PRG4	1	2	8	0.25	TEC_PATJ high
U91319.1	1	2	8	0.25	TEC_PATJ high
BHMT2	1	2	8	0.25	TEC_PATJ high
GAS2	1	2	8	0.25	TEC_PATJ high
CD46	1	2	8	0.25	TEC_PATJ high
ZBTB7C	1	2	8	0.25	TEC_PATJ high
DSTN	1	2	8	0.25	TEC_PATJ high
HPX	1	2	8	0.25	TEC_PATJ high
ABCC5	1	2	8	0.25	TEC_PATJ high
GARNL3	1	2	8	0.25	TEC_PATJ high
SCP2	1	2	8	0.25	TEC_PATJ high
G6PC	1	2	8	0.25	TEC_PATJ high
ADH1B	1	2	8	0.25	TEC_PATJ high
POR	1	2	8	0.25	TEC_PATJ high
UBA6-AS1	1	2	8	0.25	TEC_PATJ high
CFH	1	2	8	0.25	TEC_PATJ high
PKHD1	1	2	8	0.25	TEC_PATJ high
RAD9A	1	2	8	0.25	TEC_PATJ high
APBA1	1	2	8	0.25	TEC_PATJ high
CP	1	2	8	0.25	TEC_PATJ high
DLG5	1	2	8	0.25	TEC_PATJ high
AC097721.2	1	2	8	0.25	TEC_PATJ high
RP11-255H23.2	1	2	8	0.25	TEC_PATJ high
C7orf50	1	2	8	0.25	TEC_PATJ high
EHHADH	1	2	8	0.25	TEC_PATJ high
CENPP	1	2	8	0.25	TEC_PATJ high
LMO7	1	2	8	0.25	TEC_PATJ high
PDXDC1	1	2	8	0.25	TEC_PATJ high
LURAP1L	1	2	8	0.25	TEC_PATJ high
RHOBTB3	1	2	8	0.25	TEC_PATJ high
TP63	1	2	8	0.25	TEC_PATJ high
MTHFD1	1	2	8	0.25	TEC_PATJ high
TFR2	1	2	8	0.25	TEC_PATJ high
FAM46A	1	2	8	0.25	TEC_PATJ high
TM4SF4	1	2	8	0.25	TEC_PATJ high
GLCE	1	2	8	0.25	TEC_PATJ high
GLT1D1	1	2	8	0.25	TEC_PATJ high
AC144449.1	1	2	8	0.25	TEC_PATJ high
PPP2R3A	1	2	8	0.25	TEC_PATJ high
ACSS3	1	2	8	0.25	TEC_PATJ high
HAAO	1	2	8	0.25	TEC_PATJ high
SPTLC3	1	2	8	0.25	TEC_PATJ high
TTC38	1	2	8	0.25	TEC_PATJ high
CMTM4	1	2	8	0.25	TEC_PATJ high
TF	1	2	8	0.25	TEC_PATJ high
RNF152	1	2	8	0.25	TEC_PATJ high
SREBF2	1	2	8	0.25	TEC_PATJ high
STEAP3	1	2	8	0.25	TEC_PATJ high
TMEM220-AS1	1	2	8	0.25	TEC_PATJ high
KCNQ5	1	2	8	0.25	TEC_PATJ high
CCDC125	1	2	8	0.25	TEC_PATJ high
TAPT1-AS1	1	2	8	0.25	TEC_PATJ high
TP53INP1	1	2	8	0.25	TEC_PATJ high
LRRN1	1	2	8	0.25	TEC_PATJ high
LYPD6B	1	2	8	0.25	TEC_PATJ high
2023-03-01	1	2	8	0.25	TEC_PATJ high
TRABD2B	1	2	8	0.25	TEC_PATJ high
NSUN6	1	2	8	0.25	TEC_PATJ high
H6PD	1	2	8	0.25	TEC_PATJ high
SLC2A9	1	2	8	0.25	TEC_PATJ high
AHSG	1	2	8	0.25	TEC_PATJ high
2023-03-02	1	2	8	0.25	TEC_PATJ high
SMC5-AS1	1	2	8	0.25	TEC_PATJ high
HABP2	1	2	8	0.25	TEC_PATJ high
DHTKD1	1	2	8	0.25	TEC_PATJ high
DUSP10	1	2	8	0.25	TEC_PATJ high
TLE1	1	2	8	0.25	TEC_PATJ high
ABCA6	1	2	8	0.25	TEC_PATJ high
ATF5	1	2	8	0.25	TEC_PATJ high
ALB	1	2	8	0.25	TEC_PATJ high
CLYBL	1	2	8	0.25	TEC_PATJ high
TRPS1	1	2	8	0.25	TEC_PATJ high
LEPR	1	2	8	0.25	TEC_PATJ high
NAT1	1	2	8	0.25	TEC_PATJ high
GLUD1	1	2	8	0.25	TEC_PATJ high
ASTN2	1	2	8	0.25	TEC_PATJ high
BPHL	1	2	8	0.25	TEC_PATJ high
SLC12A8	1	2	8	0.25	TEC_PATJ high
PCAT29	1	2	8	0.25	TEC_PATJ high
OVOL2	1	2	8	0.25	TEC_PATJ high
MIR205HG	1	2	8	0.25	TEC_PATJ high
MAPT	1	2	8	0.25	TEC_PATJ high
SLC25A13	1	2	8	0.25	TEC_PATJ high
SPON2	1	2	8	0.25	TEC_PATJ high
PRLR	1	2	8	0.25	TEC_PATJ high
RP11-608O21.1	1	2	8	0.25	TEC_PATJ high
ITIH1	1	2	8	0.25	TEC_PATJ high
VAV2	1	2	8	0.25	TEC_PATJ high
PIK3AP1	1	2	8	0.25	TEC_PATJ high
EEPD1	1	2	8	0.25	TEC_PATJ high
ESRP1	1	2	8	0.25	TEC_PATJ high
F5	1	2	8	0.25	TEC_PATJ high
CAPN8	1	2	8	0.25	TEC_PATJ high
LPCAT3	1	2	8	0.25	TEC_PATJ high
ARHGEF38	1	2	8	0.25	TEC_PATJ high
AGR3	1	2	8	0.25	TEC_PATJ high
C1R	1	2	8	0.25	TEC_PATJ high
FGG	1	2	8	0.25	TEC_PATJ high
CDC14B	1	2	8	0.25	TEC_PATJ high
AGT	1	2	8	0.25	TEC_PATJ high
MICU3	1	2	8	0.25	TEC_PATJ high
RAB27B	1	2	8	0.25	TEC_PATJ high
ATP2C2	1	2	8	0.25	TEC_PATJ high
GBE1	1	2	8	0.25	TEC_PATJ high
GRIA2	1	2	8	0.25	TEC_PATJ high
PPARA	1	2	8	0.25	TEC_PATJ high
ELFN1	1	2	8	0.25	TEC_PATJ high
SLC9A7	1	2	8	0.25	TEC_PATJ high
CAP2	1	2	8	0.25	TEC_PATJ high
MET	1	2	8	0.25	TEC_PATJ high
SIAH2	1	2	8	0.25	TEC_PATJ high
ZC3H13	1	2	8	0.25	TEC_PATJ high
APOH	1	2	8	0.25	TEC_PATJ high
PIP5K1B	1	2	8	0.25	TEC_PATJ high
AFMID	1	2	8	0.25	TEC_PATJ high
ENPP1	1	2	8	0.25	TEC_PATJ high
PCK2	1	2	8	0.25	TEC_PATJ high
CLSTN3	1	2	8	0.25	TEC_PATJ high
HACD2	1	2	8	0.25	TEC_PATJ high
ITGB6	1	2	8	0.25	TEC_PATJ high
ATRNL1	1	2	8	0.25	TEC_PATJ high
FMN1	1	2	8	0.25	TEC_PATJ high
MYLK	1	2	8	0.25	TEC_PATJ high
PROX1	1	2	8	0.25	TEC_PATJ high
SLC25A42	1	2	8	0.25	TEC_PATJ high
CYP27A1	1	2	8	0.25	TEC_PATJ high
KCNT2	1	2	8	0.25	TEC_PATJ high
ARFGEF3	1	2	8	0.25	TEC_PATJ high
HNMT	1	2	8	0.25	TEC_PATJ high
SMCO4	1	2	8	0.25	TEC_PATJ high
GRTP1	1	2	8	0.25	TEC_PATJ high
CHPT1	1	2	8	0.25	TEC_PATJ high
RAB11FIP1	1	2	8	0.25	TEC_PATJ high
ERBB2	1	2	8	0.25	TEC_PATJ high
CLSTN2	1	2	8	0.25	TEC_PATJ high
LINC00578	1	2	8	0.25	TEC_PATJ high
SUSD4	1	2	8	0.25	TEC_PATJ high
CHL1	1	2	8	0.25	TEC_PATJ high
DCDC1	1	2	8	0.25	TEC_PATJ high
WNK2	1	2	8	0.25	TEC_PATJ high
FAM20C	1	2	8	0.25	TEC_PATJ high
MAP3K9	1	2	8	0.25	TEC_PATJ high
MUC1	1	2	8	0.25	TEC_PATJ high
XBP1	1	2	8	0.25	TEC_PATJ high
SAMD5	1	2	8	0.25	TEC_PATJ high
PQLC1	1	2	8	0.25	TEC_PATJ high
ITIH3	1	2	8	0.25	TEC_PATJ high
IRS1	1	2	8	0.25	TEC_PATJ high
FAM83F	1	2	8	0.25	TEC_PATJ high
RBP4	1	2	8	0.25	TEC_PATJ high
GATM	1	2	8	0.25	TEC_PATJ high
PHKA2	1	2	8	0.25	TEC_PATJ high
C1RL	1	2	8	0.25	TEC_PATJ high
ERN1	1	2	8	0.25	TEC_PATJ high
PEPD	1	2	8	0.25	TEC_PATJ high
ANKS1B	1	2	8	0.25	TEC_PATJ high
ACOX1	1	2	8	0.25	TEC_PATJ high
IL1RAP	1	2	8	0.25	TEC_PATJ high
[truncated: 8,508 more rows]

## Sheet: Figure3b
	p_val	avg_log2FC	pct.1	pct.2	p_val_adj	cluster	gene	pts_change	biotype_detailed
0	0	3.05225	0.285	0.016	0	9	C10orf90	0.269	Protein-coding Gene
1	0	2.97971	0.269	0.054	0	9	SOX9-AS1	0.215	lncRNA
2	0	2.9632	0.296	0.073	0	9	CSMD1	0.223	Protein-coding Gene
3	0	2.17831	0.366	0.07	0	9	SFMBT2	0.296	Protein-coding Gene
4	0	1.54091	0.466	0.147	0	9	SH3RF3	0.319	Protein-coding Gene
5	0	1.46953	0.259	0.075	0	9	RCAN2	0.184	Protein-coding Gene
6	0	1.33728	0.256	0.082	0	9	ADAMTS9	0.174	Protein-coding Gene
7	0	1.24044	0.323	0.124	0	9	MTCL1	0.199	Protein-coding Gene
8	0	1.16673	0.301	0.129	0	9	RAP1GAP	0.172	Protein-coding Gene
9	0	1.04404	0.365	0.165	0	9	CACNA2D3	0.2	Protein-coding Gene
10	0	0.937821	0.521	0.293	0	9	GALNT18	0.228	Protein-coding Gene
11	0	0.83753	0.766	0.589	0	9	DIP2C	0.177	Protein-coding Gene
12	3.99109e-306	0.924965	0.348	0.166	6.05568e-302	9	AKT3	0.182	Protein-coding Gene
13	1.30977e-305	0.871193	0.647	0.436	1.98731e-301	9	NFIB	0.211	Protein-coding Gene
14	1.57319e-297	1.02109	0.336	0.161	2.387e-293	9	TMEM178B	0.175	Protein-coding Gene
15	5.15257e-281	0.827442	0.495	0.289	7.818e-277	9	UBE2E2	0.206	Protein-coding Gene
16	1.32806e-259	0.676248	0.71	0.536	2.01507e-255	9	PTPRG	0.174	Protein-coding Gene
17	5.82143e-245	1.27412	0.48	0.314	8.83286e-241	9	ZNRF3	0.166	Protein-coding Gene
18	3.32141e-240	1.13544	0.311	0.163	5.03957e-236	9	CHST15	0.148	Protein-coding Gene
19	3.40793e-237	0.834325	0.463	0.286	5.17085e-233	9	PFKFB3	0.177	Protein-coding Gene
20	1.43498e-224	0.808073	0.537	0.36	2.17729e-220	9	KLHL29	0.177	Protein-coding Gene
21	1.71702e-211	1.5217	0.278	0.147	2.60524e-207	9	MEGF6	0.131	Protein-coding Gene
22	2.27728e-204	0.774854	0.516	0.356	3.45532e-200	9	TSNARE1	0.16	Protein-coding Gene
23	1.04478e-198	1.01648	0.26	0.13	1.58525e-194	9	SLC35F3	0.13	Protein-coding Gene
24	8.73106e-194	0.889273	0.295	0.159	1.32476e-189	9	ETS2	0.136	Protein-coding Gene
25	6.02558e-185	1.01636	0.399	0.251	9.14261e-181	9	SPSB1	0.148	Protein-coding Gene
26	4.42543e-171	0.819977	0.305	0.174	6.71471e-167	9	AGRN	0.131	Protein-coding Gene
27	1.54244e-154	0.699398	0.612	0.49	2.34035e-150	9	MKL1	0.122	Protein-coding Gene
28	2.92253e-152	0.580458	0.29	0.16	4.43435e-148	9	RP11-499F3.2	0.13	lncRNA
29	4.22744e-150	0.732325	0.277	0.156	6.41429e-146	9	TGFBR3	0.121	Protein-coding Gene
30	1.22315e-134	0.845513	0.324	0.202	1.85588e-130	9	NCALD	0.122	Protein-coding Gene
31	2.2858e-127	0.610033	0.295	0.177	3.46825e-123	9	BICD1	0.118	Protein-coding Gene
32	4.49498e-127	0.535783	0.785	0.771	6.82023e-123	9	SHANK2	0.014	Protein-coding Gene
33	4.36733e-122	0.575062	0.539	0.41	6.62655e-118	9	NEBL	0.129	Protein-coding Gene
34	4.05892e-121	0.750024	0.513	0.411	6.1586e-117	9	SLC20A2	0.102	Protein-coding Gene
35	2.51775e-114	0.610939	0.42	0.297	3.82018e-110	9	PITPNC1	0.123	Protein-coding Gene
36	3.11246e-113	0.778814	0.252	0.153	4.72254e-109	9	BCL3	0.099	Protein-coding Gene
37	8.09829e-113	0.803334	0.262	0.158	1.22875e-108	9	CHODL	0.104	Protein-coding Gene
38	9.58215e-112	0.638844	0.43	0.314	1.4539e-107	9	WWTR1	0.116	Protein-coding Gene
39	2.27927e-111	0.858157	0.382	0.28	3.45834e-107	9	ANO10	0.102	Protein-coding Gene
40	1.50393e-108	0.7424	0.284	0.182	2.28192e-104	9	TKT	0.102	Protein-coding Gene
41	1.2803e-107	0.817476	0.305	0.201	1.9426e-103	9	SOD2	0.104	Protein-coding Gene
42	3.46006e-101	0.639789	0.344	0.235	5.24995e-97	9	PDZD2	0.109	Protein-coding Gene
43	4.4665e-97	0.572425	0.262	0.162	6.77702e-93	9	FRMD5	0.1	Protein-coding Gene
44	1.28034e-95	0.789972	0.342	0.229	1.94266e-91	9	BICC1	0.113	Protein-coding Gene
45	1.65669e-93	0.723929	0.316	0.217	2.51369e-89	9	QSOX1	0.099	Protein-coding Gene
46	2.37241e-93	1.29896	0.367	0.286	3.59965e-89	9	RP11-191L9.4	0.081	lncRNA
47	8.29956e-92	0.681279	0.271	0.178	1.25929e-87	9	NPC1	0.093	Protein-coding Gene
48	4.5408e-90	0.578942	0.473	0.374	6.88975e-86	9	DLGAP4	0.099	Protein-coding Gene
49	5.18715e-78	0.577409	0.272	0.182	7.87047e-74	9	NRP1	0.09	Protein-coding Gene
50	8.15287e-76	0.761469	0.254	0.172	1.23704e-71	9	PLEKHG1	0.082	Protein-coding Gene
51	3.4437e-73	0.594642	0.35	0.258	5.22512e-69	9	SCTR	0.092	Protein-coding Gene
52	5.38904e-72	0.599789	0.325	0.239	8.17678e-68	9	AP2A2	0.086	Protein-coding Gene
53	1.96493e-70	0.51332	0.488	0.409	2.98138e-66	9	PIP5K1A	0.079	Protein-coding Gene
54	5.46448e-69	0.553141	0.259	0.176	8.29126e-65	9	SH3PXD2B	0.083	Protein-coding Gene
55	1.46369e-66	0.690074	0.368	0.286	2.22085e-62	9	SQSTM1	0.082	Protein-coding Gene
56	2.42411e-66	0.534988	0.505	0.433	3.6781e-62	9	WWC1	0.072	Protein-coding Gene
57	2.72941e-66	0.552983	0.269	0.188	4.14133e-62	9	RANGAP1	0.081	Protein-coding Gene
58	4.90563e-64	0.528106	0.271	0.19	7.44331e-60	9	EPS8L2	0.081	Protein-coding Gene
59	9.75898e-64	0.674621	0.325	0.247	1.48073e-59	9	SOX13	0.078	Protein-coding Gene
60	4.36238e-51	0.548875	0.254	0.184	6.61904e-47	9	TOM1	0.07	Protein-coding Gene
61	2.85119e-49	0.513779	0.403	0.333	4.32611e-45	9	USP32	0.07	Protein-coding Gene
62	3.26284e-46	0.535785	0.562	0.541	4.95071e-42	9	ASAP1	0.021	Protein-coding Gene
63	2.58507e-39	0.50225	0.266	0.204	3.92233e-35	9	BCOR	0.062	Protein-coding Gene
64	2.15796e-34	0.511053	0.276	0.22	3.27427e-30	9	RP11-440L14.1	0.056	lncRNA
65	7.38031e-34	0.566146	0.488	0.445	1.11981e-29	9	KIF13A	0.043	Protein-coding Gene
66	2.94973e-30	0.510872	0.251	0.201	4.47562e-26	9	SLC25A29	0.05	Protein-coding Gene
67	4.29663e-27	0.521375	0.339	0.293	6.51928e-23	9	LAMC1	0.046	Protein-coding Gene
68	6.70815e-18	0.502214	0.329	0.299	1.01783e-13	9	MAPKAPK2	0.03	Protein-coding Gene
69	0	2.22345	0.421	0.057	0	6	C2orf48	0.364	lncRNA
70	0	1.92404	0.481	0.067	0	6	DIAPH3	0.414	Protein-coding Gene
71	0	1.86043	0.396	0.057	0	6	ARHGAP11B	0.339	Protein-coding Gene
72	0	1.80973	0.36	0.039	0	6	ANLN	0.321	Protein-coding Gene
73	0	1.75417	0.323	0.03	0	6	IQGAP3	0.293	Protein-coding Gene
74	0	1.66118	0.422	0.097	0	6	BRIP1	0.325	Protein-coding Gene
75	0	1.641	0.372	0.055	0	6	MELK	0.317	Protein-coding Gene
76	0	1.56159	0.391	0.089	0	6	LRP8	0.302	Protein-coding Gene
77	0	1.53746	0.324	0.045	0	6	CENPI	0.279	Protein-coding Gene
78	0	1.52521	0.289	0.037	0	6	NUSAP1	0.252	Protein-coding Gene
79	0	1.45807	0.477	0.13	0	6	CIT	0.347	Protein-coding Gene
80	0	1.39725	0.521	0.183	0	6	EZH2	0.338	Protein-coding Gene
81	0	1.39479	0.497	0.204	0	6	ATAD2	0.293	Protein-coding Gene
82	0	1.38993	0.368	0.094	0	6	ECT2	0.274	Protein-coding Gene
83	0	1.36289	0.383	0.098	0	6	FANCA	0.285	Protein-coding Gene
84	0	1.33379	0.528	0.252	0	6	TXNRD1	0.276	Protein-coding Gene
85	0	1.3218	0.285	0.038	0	6	POLQ	0.247	Protein-coding Gene
86	0	1.27	0.372	0.135	0	6	RP11-244M2.1	0.237	lncRNA
87	0	1.22741	0.366	0.145	0	6	CHODL	0.221	Protein-coding Gene
88	0	1.18378	0.277	0.057	0	6	LMNB1	0.22	Protein-coding Gene
89	0	1.16312	0.267	0.051	0	6	FANCI	0.216	Protein-coding Gene
90	0	1.11133	0.581	0.279	0	6	CENPP	0.302	Protein-coding Gene
91	0	1.09641	0.293	0.072	0	6	NCAPG2	0.221	Protein-coding Gene
92	0	1.07026	0.311	0.158	0	6	CACNA2D3	0.153	Protein-coding Gene
93	0	1.05663	0.319	0.142	0	6	LAMA3	0.177	Protein-coding Gene
94	0	0.994155	0.372	0.17	0	6	TKT	0.202	Protein-coding Gene
95	0	0.988129	0.312	0.14	0	6	SH3RF3	0.172	Protein-coding Gene
96	0	0.985679	0.316	0.11	0	6	SMC4	0.206	Protein-coding Gene
97	0	0.969412	0.301	0.1	0	6	KNTC1	0.201	Protein-coding Gene
98	0	0.947243	0.289	0.095	0	6	BARD1	0.194	Protein-coding Gene
99	0	0.936659	0.335	0.152	0	6	CHST11	0.183	Protein-coding Gene
100	0	0.917445	0.395	0.203	0	6	GNGT1	0.192	Protein-coding Gene
101	0	0.904142	0.383	0.202	0	6	FDFT1	0.181	Protein-coding Gene
102	0	0.891572	0.255	0.083	0	6	POLA2	0.172	Protein-coding Gene
103	0	0.884022	0.304	0.114	0	6	CEP128	0.19	Protein-coding Gene
104	0	0.869954	0.351	0.166	0	6	MYO19	0.185	Protein-coding Gene
105	0	0.862817	0.272	0.095	0	6	RP11-8L2.1	0.177	lncRNA
106	0	0.855768	0.26	0.116	0	6	CREB5	0.144	Protein-coding Gene
107	0	0.849504	0.258	0.087	0	6	ACOT7	0.171	Protein-coding Gene
108	0	0.842688	0.433	0.225	0	6	UCK2	0.208	Protein-coding Gene
109	0	0.834303	0.302	0.146	0	6	HMGCS1	0.156	Protein-coding Gene
110	0	0.820654	0.406	0.269	0	6	MLLT6	0.137	Protein-coding Gene
111	0	0.817629	0.331	0.16	0	6	CKAP5	0.171	Protein-coding Gene
112	0	0.816949	0.336	0.174	0	6	ASPH	0.162	Protein-coding Gene
113	0	0.808357	0.34	0.229	0	6	PDZD2	0.111	Protein-coding Gene
114	0	0.771104	0.325	0.148	0	6	DNMT1	0.177	Protein-coding Gene
115	0	0.764857	0.409	0.279	0	6	SQSTM1	0.13	Protein-coding Gene
116	0	0.761034	0.518	0.276	0	6	UBE2E2	0.242	Protein-coding Gene
117	0	0.757041	0.361	0.177	0	6	RANGAP1	0.184	Protein-coding Gene
118	0	0.745764	0.373	0.211	0	6	IGF2BP3	0.162	Protein-coding Gene
119	0	0.736698	0.288	0.142	0	6	NDE1	0.146	Protein-coding Gene
120	0	0.73395	0.271	0.13	0	6	AKR1C1	0.141	Protein-coding Gene
121	0	0.731023	0.279	0.131	0	6	MAMLD1	0.148	Protein-coding Gene
122	0	0.722988	0.324	0.152	0	6	CORO1C	0.172	Protein-coding Gene
123	0	0.711614	0.29	0.124	0	6	CEP72	0.166	Protein-coding Gene
124	0	0.698386	0.295	0.132	0	6	ATP2B1	0.163	Protein-coding Gene
125	0	0.68716	0.551	0.342	0	6	PRKDC	0.209	Protein-coding Gene
126	0	0.683643	0.515	0.309	0	6	CEP192	0.206	Protein-coding Gene
127	0	0.682998	0.276	0.124	0	6	MPHOSPH9	0.152	Protein-coding Gene
128	0	0.678313	0.328	0.173	0	6	LINC01572	0.155	lncRNA
129	0	0.674076	0.406	0.235	0	6	NAMPT	0.171	Protein-coding Gene
130	0	0.639312	0.273	0.129	0	6	FDPS	0.144	Protein-coding Gene
131	0	0.638798	0.29	0.133	0	6	2023-09-11	0.157	Protein-coding Gene
132	0	0.638151	0.417	0.227	0	6	EEF1D	0.19	Protein-coding Gene
133	0	0.631613	0.266	0.124	0	6	LAMTOR5-AS1	0.142	lncRNA
134	0	0.626276	0.567	0.35	0	6	FOXK2	0.217	Protein-coding Gene
135	0	0.625919	0.269	0.135	0	6	GFOD1	0.134	Protein-coding Gene
136	0	0.623105	0.335	0.194	0	6	NCALD	0.141	Protein-coding Gene
137	0	0.616787	0.432	0.258	0	6	PRIM2	0.174	Protein-coding Gene
138	0	0.61562	0.262	0.136	0	6	ALOX12P2	0.126	Pseudogene
139	0	0.606826	0.486	0.289	0	6	MTHFD1L	0.197	Protein-coding Gene
140	0	0.606109	0.296	0.158	0	6	AZIN1	0.138	Protein-coding Gene
141	0	0.596441	0.383	0.244	0	6	SPSB1	0.139	Protein-coding Gene
142	0	0.592239	0.262	0.124	0	6	RPA1	0.138	Protein-coding Gene
143	0	0.591233	0.311	0.205	0	6	GATS	0.106	Protein-coding Gene
144	0	0.584473	0.297	0.154	0	6	EPT1	0.143	Protein-coding Gene
145	0	0.582866	0.46	0.287	0	6	PITPNC1	0.173	Protein-coding Gene
146	0	0.579637	0.434	0.286	0	6	GALNT18	0.148	Protein-coding Gene
147	0	0.578198	0.253	0.146	0	6	STK38L	0.107	Protein-coding Gene
148	0	0.569471	0.284	0.144	0	6	TFDP1	0.14	Protein-coding Gene
149	0	0.564074	0.356	0.192	0	6	MIR4435-2HG	0.164	lncRNA
150	0	0.560339	0.265	0.134	0	6	SAMD5	0.131	Protein-coding Gene
151	0	0.554932	0.421	0.244	0	6	PDS5B	0.177	Protein-coding Gene
152	0	0.552704	0.259	0.124	0	6	NUP85	0.135	Protein-coding Gene
153	0	0.545671	0.337	0.187	0	6	RAD18	0.15	Protein-coding Gene
154	0	0.543864	0.373	0.248	0	6	MPP6	0.125	Protein-coding Gene
155	0	0.542011	0.416	0.243	0	6	RHEB	0.173	Protein-coding Gene
156	0	0.541899	0.301	0.17	0	6	NPC1	0.131	Protein-coding Gene
157	0	0.538282	0.328	0.168	0	6	BICD1	0.16	Protein-coding Gene
158	0	0.533738	0.266	0.14	0	6	RTTN	0.126	Protein-coding Gene
159	0	0.523325	0.277	0.158	0	6	SCLT1	0.119	Protein-coding Gene
160	0	0.516011	0.49	0.304	0	6	ZNRF3	0.186	Protein-coding Gene
161	0	0.513727	0.39	0.237	0	6	RTN3	0.153	Protein-coding Gene
162	0	0.512812	0.26	0.132	0	6	DGCR8	0.128	Protein-coding Gene
163	0	0.506475	0.413	0.257	0	6	WDFY2	0.156	Protein-coding Gene
164	0	0.506344	0.628	0.425	0	6	NFIB	0.203	Protein-coding Gene
165	1.5302e-291	0.51277	0.28	0.183	2.32177e-287	6	MAP2	0.097	Protein-coding Gene
166	0	1.80776	0.508	0.174	0	5	NCALD	0.334	Protein-coding Gene
167	0	1.69022	0.309	0.075	0	5	DOCK10	0.234	Protein-coding Gene
168	0	1.65819	0.259	0.07	0	5	GRB7	0.189	Protein-coding Gene
169	0	1.58004	0.312	0.115	0	5	ZFPM2-AS1	0.197	lncRNA
170	0	1.55232	0.386	0.138	0	5	CHODL	0.248	Protein-coding Gene
171	0	1.45469	0.276	0.058	0	5	ZFPM2	0.218	Protein-coding Gene
172	0	1.40893	0.397	0.158	0	5	PLD5	0.239	Protein-coding Gene
173	0	1.40049	0.336	0.074	0	5	FYN	0.262	Protein-coding Gene
174	0	1.36931	0.26	0.072	0	5	TGFB2	0.188	Protein-coding Gene
175	0	1.2534	0.51	0.246	0	5	RP11-624L4.1	0.264	lncRNA
176	0	1.23734	0.4	0.157	0	5	CASC15	0.243	lncRNA
177	0	1.17571	0.262	0.093	0	5	PDE4B	0.169	Protein-coding Gene
178	0	1.16175	0.284	0.132	0	5	PIP4K2B	0.152	Protein-coding Gene
179	0	1.10766	0.383	0.148	0	5	AKT3	0.235	Protein-coding Gene
180	0	1.10584	0.253	0.091	0	5	WBSCR17	0.162	Protein-coding Gene
181	0	1.06325	0.319	0.154	0	5	CACNA2D3	0.165	Protein-coding Gene
182	0	1.04172	0.382	0.13	0	5	SH3RF3	0.252	Protein-coding Gene
183	0	1.01781	0.595	0.282	0	5	PTPN14	0.313	Protein-coding Gene
184	0	1.00369	0.381	0.279	0	5	SQSTM1	0.102	Protein-coding Gene
185	0	1.00015	0.528	0.274	0	5	GALNT18	0.254	Protein-coding Gene
186	0	0.989532	0.69	0.385	0	5	NEBL	0.305	Protein-coding Gene
187	0	0.97761	0.34	0.131	0	5	KRT7	0.209	Protein-coding Gene
188	0	0.957176	0.269	0.086	0	5	NR2F1-AS1	0.183	lncRNA
189	0	0.94388	0.258	0.071	0	5	MARK1	0.187	Protein-coding Gene
190	0	0.934736	0.376	0.209	0	5	PLS3	0.167	Protein-coding Gene
191	0	0.905088	0.329	0.171	0	5	ASPH	0.158	Protein-coding Gene
192	0	0.887471	0.307	0.151	0	5	CHST11	0.156	Protein-coding Gene
193	0	0.886829	0.252	0.114	0	5	CREB5	0.138	Protein-coding Gene
194	0	0.86922	0.334	0.135	0	5	PCED1B	0.199	Protein-coding Gene
195	0	0.867072	0.261	0.099	0	5	PLA2G16	0.162	Protein-coding Gene
196	0	0.864122	0.404	0.27	0	5	ANO10	0.134	Protein-coding Gene
197	0	0.847498	0.373	0.167	0	5	MACC1	0.206	Protein-coding Gene
198	0	0.833545	0.44	0.263	0	5	MLLT6	0.177	Protein-coding Gene
199	0	0.812561	0.276	0.116	0	5	DOCK3	0.16	Protein-coding Gene
200	0	0.810063	0.554	0.267	0	5	UBE2E2	0.287	Protein-coding Gene
201	0	0.799992	0.369	0.172	0	5	MAP2	0.197	Protein-coding Gene
202	0	0.795865	0.303	0.14	0	5	MGAT4A	0.163	Protein-coding Gene
203	0	0.794526	0.275	0.142	0	5	STK38L	0.133	Protein-coding Gene
204	0	0.791152	0.458	0.272	0	5	OXR1	0.186	Protein-coding Gene
205	0	0.78247	0.342	0.163	0	5	RP11-123O10.4	0.179	lncRNA
206	0	0.768898	0.358	0.156	0	5	PLEKHG1	0.202	Protein-coding Gene
207	0	0.764519	0.3	0.165	0	5	FHOD3	0.135	Protein-coding Gene
208	0	0.763525	0.811	0.645	0	5	STK3	0.166	Protein-coding Gene
209	0	0.758321	0.382	0.242	0	5	SPSB1	0.14	Protein-coding Gene
210	0	0.754922	0.318	0.161	0	5	LAPTM4B	0.157	Protein-coding Gene
211	0	0.741075	0.314	0.21	0	5	HS6ST2	0.104	Protein-coding Gene
212	0	0.737773	0.28	0.126	0	5	KCNMB2-AS1	0.154	lncRNA
213	0	0.731838	0.259	0.116	0	5	ARRDC3	0.143	Protein-coding Gene
214	0	0.728262	0.658	0.418	0	5	NFIB	0.24	Protein-coding Gene
215	0	0.714779	0.319	0.171	0	5	TKT	0.148	Protein-coding Gene
216	0	0.704222	0.308	0.157	0	5	GRIP1	0.151	Protein-coding Gene
217	0	0.696958	0.277	0.128	0	5	MAMLD1	0.149	Protein-coding Gene
218	0	0.688877	0.336	0.153	0	5	ZNF462	0.183	Protein-coding Gene
219	0	0.688546	0.361	0.162	0	5	BICD1	0.199	Protein-coding Gene
220	0	0.68667	0.422	0.251	0	5	DTNA	0.171	Protein-coding Gene
221	0	0.683851	0.54	0.292	0	5	ZNF704	0.248	Protein-coding Gene
222	0	0.683398	0.827	0.569	0	5	DIP2C	0.258	Protein-coding Gene
223	0	0.675152	0.286	0.194	0	5	SOD2	0.092	Protein-coding Gene
224	0	0.670502	0.546	0.32	0	5	ZFP36L1	0.226	Protein-coding Gene
225	0	0.669575	0.31	0.173	0	5	BMT2	0.137	Protein-coding Gene
226	0	0.65928	0.424	0.231	0	5	DAAM1	0.193	Protein-coding Gene
227	0	0.647084	0.713	0.525	0	5	ASAP1	0.188	Protein-coding Gene
228	0	0.64517	0.364	0.202	0	5	GNGT1	0.162	Protein-coding Gene
229	0	0.638598	0.318	0.16	0	5	DNAH11	0.158	Protein-coding Gene
230	0	0.637803	0.346	0.167	0	5	TMEM65	0.179	Protein-coding Gene
231	0	0.629408	0.257	0.154	0	5	PKHD1	0.103	Protein-coding Gene
232	0	0.626517	0.375	0.223	0	5	PDZD2	0.152	Protein-coding Gene
233	0	0.623859	0.676	0.484	0	5	RASAL2	0.192	Protein-coding Gene
234	0	0.623048	0.333	0.188	0	5	BCAR3	0.145	Protein-coding Gene
235	0	0.620613	0.326	0.17	0	5	UXS1	0.156	Protein-coding Gene
236	0	0.609936	0.73	0.571	0	5	RAPGEF5	0.159	Protein-coding Gene
237	0	0.609277	0.451	0.273	0	5	RIN2	0.178	Protein-coding Gene
238	0	0.604856	0.49	0.281	0	5	PITPNC1	0.209	Protein-coding Gene
239	0	0.601094	0.269	0.132	0	5	RNF144B	0.137	Protein-coding Gene
240	0	0.599744	0.494	0.288	0	5	INPP4A	0.206	Protein-coding Gene
241	0	0.59514	0.556	0.338	0	5	EPS15	0.218	Protein-coding Gene
242	0	0.591875	0.447	0.258	0	5	PTBP2	0.189	Protein-coding Gene
243	0	0.583994	0.337	0.196	0	5	SKAP2	0.141	Protein-coding Gene
244	0	0.577634	0.338	0.164	0	5	KLF7	0.174	Protein-coding Gene
245	0	0.568408	0.389	0.198	0	5	RGL1	0.191	Protein-coding Gene
246	0	0.568032	0.272	0.14	0	5	SWAP70	0.132	Protein-coding Gene
247	0	0.567868	0.253	0.134	0	5	CSGALNACT1	0.119	Protein-coding Gene
248	0	0.565658	0.516	0.329	0	5	EIF3H	0.187	Protein-coding Gene
249	0	0.563694	0.309	0.186	0	5	TATDN1	0.123	Protein-coding Gene
250	0	0.561696	0.368	0.235	0	5	NAMPT	0.133	Protein-coding Gene
251	0	0.559941	0.264	0.122	0	5	TES	0.142	Protein-coding Gene
252	0	0.551699	0.276	0.153	0	5	FRMD5	0.123	Protein-coding Gene
253	0	0.550484	0.591	0.408	0	5	ZNF644	0.183	Protein-coding Gene
254	0	0.532835	0.35	0.238	0	5	AGBL4	0.112	Protein-coding Gene
255	0	0.531109	0.36	0.203	0	5	RRAS2	0.157	Protein-coding Gene
256	0	0.52348	0.424	0.252	0	5	WDFY2	0.172	Protein-coding Gene
257	0	0.517692	0.412	0.252	0	5	KCNQ1OT1	0.16	lncRNA
258	0	0.517243	0.349	0.195	0	5	GTDC1	0.154	Protein-coding Gene
259	0	0.516946	0.386	0.216	0	5	BICC1	0.17	Protein-coding Gene
260	0	0.513215	0.265	0.127	0	5	SGK223	0.138	Protein-coding Gene
261	0	0.511825	0.738	0.603	0	5	PRRC2C	0.135	Protein-coding Gene
262	0	0.505973	0.336	0.206	0	5	TPM1	0.13	Protein-coding Gene
263	4.0142e-267	0.670208	0.318	0.229	6.09074e-263	5	RP11-420A23.1	0.089	lncRNA
264	1.39039e-192	0.726306	0.327	0.266	2.10964e-188	5	TXNRD1	0.061	Protein-coding Gene
265	0	1.31713	0.262	0.121	0	0	CDH11	0.141	Protein-coding Gene
266	0	1.04408	0.387	0.195	0	0	DLGAP1	0.192	Protein-coding Gene
267	0	0.970365	0.348	0.225	0	0	SPSB1	0.123	Protein-coding Gene
268	0	0.964687	0.563	0.368	0	0	ST3GAL1	0.195	Protein-coding Gene
269	0	0.951794	0.259	0.103	0	0	CLDN10-AS1	0.156	lncRNA
270	0	0.902291	0.352	0.246	0	0	TXNRD1	0.106	Protein-coding Gene
271	0	0.8852	0.319	0.179	0	0	MCL1	0.14	Protein-coding Gene
272	0	0.872268	0.311	0.227	0	0	NAMPT	0.084	Protein-coding Gene
273	0	0.82579	0.391	0.256	0	0	SQSTM1	0.135	Protein-coding Gene
274	0	0.774797	0.269	0.152	0	0	KLF6	0.117	Protein-coding Gene
275	0	0.763178	0.382	0.26	0	0	PFKFB3	0.122	Protein-coding Gene
276	0	0.732961	0.285	0.175	0	0	KITLG	0.11	Protein-coding Gene
277	0	0.722418	0.567	0.459	0	0	CDH1	0.108	Protein-coding Gene
278	0	0.707641	0.272	0.152	0	0	MIR646HG	0.12	lncRNA
279	0	0.704716	0.269	0.186	0	0	PELI1	0.083	Protein-coding Gene
280	0	0.70314	0.26	0.185	0	0	SOD2	0.075	Protein-coding Gene
281	0	0.678218	0.268	0.166	0	0	TNFRSF10B	0.102	Protein-coding Gene
282	0	0.671967	0.471	0.335	0	0	MGLL	0.136	Protein-coding Gene
283	0	0.641036	0.365	0.272	0	0	PLXDC2	0.093	Protein-coding Gene
284	0	0.611337	0.252	0.156	0	0	PER2	0.096	Protein-coding Gene
285	0	0.611012	0.429	0.312	0	0	ZFP36L1	0.117	Protein-coding Gene
286	0	0.604111	0.322	0.205	0	0	KCNQ3	0.117	Protein-coding Gene
287	0	0.589933	0.329	0.238	0	0	HGSNAT	0.091	Protein-coding Gene
288	0	0.566391	0.595	0.508	0	0	PPP1R12B	0.087	Protein-coding Gene
289	0	0.563261	0.353	0.23	0	0	SCTR	0.123	Protein-coding Gene
290	0	0.557523	0.256	0.163	0	0	KIRREL	0.093	Protein-coding Gene
291	0	0.547529	0.326	0.239	0	0	AC017060.1	0.087	lncRNA
292	0	0.510261	0.711	0.58	0	0	VMP1	0.131	Protein-coding Gene
293	9.53649e-245	0.512045	0.32	0.27	1.44697e-240	0	ANO10	0.05	Protein-coding Gene
294	0	1.5821	0.278	0.122	0	2	CCND1	0.156	Protein-coding Gene
295	0	1.52872	0.296	0.201	0	2	RGS5	0.095	Protein-coding Gene
296	0	1.22657	0.412	0.285	0	2	CTNND2	0.127	Protein-coding Gene
297	0	1.10279	0.283	0.205	0	2	MALRD1	0.078	Protein-coding Gene
298	0	1.09809	0.29	0.223	0	2	TPRG1	0.067	Protein-coding Gene
299	0	0.761894	0.343	0.236	0	2	FBXL7	0.107	Protein-coding Gene
300	0	0.556811	0.378	0.28	0	2	PLXDC2	0.098	Protein-coding Gene
301	1.08475e-292	1.40982	0.323	0.275	1.64589e-288	2	CARS2	0.048	Protein-coding Gene
302	3.53547e-218	0.522263	0.306	0.252	5.36437e-214	2	SCTR	0.054	Protein-coding Gene
303	3.67736e-181	0.625199	0.253	0.211	5.57966e-177	2	AC007246.3	0.042	lncRNA
304	4.4876e-142	0.533515	0.362	0.342	6.80903e-138	2	DIDO1	0.02	Protein-coding Gene
305	1.74401e-121	0.553644	0.375	0.347	2.64619e-117	2	PBX3	0.028	Protein-coding Gene
306	2.2995e-119	0.639663	0.299	0.271	3.48903e-115	2	RP11-608O21.1	0.028	lncRNA
307	1.65452e-108	1.09403	0.298	0.274	2.51041e-104	2	LRP1B	0.024	Protein-coding Gene
308	5.18452e-107	1.08877	0.356	0.344	7.86647e-103	2	ANKRD10	0.012	Protein-coding Gene
309	2.2683e-102	0.523172	0.444	0.443	3.44169e-98	2	CACNA1D	0.001	Protein-coding Gene
310	6.33939e-96	0.512583	0.278	0.25	9.61875e-92	2	SSFA2	0.028	Protein-coding Gene
311	2.02232e-76	0.594417	0.269	0.247	3.06846e-72	2	GRB14	0.022	Protein-coding Gene
312	1.62345e-66	0.528701	0.286	0.273	2.46326e-62	2	MEIS2	0.013	Protein-coding Gene
313	0	2.05091	0.28	0.097	0	3	PLPPR1	0.183	Protein-coding Gene
314	0	1.86538	0.303	0.163	0	3	ACSL4	0.14	Protein-coding Gene
315	0	1.58782	0.294	0.115	0	3	AGTR1	0.179	Protein-coding Gene
316	0	1.39351	0.257	0.143	0	3	P4HA1	0.114	Protein-coding Gene
317	0	1.18087	0.252	0.153	0	3	ANKRD36C	0.099	Protein-coding Gene
318	0	1.1788	0.437	0.271	0	3	TFPI	0.166	Protein-coding Gene
319	0	1.09367	0.31	0.185	0	3	VPS37A	0.125	Protein-coding Gene
320	0	0.991844	0.298	0.197	0	3	PTPRT	0.101	Protein-coding Gene
321	0	0.974951	0.325	0.229	0	3	DLGAP1	0.096	Protein-coding Gene
322	0	0.962201	0.435	0.293	0	3	SNHG14	0.142	lncRNA
323	0	0.872378	0.388	0.318	0	3	TRIM24	0.07	Protein-coding Gene
324	0	0.803241	0.276	0.207	0	3	MALRD1	0.069	Protein-coding Gene
325	0	0.705855	0.282	0.199	0	3	PRKD1	0.083	Protein-coding Gene
326	0	0.694646	0.481	0.378	0	3	FBXW7	0.103	Protein-coding Gene
327	0	0.686302	0.372	0.293	0	3	DENND4A	0.079	Protein-coding Gene
328	0	0.685118	0.346	0.237	0	3	YPEL2	0.109	Protein-coding Gene
329	0	0.667403	0.41	0.287	0	3	CTNND2	0.123	Protein-coding Gene
330	0	0.657995	0.463	0.4	0	3	EML4	0.063	Protein-coding Gene
331	0	0.653772	0.329	0.255	0	3	GNA14	0.074	Protein-coding Gene
332	0	0.653289	0.294	0.203	0	3	ZNF44	0.091	Protein-coding Gene
333	0	0.636968	0.622	0.527	0	3	TTC28	0.095	Protein-coding Gene
334	0	0.624382	0.267	0.182	0	3	TMEM161B-AS1	0.085	lncRNA
335	0	0.590273	0.524	0.476	0	3	WWP1	0.048	Protein-coding Gene
336	0	0.541235	0.325	0.239	0	3	PDE9A	0.086	Protein-coding Gene
337	0	0.532262	0.584	0.511	0	3	AFF1	0.073	Protein-coding Gene
338	2.61873e-305	0.555284	0.294	0.231	3.97341e-301	3	SFI1	0.063	Protein-coding Gene
339	2.62924e-303	1.2649	0.334	0.269	3.98934e-299	3	LRP1B	0.065	Protein-coding Gene
340	8.504e-299	0.92433	0.31	0.26	1.29031e-294	3	DTNA	0.05	Protein-coding Gene
341	1.85272e-206	0.67306	0.299	0.253	2.81113e-202	3	ROBO1	0.046	Protein-coding Gene
342	1.32514e-166	0.816245	0.258	0.22	2.01063e-162	3	ATAD2	0.038	Protein-coding Gene
343	3.23844e-157	0.502324	0.294	0.245	4.91369e-153	3	FBXL7	0.049	Protein-coding Gene
344	3.6611e-155	0.702523	0.274	0.226	5.55499e-151	3	KCNQ3	0.048	Protein-coding Gene
345	3.88313e-143	0.796169	0.273	0.24	5.89187e-139	3	PAG1	0.033	Protein-coding Gene
346	0	3.25221	0.314	0.052	0	1	NPSR1-AS1	0.262	lncRNA
347	0	2.3026	0.327	0.041	0	1	EBNA1BP2	0.286	Protein-coding Gene
348	0	2.26846	0.345	0.094	0	1	AC069277.2	0.251	lncRNA
349	0	2.26646	0.287	0.033	0	1	PAPPA2	0.254	Protein-coding Gene
350	0	2.07374	0.43	0.106	0	1	RP11-244M2.1	0.324	lncRNA
351	0	1.76824	0.263	0.057	0	1	RP11-434D9.1	0.206	lncRNA
352	0	1.69821	0.322	0.086	0	1	LINC01344	0.236	lncRNA
353	0	1.65847	0.327	0.11	0	1	CAPN12	0.217	Protein-coding Gene
354	0	1.50742	0.367	0.142	0	1	DNAH11	0.225	Protein-coding Gene
355	0	1.40961	0.262	0.073	0	1	LVCAT5	0.189	lncRNA
356	0	1.37969	0.295	0.089	0	1	AC002066.1	0.206	lncRNA
357	0	1.36308	0.51	0.265	0	1	CENPP	0.245	Protein-coding Gene
358	0	1.29148	0.303	0.09	0	1	BRIP1	0.213	Protein-coding Gene
359	0	1.251	0.397	0.175	0	1	EZH2	0.222	Protein-coding Gene
360	0	1.22519	0.619	0.322	0	1	MT-ATP8	0.297	Protein-coding Gene
361	0	1.22114	0.375	0.125	0	1	GPC3	0.25	Protein-coding Gene
362	0	1.19413	0.252	0.082	0	1	ERC2	0.17	Protein-coding Gene
363	0	1.15287	0.737	0.46	0	1	MT-ATP6	0.277	Protein-coding Gene
364	0	1.1308	0.729	0.454	0	1	MT-CO2	0.275	Protein-coding Gene
365	0	1.08461	0.825	0.59	0	1	MT-CYB	0.235	Protein-coding Gene
366	0	1.06236	0.548	0.27	0	1	MT-ND4L	0.278	Protein-coding Gene
367	0	1.04888	0.285	0.107	0	1	TEX41	0.178	lncRNA
368	0	1.0303	0.502	0.239	0	1	MT-ND3	0.263	Protein-coding Gene
369	0	1.02079	0.894	0.747	0	1	MT-ND4	0.147	Protein-coding Gene
370	0	1.00642	0.974	0.941	0	1	MT-RNR1	0.033	Mt_rRNA
371	0	0.999225	0.478	0.266	0	1	NDUFAF6	0.212	Protein-coding Gene
372	0	0.99357	0.266	0.115	0	1	MIR100HG	0.151	lncRNA
373	0	0.992787	0.264	0.088	0	1	MT-TI	0.176	Mt_tRNA
374	0	0.944864	0.281	0.13	0	1	ISPD	0.151	Protein-coding Gene
375	0	0.926011	0.251	0.088	0	1	SNX10	0.163	Protein-coding Gene
376	0	0.922253	0.378	0.179	0	1	MT-TV	0.199	Mt_tRNA
377	0	0.916663	0.362	0.242	0	1	ROBO1	0.12	Protein-coding Gene
378	0	0.915001	0.748	0.495	0	1	MT-CO3	0.253	Protein-coding Gene
379	0	0.887279	0.991	0.983	0	1	MT-RNR2	0.008	Mt_rRNA
380	0	0.874171	0.252	0.091	0	1	KNTC1	0.161	Protein-coding Gene
381	0	0.865788	0.265	0.111	0	1	DHTKD1	0.154	Protein-coding Gene
382	0	0.853955	0.273	0.109	0	1	CH507-528H12.1	0.164	lncRNA
383	0	0.853734	0.282	0.13	0	1	LINC00886	0.152	lncRNA
384	0	0.831947	0.769	0.536	0	1	MT-ND2	0.233	Protein-coding Gene
385	0	0.829505	0.296	0.157	0	1	FHOD3	0.139	Protein-coding Gene
386	0	0.817032	0.315	0.177	0	1	FRMD4A	0.138	Protein-coding Gene
387	0	0.770706	0.868	0.712	0	1	MT-ND5	0.156	Protein-coding Gene
388	0	0.752512	0.289	0.139	0	1	DNMT1	0.15	Protein-coding Gene
389	0	0.724972	0.267	0.144	0	1	SCN9A	0.123	Protein-coding Gene
390	0	0.722841	0.84	0.648	0	1	MT-CO1	0.192	Protein-coding Gene
391	0	0.720462	0.291	0.149	0	1	GARNL3	0.142	Protein-coding Gene
392	0	0.719445	0.332	0.168	0	1	GREB1L	0.164	Protein-coding Gene
393	0	0.658285	0.262	0.152	0	1	COX10-AS1	0.11	lncRNA
394	0	0.642894	0.284	0.139	0	1	DHFR	0.145	Protein-coding Gene
395	0	0.608544	0.754	0.577	0	1	MT-ND1	0.177	Protein-coding Gene
396	0	0.596134	0.291	0.153	0	1	TIAM1	0.138	Protein-coding Gene
397	0	0.594687	0.486	0.347	0	1	CDK5RAP2	0.139	Protein-coding Gene
398	0	0.575052	0.377	0.253	0	1	PRIM2	0.124	Protein-coding Gene
399	0	0.5497	0.496	0.403	0	1	DOCK4	0.093	Protein-coding Gene
400	0	0.547722	0.51	0.386	0	1	WDPCP	0.124	Protein-coding Gene
401	0	0.544368	0.292	0.184	0	1	TP53BP2	0.108	Protein-coding Gene
402	0	0.544256	0.453	0.344	0	1	HERC1	0.109	Protein-coding Gene
403	0	0.535445	0.28	0.16	0	1	ZNF337-AS1	0.12	lncRNA
404	0	0.522382	0.433	0.327	0	1	BACH1	0.106	Protein-coding Gene
405	0	0.506444	0.361	0.199	0	1	IGF2BP3	0.162	Protein-coding Gene
406	0	4.49997	0.406	0.019	0	10	DNAH12	0.387	Protein-coding Gene
407	0	4.00662	0.629	0.028	0	10	CFAP47	0.601	Protein-coding Gene
408	0	3.78572	0.522	0.031	0	10	CFAP54	0.491	Protein-coding Gene
409	0	3.35765	0.45	0.034	0	10	C4orf22	0.416	Protein-coding Gene
410	0	3.2595	0.368	0.032	0	10	MIR92B	0.336	lncRNA
411	0	3.23337	0.395	0.028	0	10	WDR49	0.367	Protein-coding Gene
412	0	3.16745	0.514	0.132	0	10	TMEM232	0.382	Protein-coding Gene
413	0	3.14533	0.549	0.126	0	10	DNAH7	0.423	Protein-coding Gene
414	0	3.12815	0.521	0.053	0	10	DNAH6	0.468	Protein-coding Gene
415	0	3.11899	0.502	0.049	0	10	LRRIQ1	0.453	Protein-coding Gene
416	0	3.05016	0.571	0.06	0	10	HYDIN	0.511	Protein-coding Gene
417	0	2.9591	0.409	0.029	0	10	CFAP61	0.38	Protein-coding Gene
418	0	2.95295	0.41	0.006	0	10	ZBBX	0.404	Protein-coding Gene
419	0	2.88023	0.505	0.11	0	10	SPATA17	0.395	Protein-coding Gene
420	0	2.85091	0.452	0.027	0	10	ARMC3	0.425	Protein-coding Gene
421	0	2.71253	0.598	0.244	0	10	AGBL4	0.354	Protein-coding Gene
422	0	2.65672	0.31	0.015	0	10	DNAH9	0.295	Protein-coding Gene
423	0	2.58331	0.724	0.169	0	10	DNAH11	0.555	Protein-coding Gene
424	0	2.56212	0.313	0.004	0	10	ADGB	0.309	Protein-coding Gene
425	0	2.5129	0.352	0.011	0	10	CFAP46	0.341	Protein-coding Gene
426	0	2.50202	0.376	0.012	0	10	TTLL9	0.364	Protein-coding Gene
427	0	2.41323	0.322	0.048	0	10	RP1	0.274	Protein-coding Gene
428	0	2.35612	0.372	0.024	0	10	DNAI1	0.348	Protein-coding Gene
429	0	2.34341	0.442	0.095	0	10	DCDC1	0.347	Protein-coding Gene
430	0	2.32924	0.344	0.013	0	10	CFAP77	0.331	Protein-coding Gene
431	0	2.3285	0.491	0.094	0	10	C3orf67	0.397	Protein-coding Gene
432	0	2.26645	0.622	0.187	0	10	CDHR3	0.435	Protein-coding Gene
433	0	2.26147	0.289	0.088	0	10	NPSR1-AS1	0.201	lncRNA
434	0	2.24921	0.404	0.062	0	10	PPM1E	0.342	Protein-coding Gene
435	0	2.13235	0.339	0.051	0	10	PACRG	0.288	Protein-coding Gene
436	0	2.12412	0.301	0.005	0	10	VWA3A	0.296	Protein-coding Gene
437	0	2.04606	0.343	0.037	0	10	CFAP43	0.306	Protein-coding Gene
438	0	2.0268	0.415	0.095	0	10	SPAG17	0.32	Protein-coding Gene
439	0	2.01916	0.263	0.007	0	10	TTC29	0.256	Protein-coding Gene
440	0	2.01786	0.264	0.009	0	10	ARMC4	0.255	Protein-coding Gene
441	0	2.01087	0.41	0.104	0	10	SPEF2	0.306	Protein-coding Gene
442	0	1.99701	0.369	0.079	0	10	LINC00882	0.29	lncRNA
443	0	1.98117	0.287	0.009	0	10	VWA3B	0.278	Protein-coding Gene
444	0	1.94286	0.344	0.052	0	10	WDR66	0.292	Protein-coding Gene
445	0	1.94155	0.594	0.239	0	10	RFX3	0.355	Protein-coding Gene
446	0	1.90964	0.269	0.011	0	10	CFAP45	0.258	Protein-coding Gene
447	0	1.88454	0.434	0.113	0	10	ANKFN1	0.321	Protein-coding Gene
448	0	1.8799	0.37	0.059	0	10	CFAP70	0.311	Protein-coding Gene
449	0	1.87119	0.332	0.037	0	10	CASC1	0.295	Protein-coding Gene
450	0	1.86959	0.411	0.098	0	10	LRRC6	0.313	Protein-coding Gene
451	0	1.85335	0.359	0.076	0	10	AK8	0.283	Protein-coding Gene
452	0	1.83266	0.282	0.049	0	10	BASP1	0.233	Protein-coding Gene
453	0	1.82505	0.316	0.04	0	10	EFHC2	0.276	Protein-coding Gene
454	0	1.79076	0.324	0.051	0	10	DRAIC	0.273	lncRNA
455	0	1.77967	0.312	0.032	0	10	FHAD1	0.28	Protein-coding Gene
456	0	1.7694	0.287	0.058	0	10	C5AR1	0.229	Protein-coding Gene
457	0	1.75054	0.273	0.021	0	10	RSPH1	0.252	Protein-coding Gene
458	0	1.73941	0.385	0.127	0	10	AC069277.2	0.258	lncRNA
459	0	1.71031	0.289	0.063	0	10	CENPK	0.226	Protein-coding Gene
460	0	1.70659	0.296	0.067	0	10	PAPPA2	0.229	Protein-coding Gene
461	0	1.69887	0.319	0.071	0	10	AC007319.1	0.248	lncRNA
462	0	1.69666	0.335	0.037	0	10	CCDC170	0.298	Protein-coding Gene
463	0	1.68774	0.287	0.088	0	10	TSGA10	0.199	Protein-coding Gene
464	0	1.67869	0.371	0.081	0	10	FBXL13	0.29	Protein-coding Gene
465	0	1.66714	0.252	0.018	0	10	EFCAB12	0.234	Protein-coding Gene
466	0	1.63548	0.432	0.137	0	10	FAM227A	0.295	Protein-coding Gene
467	0	1.62789	0.391	0.12	0	10	CTD-2047H16.4	0.271	lncRNA
468	0	1.5787	0.37	0.079	0	10	CCDC40	0.291	Protein-coding Gene
469	0	1.5782	0.315	0.084	0	10	RP11-434D9.1	0.231	lncRNA
470	0	1.56663	0.386	0.119	0	10	CCDC30	0.267	Protein-coding Gene
471	0	1.56295	0.328	0.043	0	10	TP73	0.285	Protein-coding Gene
472	0	1.54489	0.296	0.079	0	10	EBNA1BP2	0.217	Protein-coding Gene
473	0	1.53613	0.392	0.117	0	10	CCDC146	0.275	Protein-coding Gene
474	0	1.53117	0.345	0.085	0	10	CFAP69	0.26	Protein-coding Gene
475	0	1.50763	0.362	0.134	0	10	MIR100HG	0.228	lncRNA
476	0	1.49479	0.514	0.217	0	10	CEP83	0.297	Protein-coding Gene
477	0	1.48464	0.327	0.115	0	10	PLCE1	0.212	Protein-coding Gene
478	0	1.46525	0.313	0.056	0	10	WDR78	0.257	Protein-coding Gene
479	0	1.45278	0.376	0.119	0	10	FANK1	0.257	Protein-coding Gene
480	0	1.42976	0.287	0.048	0	10	IQCG	0.239	Protein-coding Gene
481	0	1.42069	0.264	0.047	0	10	SPATA18	0.217	Protein-coding Gene
482	0	1.40181	0.406	0.125	0	10	PCAT29	0.281	lncRNA
483	0	1.39625	0.294	0.068	0	10	LRGUK	0.226	Protein-coding Gene
484	0	1.38662	0.357	0.128	0	10	CCDC171	0.229	Protein-coding Gene
485	0	1.33857	0.371	0.125	0	10	MOK	0.246	Protein-coding Gene
486	0	1.33725	0.272	0.063	0	10	DZANK1	0.209	Protein-coding Gene
487	0	1.31882	0.256	0.031	0	10	TTC25	0.225	Protein-coding Gene
488	0	1.31609	0.307	0.071	0	10	KIF27	0.236	Protein-coding Gene
489	0	1.31329	0.461	0.209	0	10	TRAF3IP1	0.252	Protein-coding Gene
490	0	1.26698	0.272	0.072	0	10	AK9	0.2	Protein-coding Gene
491	0	1.25756	0.26	0.071	0	10	OCA2	0.189	Protein-coding Gene
492	0	1.256	0.263	0.064	0	10	RP4-625H18.2	0.199	lncRNA
493	0	1.23558	0.324	0.088	0	10	IQCH	0.236	Protein-coding Gene
494	0	1.23346	0.298	0.086	0	10	CASC2	0.212	lncRNA
495	0	1.21641	0.274	0.086	0	10	CEP120	0.188	Protein-coding Gene
496	0	1.18493	0.283	0.073	0	10	TMEM67	0.21	Protein-coding Gene
497	0	1.16536	0.267	0.072	0	10	ZNF440	0.195	Protein-coding Gene
498	0	1.16484	0.29	0.071	0	10	RPGR	0.219	Protein-coding Gene
499	0	1.12949	0.686	0.401	0	10	WDPCP	0.285	Protein-coding Gene
500	0	1.12363	0.268	0.075	0	10	NPHP1	0.193	Protein-coding Gene
501	0	1.09299	0.333	0.105	0	10	KATNAL2	0.228	Protein-coding Gene
502	0	1.08991	0.326	0.103	0	10	EFHC1	0.223	Protein-coding Gene
503	0	1.07231	0.278	0.077	0	10	ARMC2	0.201	Protein-coding Gene
504	0	1.06065	0.303	0.088	0	10	LEKR1	0.215	Protein-coding Gene
505	2.38444e-298	1.44732	0.333	0.125	3.61791e-294	10	CEP128	0.208	Protein-coding Gene
506	6.37526e-293	0.948352	0.313	0.108	9.67319e-289	10	SPAG1	0.205	Protein-coding Gene
507	1.15511e-282	1.44278	0.367	0.152	1.75264e-278	10	IFT122	0.215	Protein-coding Gene
508	3.2778e-276	1.05379	0.543	0.278	4.9734e-272	10	CSPP1	0.265	Protein-coding Gene
509	4.04307e-276	0.965322	0.299	0.104	6.13454e-272	10	CCDC191	0.195	Protein-coding Gene
510	1.18772e-260	1.01345	0.281	0.099	1.80212e-256	10	CNTRL	0.182	Protein-coding Gene
511	2.91144e-255	1.1425	0.275	0.097	4.41753e-251	10	ERCC1	0.178	Protein-coding Gene
512	5.59991e-254	1.05451	0.471	0.228	8.49674e-250	10	RP11-308D16.2	0.243	Pseudogene
513	2.65938e-252	1.475	0.407	0.189	4.03507e-248	10	SPAG16	0.218	Protein-coding Gene
514	1.38137e-247	1.0442	0.461	0.224	2.09596e-243	10	NME7	0.237	Protein-coding Gene
515	7.40425e-245	1.1853	0.31	0.118	1.12345e-240	10	LINC01344	0.192	lncRNA
516	4.18304e-242	0.987724	0.305	0.115	6.34693e-238	10	AKNA	0.19	Protein-coding Gene
517	9.80683e-242	0.93713	0.335	0.134	1.48799e-237	10	HIPK1	0.201	Protein-coding Gene
518	1.32767e-240	1.01515	0.372	0.16	2.01447e-236	10	IQCK	0.212	Protein-coding Gene
519	6.1079e-222	0.818508	0.257	0.091	9.26752e-218	10	PKIG	0.166	Protein-coding Gene
520	1.12647e-217	0.777112	0.275	0.102	1.70919e-213	10	IFT74	0.173	Protein-coding Gene
521	5.17603e-217	0.912213	0.258	0.094	7.8536e-213	10	CCDC138	0.164	Protein-coding Gene
522	1.84015e-210	0.813903	0.387	0.174	2.79206e-206	10	RP11-319G6.1	0.213	lncRNA
523	1.07106e-200	0.973414	0.377	0.176	1.62512e-196	10	USP13	0.201	Protein-coding Gene
524	1.27436e-199	0.970175	0.269	0.104	1.93359e-195	10	ERC2	0.165	Protein-coding Gene
525	2.20463e-195	0.791113	0.295	0.12	3.34508e-191	10	IFT81	0.175	Protein-coding Gene
526	3.41139e-193	1.00319	0.381	0.182	5.1761e-189	10	WHRN	0.199	Protein-coding Gene
527	2.76048e-191	0.792171	0.255	0.097	4.18848e-187	10	EGLN3	0.158	Protein-coding Gene
528	1.73956e-186	1.05059	0.346	0.158	2.63943e-182	10	GPC3	0.188	Protein-coding Gene
529	2.38948e-186	1.15501	0.267	0.11	3.62555e-182	10	SMUG1	0.157	Protein-coding Gene
530	4.42743e-185	0.683862	0.252	0.096	6.71774e-181	10	DNAH1	0.156	Protein-coding Gene
531	1.93608e-176	0.898011	0.302	0.133	2.93762e-172	10	CLHC1	0.169	Protein-coding Gene
532	2.08865e-174	0.764764	0.415	0.207	3.1691e-170	10	RFX3-AS1	0.208	lncRNA
533	7.58401e-171	1.00124	0.324	0.15	1.15072e-166	10	ISPD	0.174	Protein-coding Gene
534	1.02674e-168	1.05442	0.27	0.116	1.55787e-164	10	AC002066.1	0.154	lncRNA
535	8.62661e-168	0.583381	0.716	0.499	1.30892e-163	10	RASAL2	0.217	Protein-coding Gene
536	2.09227e-166	0.859569	0.386	0.197	3.17461e-162	10	WDR60	0.189	Protein-coding Gene
537	1.4285e-163	0.817233	0.339	0.161	2.16747e-159	10	TTC21B	0.178	Protein-coding Gene
538	3.22603e-155	1.01449	0.315	0.15	4.89485e-151	10	RP11-244M2.1	0.165	lncRNA
539	1.00441e-153	0.753716	0.293	0.132	1.52399e-149	10	ARHGAP39	0.161	Protein-coding Gene
540	3.583e-153	0.760939	0.255	0.107	5.43648e-149	10	CCDC148	0.148	Protein-coding Gene
541	1.4957e-152	0.668878	0.262	0.111	2.26943e-148	10	MORN1	0.151	Protein-coding Gene
542	4.92836e-149	0.684903	0.38	0.193	7.47781e-145	10	SCGB2B2	0.187	Protein-coding Gene
543	3.66047e-148	1.08698	0.451	0.26	5.55403e-144	10	MDM2	0.191	Protein-coding Gene
544	7.06121e-145	0.809147	0.313	0.15	1.0714e-140	10	LINC00886	0.163	lncRNA
545	1.03852e-144	1.24768	0.288	0.139	1.57574e-140	10	CAPN12	0.149	Protein-coding Gene
546	3.05724e-144	0.721945	0.371	0.191	4.63875e-140	10	IFT88	0.18	Protein-coding Gene
547	4.48538e-140	0.717675	0.338	0.167	6.80566e-136	10	LINC01006	0.171	lncRNA
548	6.66185e-139	0.653506	0.251	0.109	1.0108e-134	10	GBAS	0.142	Protein-coding Gene
549	1.30492e-134	0.70375	0.328	0.164	1.97995e-130	10	EPB41L4B	0.164	Protein-coding Gene
550	9.30075e-133	0.668191	0.524	0.321	1.4112e-128	10	WDR27	0.203	Protein-coding Gene
551	1.35163e-130	0.713537	0.284	0.135	2.05083e-126	10	GALNS	0.149	Protein-coding Gene
552	2.70811e-129	0.760829	0.299	0.146	4.10901e-125	10	C8orf37-AS1	0.153	lncRNA
553	2.56622e-128	1.16805	0.364	0.208	3.89373e-124	10	PTPRT	0.156	Protein-coding Gene
554	3.64286e-124	0.648923	0.361	0.192	5.52731e-120	10	IQCE	0.169	Protein-coding Gene
555	7.00179e-121	0.942728	0.27	0.13	1.06238e-116	10	TEX41	0.14	lncRNA
556	2.51682e-116	0.63479	0.336	0.177	3.81876e-112	10	IFT140	0.159	Protein-coding Gene
557	1.01902e-110	0.765812	0.496	0.325	1.54616e-106	10	CEP350	0.171	Protein-coding Gene
558	2.17277e-109	0.716953	0.376	0.217	3.29675e-105	10	CCDC14	0.159	Protein-coding Gene
559	6.07996e-108	0.646653	0.507	0.326	9.22512e-104	10	REV3L	0.181	Protein-coding Gene
560	1.17296e-105	0.592711	0.301	0.156	1.77973e-101	10	SMYD2	0.145	Protein-coding Gene
561	5.89434e-104	0.620459	0.37	0.209	8.94349e-100	10	GUSBP1	0.161	Pseudogene
562	1.00023e-100	0.560942	0.268	0.135	1.51765e-96	10	FAM179B	0.133	Protein-coding Gene
563	5.20234e-100	0.584044	0.335	0.186	7.8935e-96	10	DPY19L1	0.149	Protein-coding Gene
564	2.78068e-98	0.588291	0.284	0.148	4.21912e-94	10	RTTN	0.136	Protein-coding Gene
565	4.47936e-94	0.501692	0.316	0.171	6.79653e-90	10	TIAM1	0.145	Protein-coding Gene
566	3.62986e-91	0.766825	0.311	0.176	5.50759e-87	10	FHOD3	0.135	Protein-coding Gene
567	1.42353e-90	0.685151	0.272	0.147	2.15993e-86	10	KIAA1211L	0.125	Protein-coding Gene
568	2.04413e-90	0.628487	0.27	0.143	3.10156e-86	10	ZNRF2P2	0.127	Pseudogene
569	2.62466e-90	0.508911	0.346	0.197	3.98239e-86	10	AZIN1-AS1	0.149	lncRNA
570	4.35027e-85	0.505887	0.281	0.153	6.60066e-81	10	SREK1	0.128	Protein-coding Gene
571	2.50609e-84	0.543861	0.302	0.169	3.80248e-80	10	EP400NL	0.133	Protein-coding Gene
572	4.50965e-84	0.553336	0.256	0.135	6.84249e-80	10	KIAA1549	0.121	Protein-coding Gene
573	3.72447e-80	0.588701	0.448	0.298	5.65114e-76	10	CHCHD6	0.15	Protein-coding Gene
574	1.74429e-79	0.578057	0.298	0.171	2.64662e-75	10	ZSCAN5A	0.127	Protein-coding Gene
575	1.04996e-78	0.64871	0.253	0.139	1.5931e-74	10	SYT1	0.114	Protein-coding Gene
576	7.36812e-78	0.522	0.271	0.149	1.11797e-73	10	FAM83H-AS1	0.122	Protein-coding Gene
577	7.94321e-64	0.524684	0.267	0.157	1.20522e-59	10	ODF2L	0.11	Protein-coding Gene
578	3.32966e-63	0.505007	0.253	0.146	5.0521e-59	10	BTBD3	0.107	Protein-coding Gene
579	3.62876e-61	0.576625	0.289	0.177	5.50592e-57	10	HDAC9	0.112	Protein-coding Gene
580	5.09402e-60	0.529726	0.26	0.153	7.72915e-56	10	OVOL2	0.107	Protein-coding Gene
581	7.73733e-60	0.583738	0.266	0.16	1.17398e-55	10	SCN9A	0.106	Protein-coding Gene
582	1.85014e-57	0.554362	0.416	0.295	2.80721e-53	10	NDUFAF6	0.121	Protein-coding Gene
583	4.39212e-57	0.645636	0.303	0.195	6.66416e-53	10	FRMD4A	0.108	Protein-coding Gene
584	3.36728e-52	0.562979	0.268	0.168	5.10917e-48	10	GARNL3	0.1	Protein-coding Gene
585	6.33141e-46	0.505977	0.272	0.173	9.60664e-42	10	HOMER2	0.099	Protein-coding Gene
586	2.24244e-39	0.829071	0.339	0.258	3.40246e-35	10	ROBO1	0.081	Protein-coding Gene
587	0	1.99414	0.304	0.155	0	8	GPC3	0.149	Protein-coding Gene
588	0	1.87618	0.304	0.114	0	8	PLPPR1	0.19	Protein-coding Gene
589	0	1.56067	0.259	0.109	0	8	EGFEM1P	0.15	Pseudogene
590	0	1.54302	0.344	0.175	0	8	ACSL4	0.169	Protein-coding Gene
591	0	1.44853	0.269	0.105	0	8	RP11-317N12.1	0.164	lncRNA
592	0	1.40474	0.292	0.152	0	8	HMGCS1	0.14	Protein-coding Gene
593	0	1.32608	0.284	0.153	0	8	P4HA1	0.131	Protein-coding Gene
594	0	1.31517	0.28	0.081	0	8	SOBP	0.199	Protein-coding Gene
595	0	1.29472	0.325	0.155	0	8	CTD-3006G17.2	0.17	Pseudogene
596	0	1.18811	0.471	0.305	0	8	SNHG14	0.166	lncRNA
597	0	1.17347	0.28	0.116	0	8	RP1-209A6.1	0.164	lncRNA
598	0	1.13271	0.293	0.135	0	8	CAPN12	0.158	Protein-coding Gene
599	0	1.1284	0.273	0.107	0	8	RP11-6N13.1	0.166	lncRNA
600	0	1.12623	0.254	0.09	0	8	ROBO2	0.164	Protein-coding Gene
601	0	1.06217	0.376	0.173	0	8	SPTLC3	0.203	Protein-coding Gene
602	0	1.04673	0.323	0.145	0	8	GNAI1	0.178	Protein-coding Gene
603	0	1.01716	0.298	0.159	0	8	RP11-30J20.1	0.139	lncRNA
604	0	1.00972	0.697	0.435	0	8	CACNA1D	0.262	Protein-coding Gene
605	0	0.963689	0.425	0.257	0	8	FKBP5	0.168	Protein-coding Gene
606	0	0.957259	0.266	0.099	0	8	PPP1R1C	0.167	Protein-coding Gene
607	0	0.952468	0.306	0.155	0	8	HSD17B11	0.151	Protein-coding Gene
608	0	0.947619	0.278	0.132	0	8	ACADSB	0.146	Protein-coding Gene
609	0	0.935469	0.323	0.131	0	8	AGTR1	0.192	Protein-coding Gene
610	0	0.842799	0.318	0.181	0	8	FAM155A	0.137	Protein-coding Gene
611	0	0.834943	0.518	0.295	0	8	CTNND2	0.223	Protein-coding Gene
612	0	0.806743	0.474	0.288	0	8	NCKAP5	0.186	Protein-coding Gene
613	0	0.800477	0.804	0.692	0	8	FHIT	0.112	Protein-coding Gene
614	0	0.745403	0.52	0.345	0	8	PBX3	0.175	Protein-coding Gene
615	0	0.716003	0.404	0.246	0	8	YPEL2	0.158	Protein-coding Gene
616	0	0.708571	0.744	0.589	0	8	PARD3B	0.155	Protein-coding Gene
617	0	0.649132	0.779	0.618	0	8	UTRN	0.161	Protein-coding Gene
618	0	0.581218	0.912	0.766	0	8	SHANK2	0.146	Protein-coding Gene
619	4.32143e-305	0.58944	0.288	0.156	6.5569e-301	8	LURAP1L	0.132	Protein-coding Gene
620	1.24259e-299	0.534405	0.739	0.621	1.88537e-295	8	MBD5	0.118	Protein-coding Gene
621	2.06539e-287	0.925124	0.292	0.17	3.13381e-283	8	LSS	0.122	Protein-coding Gene
622	5.9942e-270	0.814799	0.286	0.168	9.095e-266	8	MAOA	0.118	Protein-coding Gene
623	4.06499e-269	0.606142	0.254	0.139	6.16781e-265	8	PARP9	0.115	Protein-coding Gene
624	1.46305e-259	0.992736	0.282	0.17	2.21988e-255	8	HOMER2	0.112	Protein-coding Gene
625	1.53197e-247	0.566758	0.291	0.168	2.32446e-243	8	SEMA6D	0.123	Protein-coding Gene
626	6.21821e-246	0.63887	0.3	0.182	9.43489e-242	8	TEX2	0.118	Protein-coding Gene
627	2.94762e-243	0.512442	0.481	0.339	4.47243e-239	8	CERS4	0.142	Protein-coding Gene
628	1.10227e-240	0.952471	0.434	0.323	1.67248e-236	8	TRIM24	0.111	Protein-coding Gene
629	4.66559e-234	0.5194	0.309	0.187	7.07909e-230	8	CDHR3	0.122	Protein-coding Gene
630	5.3117e-230	0.511474	0.583	0.459	8.05944e-226	8	BRAF	0.124	Protein-coding Gene
631	3.71268e-225	0.523367	0.317	0.195	5.63324e-221	8	SRGAP3	0.122	Protein-coding Gene
632	1.71282e-220	0.586499	0.274	0.159	2.59886e-216	8	PKHD1	0.115	Protein-coding Gene
633	9.01004e-216	0.52628	0.508	0.381	1.36709e-211	8	COBLL1	0.127	Protein-coding Gene
634	2.44445e-203	0.559224	0.268	0.162	3.70897e-199	8	CNNM2	0.106	Protein-coding Gene
635	9.46056e-193	0.729674	0.3	0.197	1.43545e-188	8	VPS37A	0.103	Protein-coding Gene
636	1.00867e-183	0.557826	0.363	0.246	1.53045e-179	8	GRB14	0.117	Protein-coding Gene
637	2.23866e-178	0.532698	0.538	0.441	3.39672e-174	8	MED13	0.097	Protein-coding Gene
638	5.21654e-175	0.527247	0.409	0.3	7.91505e-171	8	PHF3	0.109	Protein-coding Gene
639	7.41931e-175	0.543656	0.292	0.189	1.12573e-170	8	TMEM161B-AS1	0.103	lncRNA
640	3.92209e-173	0.566653	0.252	0.156	5.95099e-169	8	PIEZO2	0.096	Protein-coding Gene
641	2.78217e-171	0.503776	0.376	0.264	4.22139e-167	8	STARD13	0.112	Protein-coding Gene
642	3.266e-167	0.53421	0.421	0.314	4.9555e-163	8	JAK1	0.107	Protein-coding Gene
643	6.45856e-151	0.617018	0.553	0.48	9.79958e-147	8	WWP1	0.073	Protein-coding Gene
644	3.10207e-142	0.640378	0.347	0.256	4.70677e-138	8	ROBO1	0.091	Protein-coding Gene
645	5.02979e-138	0.77943	0.267	0.185	7.6317e-134	8	GPC4	0.082	Protein-coding Gene
646	2.1205e-131	0.546971	0.264	0.18	3.21744e-127	8	LPCAT3	0.084	Protein-coding Gene
647	3.78658e-129	0.865004	0.299	0.222	5.74538e-125	8	ATAD2	0.077	Protein-coding Gene
648	2.20401e-123	0.515571	0.261	0.177	3.34414e-119	8	DCAF10	0.084	Protein-coding Gene
649	6.16329e-104	0.55446	0.354	0.272	9.35156e-100	8	MEIS2	0.082	Protein-coding Gene
650	4.44185e-94	0.522842	0.355	0.278	6.73961e-90	8	CSPP1	0.077	Protein-coding Gene
651	3.91086e-92	0.836851	0.263	0.196	5.93395e-88	8	FRAS1	0.067	Protein-coding Gene
652	1.75956e-71	0.682237	0.275	0.212	2.66978e-67	8	RGS5	0.063	Protein-coding Gene
653	6.81437e-70	0.847954	0.31	0.258	1.03395e-65	8	SCTR	0.052	Protein-coding Gene
654	9.42483e-42	0.627739	0.322	0.28	1.43003e-37	8	LRIG3	0.042	Protein-coding Gene
655	2.13586e-32	0.678269	0.32	0.276	3.24074e-28	8	LRP1B	0.044	Protein-coding Gene
656	5.70884e-27	0.726138	0.262	0.231	8.66203e-23	8	TPRG1	0.031	Protein-coding Gene
657	0	3.1667	0.518	0.125	0	4	AC105402.4	0.393	lncRNA
658	0	2.39959	0.889	0.533	0	4	MT-ND2	0.356	Protein-coding Gene
659	0	2.3624	0.288	0.112	0	4	MUC5B	0.176	Protein-coding Gene
660	0	2.36235	0.947	0.645	0	4	MT-CO1	0.302	Protein-coding Gene
661	0	2.30826	0.929	0.588	0	4	MT-CYB	0.341	Protein-coding Gene
662	0	2.29872	0.948	0.71	0	4	MT-ND5	0.238	Protein-coding Gene
663	0	2.2623	0.911	0.568	0	4	MT-ND1	0.343	Protein-coding Gene
664	0	2.25334	0.962	0.746	0	4	MT-ND4	0.216	Protein-coding Gene
665	0	2.23227	0.875	0.492	0	4	MT-CO3	0.383	Protein-coding Gene
666	0	2.20825	0.825	0.456	0	4	MT-CO2	0.369	Protein-coding Gene
667	0	2.17767	0.829	0.462	0	4	MT-ATP6	0.367	Protein-coding Gene
668	0	1.98428	0.638	0.272	0	4	MT-ND4L	0.366	Protein-coding Gene
669	0	1.98268	0.997	0.983	0	4	MT-RNR2	0.014	Mt_rRNA
670	0	1.96833	0.991	0.94	0	4	MT-RNR1	0.051	Mt_rRNA
671	0	1.96667	0.559	0.244	0	4	MT-ND3	0.315	Protein-coding Gene
672	0	1.91998	0.671	0.329	0	4	MT-ATP8	0.342	Protein-coding Gene
673	0	1.71273	0.283	0.128	0	4	CCND1	0.155	Protein-coding Gene
674	0	1.41401	0.358	0.19	0	4	MT-TV	0.168	Mt_tRNA
675	0	1.07533	0.318	0.141	0	4	DHFR	0.177	Protein-coding Gene
676	0	1.05727	0.28	0.134	0	4	ANKRD30BL	0.146	Protein-coding Gene
677	0	1.02349	0.311	0.148	0	4	EEF2	0.163	Protein-coding Gene
678	0	0.87654	0.26	0.147	0	4	TMBIM6	0.113	Protein-coding Gene
679	0	0.560589	0.3	0.218	0	4	CANX	0.082	Protein-coding Gene
680	3.42271e-166	0.893513	0.324	0.277	5.19328e-162	4	CARS2	0.047	Protein-coding Gene
681	1.22978e-85	0.743226	0.37	0.343	1.86594e-81	4	ANKRD10	0.027	Protein-coding Gene
682	0	3.02798	0.349	0.033	0	7	COL25A1	0.316	Protein-coding Gene
683	0	2.46676	0.339	0.069	0	7	RIMKLB	0.27	Protein-coding Gene
684	0	2.45655	0.577	0.066	0	7	POU6F2	0.511	Protein-coding Gene
685	0	2.35568	0.332	0.027	0	7	KIT	0.305	Protein-coding Gene
686	0	2.2961	0.422	0.123	0	7	MIR100HG	0.299	lncRNA
687	0	2.24774	0.329	0.061	0	7	FAM19A5	0.268	Protein-coding Gene
688	0	2.21913	0.681	0.139	0	7	RP11-499F3.2	0.542	lncRNA
689	0	2.19376	0.657	0.115	0	7	RP11-108K3.1	0.542	lncRNA
690	0	2.18108	0.301	0.074	0	7	RP11-405A12.2	0.227	lncRNA
691	0	2.02594	0.389	0.144	0	7	LAMA3	0.245	Protein-coding Gene
692	0	1.94749	0.307	0.04	0	7	PDE10A	0.267	Protein-coding Gene
693	0	1.94282	0.339	0.03	0	7	RP11-161I6.2	0.309	lncRNA
694	0	1.91534	0.498	0.098	0	7	CASC9	0.4	lncRNA
695	0	1.85064	0.42	0.078	0	7	OFCC1	0.342	Protein-coding Gene
696	0	1.76662	0.284	0.06	0	7	RP11-815M8.1	0.224	lncRNA
697	0	1.74819	0.399	0.066	0	7	MIR2052HG	0.333	lncRNA
698	0	1.66754	0.46	0.091	0	7	RP11-8L2.1	0.369	lncRNA
699	0	1.62237	0.292	0.06	0	7	ANKRD29	0.232	Protein-coding Gene
700	0	1.57731	0.277	0.03	0	7	RP11-78F17.1	0.247	lncRNA
701	0	1.54494	0.405	0.079	0	7	RP11-776H12.1	0.326	lncRNA
702	0	1.5441	0.264	0.029	0	7	LINC00534	0.235	lncRNA
703	0	1.5369	0.68	0.195	0	7	GNGT1	0.485	Protein-coding Gene
704	0	1.52509	0.294	0.049	0	7	2023-03-01	0.245	Protein-coding Gene
705	0	1.48088	0.46	0.125	0	7	KCNMB2-AS1	0.335	lncRNA
706	0	1.45131	0.354	0.084	0	7	FGF12	0.27	Protein-coding Gene
707	0	1.44496	0.261	0.04	0	7	APBA2	0.221	Protein-coding Gene
708	0	1.35002	0.335	0.137	0	7	PIP4K2B	0.198	Protein-coding Gene
709	0	1.32049	0.384	0.099	0	7	RP11-445O3.2	0.285	lncRNA
710	0	1.32035	0.414	0.168	0	7	CASC15	0.246	lncRNA
711	0	1.22928	0.47	0.192	0	7	NCALD	0.278	Protein-coding Gene
712	0	1.22703	0.305	0.072	0	7	PLEKHG2	0.233	Protein-coding Gene
713	0	1.22385	0.291	0.093	0	7	BANK1	0.198	Protein-coding Gene
714	0	1.22202	0.288	0.075	0	7	DYNC1I1	0.213	Protein-coding Gene
715	0	1.20698	0.41	0.128	0	7	SYT1	0.282	Protein-coding Gene
716	0	1.20566	0.589	0.261	0	7	RP11-608O21.1	0.328	lncRNA
717	0	1.18966	0.287	0.065	0	7	RGS6	0.222	Protein-coding Gene
718	0	1.17379	0.358	0.176	0	7	REEP3	0.182	Protein-coding Gene
719	0	1.16546	0.395	0.165	0	7	LAPTM4B	0.23	Protein-coding Gene
720	0	1.06975	0.511	0.268	0	7	MLLT6	0.243	Protein-coding Gene
721	0	1.05357	0.275	0.089	0	7	PLEKHG4B	0.186	Protein-coding Gene
722	0	1.0439	0.478	0.214	0	7	LINC01376	0.264	lncRNA
723	0	1.02543	0.322	0.13	0	7	LPAR1	0.192	Protein-coding Gene
724	0	1.02331	0.349	0.106	0	7	IGSF1	0.243	Protein-coding Gene
725	0	0.985676	0.272	0.11	0	7	PRICKLE1	0.162	Protein-coding Gene
726	0	0.97992	0.351	0.159	0	7	AC005592.2	0.192	lncRNA
727	0	0.975738	0.276	0.076	0	7	PCAT1	0.2	lncRNA
728	0	0.920839	0.348	0.14	0	7	KRT7	0.208	Protein-coding Gene
729	0	0.917031	0.263	0.094	0	7	LRRC6	0.169	Protein-coding Gene
730	0	0.896501	0.279	0.109	0	7	IMPA2	0.17	Protein-coding Gene
731	0	0.883077	0.578	0.252	0	7	DTNA	0.326	Protein-coding Gene
732	0	0.880464	0.374	0.122	0	7	ZFPM2-AS1	0.252	lncRNA
733	0	0.874852	0.373	0.217	0	7	MAL2	0.156	Protein-coding Gene
734	0	0.858652	0.555	0.303	0	7	ZNF704	0.252	Protein-coding Gene
735	0	0.849018	0.677	0.429	0	7	NFIB	0.248	Protein-coding Gene
736	0	0.847545	0.573	0.298	0	7	PTPN14	0.275	Protein-coding Gene
737	0	0.835699	0.523	0.277	0	7	OXR1	0.246	Protein-coding Gene
738	0	0.82644	0.384	0.172	0	7	LHPP	0.212	Protein-coding Gene
739	0	0.818019	0.394	0.188	0	7	ARHGEF1	0.206	Protein-coding Gene
740	0	0.805299	0.287	0.138	0	7	CSGALNACT1	0.149	Protein-coding Gene
741	0	0.790642	0.312	0.125	0	7	ARHGAP39	0.187	Protein-coding Gene
742	0	0.789919	0.789	0.452	0	7	PLCB1	0.337	Protein-coding Gene
743	0	0.776548	0.33	0.151	0	7	SYT7	0.179	Protein-coding Gene
744	0	0.761017	0.556	0.281	0	7	UBE2E2	0.275	Protein-coding Gene
745	0	0.760971	0.428	0.236	0	7	LMCD1-AS1	0.192	lncRNA
746	0	0.757035	0.331	0.139	0	7	OBSCN	0.192	Protein-coding Gene
747	0	0.747906	0.266	0.127	0	7	STIM2	0.139	Protein-coding Gene
748	0	0.739326	0.4	0.211	0	7	CLOCK	0.189	Protein-coding Gene
749	0	0.739066	0.372	0.23	0	7	RP11-420A23.1	0.142	lncRNA
750	0	0.726369	0.321	0.125	0	7	TMEM108	0.196	Protein-coding Gene
751	0	0.724699	0.532	0.258	0	7	RP11-624L4.1	0.274	lncRNA
752	0	0.720181	0.355	0.17	0	7	RP11-123O10.4	0.185	lncRNA
753	0	0.709686	0.263	0.123	0	7	CSF3R	0.14	Protein-coding Gene
754	0	0.705053	0.552	0.336	0	7	EIF3H	0.216	Protein-coding Gene
755	0	0.694504	0.288	0.126	0	7	DISC1	0.162	Protein-coding Gene
756	0	0.694143	0.278	0.148	0	7	CIT	0.13	Protein-coding Gene
757	0	0.672234	0.291	0.127	0	7	UPF1	0.164	Protein-coding Gene
758	0	0.664365	0.27	0.115	0	7	RP1-209A6.1	0.155	lncRNA
759	0	0.653561	0.37	0.204	0	7	TAPT1-AS1	0.166	lncRNA
760	0	0.641759	0.365	0.176	0	7	GABBR1	0.189	Protein-coding Gene
761	0	0.64118	0.341	0.177	0	7	URB1	0.164	Protein-coding Gene
762	0	0.637339	0.303	0.152	0	7	PTPRU	0.151	Protein-coding Gene
763	0	0.633927	0.264	0.112	0	7	CYHR1	0.152	Protein-coding Gene
764	0	0.633509	0.291	0.129	0	7	KIAA1549	0.162	Protein-coding Gene
765	0	0.625995	0.308	0.164	0	7	GRIP1	0.144	Protein-coding Gene
766	0	0.620442	0.258	0.134	0	7	CHP1	0.124	Protein-coding Gene
767	0	0.619098	0.585	0.349	0	7	TSNARE1	0.236	Protein-coding Gene
768	0	0.61846	0.434	0.262	0	7	LYRM4	0.172	Protein-coding Gene
769	0	0.61702	0.538	0.331	0	7	PCMTD1	0.207	Protein-coding Gene
770	0	0.612931	0.278	0.127	0	7	SCRIB	0.151	Protein-coding Gene
771	0	0.610173	0.323	0.173	0	7	KLF7	0.15	Protein-coding Gene
772	0	0.603568	0.425	0.232	0	7	EEF1D	0.193	Protein-coding Gene
773	0	0.60297	0.336	0.162	0	7	ZNF462	0.174	Protein-coding Gene
774	0	0.598767	0.361	0.203	0	7	PDE7A	0.158	Protein-coding Gene
775	0	0.586241	0.283	0.143	0	7	FBXL18	0.14	Protein-coding Gene
776	0	0.585933	0.585	0.397	0	7	RAB2A	0.188	Protein-coding Gene
777	0	0.571521	0.282	0.129	0	7	WLS	0.153	Protein-coding Gene
778	0	0.566199	0.316	0.158	0	7	UBE2V2	0.158	Protein-coding Gene
779	0	0.564495	0.459	0.298	0	7	CDK12	0.161	Protein-coding Gene
780	0	0.558785	0.273	0.155	0	7	CTD-3006G17.2	0.118	Pseudogene
781	0	0.554914	0.51	0.316	0	7	LINC01057	0.194	Pseudogene
782	0	0.55379	0.292	0.144	0	7	FAM83H-AS1	0.148	Protein-coding Gene
783	0	0.548617	0.443	0.278	0	7	PTPN2	0.165	Protein-coding Gene
784	0	0.541033	0.302	0.157	0	7	NUTM2B-AS1	0.145	lncRNA
785	0	0.536147	0.731	0.585	0	7	ADK	0.146	Protein-coding Gene
786	0	0.533066	0.312	0.175	0	7	CDKL5	0.137	Protein-coding Gene
787	0	0.532719	0.315	0.162	0	7	LYPLA1	0.153	Protein-coding Gene
788	0	0.531701	0.311	0.182	0	7	TRAF2	0.129	Protein-coding Gene
789	0	0.528737	0.257	0.143	0	7	NOD1	0.114	Protein-coding Gene
790	0	0.527531	0.318	0.17	0	7	YES1	0.148	Protein-coding Gene
791	0	0.525077	0.34	0.192	0	7	AZIN1-AS1	0.148	lncRNA
792	0	0.524398	0.797	0.653	0	7	STK3	0.144	Protein-coding Gene
793	0	0.522443	0.319	0.171	0	7	SH3PXD2B	0.148	Protein-coding Gene
794	0	0.522201	0.406	0.233	0	7	RPRD1A	0.173	Protein-coding Gene
795	0	0.518347	0.85	0.824	0	7	PARD3	0.026	Protein-coding Gene
796	0	0.514909	0.333	0.192	0	7	SRGAP3	0.141	Protein-coding Gene
797	0	0.510248	0.563	0.368	0	7	HERC4	0.195	Protein-coding Gene
798	0	0.507214	0.318	0.178	0	7	LINC01572	0.14	lncRNA
799	0	0.505658	0.363	0.21	0	7	PLD3	0.153	Protein-coding Gene
800	0	0.503397	0.256	0.123	0	7	ZNF251	0.133	Protein-coding Gene
801	0	0.501506	0.544	0.348	0	7	PRKDC	0.196	Protein-coding Gene
802	0	0.501355	0.377	0.211	0	7	CCAR1	0.166	Protein-coding Gene
803	6.17918e-302	0.55712	0.26	0.147	9.37566e-298	7	SH3RF3	0.113	Protein-coding Gene
804	4.18533e-298	0.500955	0.385	0.25	6.3504e-294	7	ACSL3	0.135	Protein-coding Gene
805	1.3311e-295	0.606659	0.373	0.242	2.01967e-291	7	AGBL4	0.131	Protein-coding Gene
806	1.96268e-285	0.521914	0.288	0.171	2.97797e-281	7	AGRN	0.117	Protein-coding Gene
807	3.16539e-268	0.739908	0.514	0.419	4.80285e-264	7	GPR39	0.095	Protein-coding Gene
808	4.83714e-264	0.992956	0.382	0.283	7.33939e-260	7	RP11-191L9.4	0.099	lncRNA
809	1.52488e-185	0.674908	0.251	0.159	2.3137e-181	7	PKHD1	0.092	Protein-coding Gene
810	4.47564e-179	0.51469	0.255	0.166	6.79088e-175	7	ST3GAL5	0.089	Protein-coding Gene
811	3.92767e-162	0.622427	0.33	0.24	5.95945e-158	7	PAG1	0.09	Protein-coding Gene
812	1.74428e-111	0.573696	0.724	0.692	2.6466e-107	7	RBM47	0.032	Protein-coding Gene
813	0	3.36307	0.874	0.06	0	11	SPP1	0.814	Protein-coding Gene
814	0	3.16087	0.795	0.122	0	11	ERO1A	0.673	Protein-coding Gene
815	0	2.89736	0.478	0.044	0	11	NCAM1	0.434	Protein-coding Gene
816	0	2.83739	0.842	0.11	0	11	NLGN1	0.732	Protein-coding Gene
817	0	2.80693	0.677	0.092	0	11	DSCAML1	0.585	Protein-coding Gene
818	0	2.76721	0.757	0.089	0	11	CRAT37	0.668	lncRNA
819	0	2.71411	0.698	0.042	0	11	AL162759.1	0.656	lncRNA
820	0	2.53226	0.792	0.11	0	11	SNX10	0.682	Protein-coding Gene
821	0	2.51653	0.713	0.104	0	11	ELOVL7	0.609	Protein-coding Gene
822	0	2.4372	0.607	0.063	0	11	CDH6	0.544	Protein-coding Gene
823	0	2.21808	0.818	0.12	0	11	GRID1	0.698	Protein-coding Gene
824	0	2.21357	0.443	0.023	0	11	LIF	0.42	Protein-coding Gene
825	0	2.04022	0.924	0.162	0	11	PKHD1	0.762	Protein-coding Gene
826	0	1.94477	0.452	0.032	0	11	AC004540.5	0.42	lncRNA
827	0	1.91891	0.455	0.035	0	11	RP11-1113L8.1	0.42	lncRNA
828	0	1.86348	0.452	0.024	0	11	LRAT	0.428	Protein-coding Gene
829	0	1.78486	0.305	0.019	0	11	HIF1A-AS2	0.286	lncRNA
830	0	1.6718	0.384	0.027	0	11	NOVA1	0.357	Protein-coding Gene
831	0	1.67075	0.37	0.013	0	11	CXCL8	0.357	Protein-coding Gene
832	0	1.6589	0.399	0.026	0	11	TMEM156	0.373	Protein-coding Gene
833	0	1.3774	0.305	0.019	0	11	ANXA8L1	0.286	Protein-coding Gene
834	1.09936e-296	1.82435	0.496	0.051	1.66806e-292	11	MYEOV	0.445	Protein-coding Gene
835	1.12467e-289	2.32908	0.633	0.087	1.70646e-285	11	LAMC2	0.546	Protein-coding Gene
836	4.06238e-280	2.24893	0.821	0.144	6.16384e-276	11	CSGALNACT1	0.677	Protein-coding Gene
837	5.98491e-276	2.03383	0.642	0.09	9.0809e-272	11	PPP2R2C	0.552	Protein-coding Gene
838	2.55615e-275	2.31982	0.554	0.07	3.87844e-271	11	TGM2	0.484	Protein-coding Gene
839	5.57516e-270	1.73011	0.469	0.05	8.4592e-266	11	CLDN10	0.419	Protein-coding Gene
840	9.46706e-268	2.50449	0.921	0.216	1.43644e-263	11	TPM1	0.705	Protein-coding Gene
841	1.56794e-264	1.80994	0.434	0.044	2.37903e-260	11	C17orf67	0.39	Protein-coding Gene
842	8.87633e-255	1.82826	0.56	0.074	1.34681e-250	11	SRPX2	0.486	Protein-coding Gene
843	1.22805e-253	1.81464	0.466	0.053	1.86332e-249	11	PDE5A	0.413	Protein-coding Gene
844	2.56767e-249	1.75253	0.513	0.063	3.89592e-245	11	FLRT2	0.45	Protein-coding Gene
845	1.2617e-244	2.07316	0.601	0.088	1.91437e-240	11	TGFB2	0.513	Protein-coding Gene
846	2.08544e-243	1.60168	0.865	0.173	3.16423e-239	11	DCDC2	0.692	Protein-coding Gene
847	9.2396e-241	4.12644	0.607	0.103	1.40193e-236	11	NRG3	0.504	Protein-coding Gene
848	3.68988e-237	2.70434	0.915	0.256	5.59866e-233	11	MPP6	0.659	Protein-coding Gene
849	6.19186e-234	1.51076	0.411	0.044	9.39491e-230	11	L3HYPDH	0.367	Protein-coding Gene
850	4.48039e-233	1.90795	0.677	0.117	6.79809e-229	11	THBS3	0.56	Protein-coding Gene
851	1.1669e-232	1.63853	0.487	0.061	1.77054e-228	11	SPON2	0.426	Protein-coding Gene
852	3.32942e-224	2.0421	0.801	0.168	5.05172e-220	11	AKT3	0.633	Protein-coding Gene
853	1.05501e-221	1.47759	0.305	0.026	1.60077e-217	11	RAB3B	0.279	Protein-coding Gene
854	7.53865e-219	2.4156	0.689	0.126	1.14384e-214	11	CREB5	0.563	Protein-coding Gene
855	1.53771e-218	1.85727	0.413	0.048	2.33317e-214	11	RP11-462L8.1	0.365	lncRNA
856	3.01597e-218	1.44392	0.375	0.04	4.57613e-214	11	GPR135	0.335	Protein-coding Gene
857	3.32188e-182	1.28692	0.302	0.031	5.04029e-178	11	C6orf141	0.271	Protein-coding Gene
858	5.37227e-182	1.40531	0.891	0.23	8.15134e-178	11	BICC1	0.661	Protein-coding Gene
859	9.26221e-180	1.86382	0.601	0.112	1.40536e-175	11	RP11-469A15.2	0.489	lncRNA
860	2.08327e-179	1.77388	0.795	0.195	3.16095e-175	11	CLDN1	0.6	Protein-coding Gene
861	1.18063e-178	1.02465	0.572	0.093	1.79137e-174	11	ITIH5	0.479	Protein-coding Gene
862	2.85485e-178	1.65874	0.528	0.088	4.33166e-174	11	PFKP	0.44	Protein-coding Gene
863	1.41903e-171	1.50434	0.393	0.052	2.15309e-167	11	IL18	0.341	Protein-coding Gene
864	3.57643e-171	2.2579	0.589	0.119	5.42651e-167	11	TUSC3	0.47	Protein-coding Gene
865	1.62836e-167	1.21187	0.282	0.029	2.47072e-163	11	IL32	0.253	Protein-coding Gene
866	2.76839e-165	1.04912	0.255	0.024	4.20048e-161	11	GPX2	0.231	Protein-coding Gene
867	2.23827e-164	1.55545	0.757	0.182	3.39613e-160	11	UBASH3B	0.575	Protein-coding Gene
868	1.27537e-163	2.09439	0.742	0.189	1.93512e-159	11	MAP2	0.553	Protein-coding Gene
869	1.11311e-160	3.10309	0.402	0.061	1.68892e-156	11	ACSM3	0.341	Protein-coding Gene
870	2.37156e-153	1.23291	0.293	0.034	3.59836e-149	11	GCKR	0.259	Protein-coding Gene
871	1.14816e-149	1.28973	0.349	0.047	1.74211e-145	11	B4GALT4	0.302	Protein-coding Gene
872	8.65155e-147	1.5797	0.578	0.12	1.3127e-142	11	TM4SF1	0.458	Protein-coding Gene
873	1.92426e-145	2.0987	0.836	0.288	2.91968e-141	11	PFKFB3	0.548	Protein-coding Gene
874	2.89401e-143	1.47125	0.525	0.102	4.39109e-139	11	ARNTL2	0.423	Protein-coding Gene
875	6.79779e-143	1.36163	0.308	0.039	1.03143e-138	11	KIAA0319	0.269	Protein-coding Gene
876	5.72289e-142	1.34759	0.381	0.057	8.68334e-138	11	ARHGAP22	0.324	Protein-coding Gene
877	8.65851e-142	1.68425	0.622	0.141	1.31376e-137	11	ITGA2	0.481	Protein-coding Gene
878	9.25725e-142	1.51979	0.622	0.139	1.4046e-137	11	AKR1C1	0.483	Protein-coding Gene
879	2.41837e-140	1.47939	0.472	0.085	3.66939e-136	11	LAMB3	0.387	Protein-coding Gene
880	1.14245e-139	1.01822	0.273	0.032	1.73344e-135	11	NLGN2	0.241	Protein-coding Gene
881	3.43757e-137	1.70805	0.736	0.209	5.21582e-133	11	PRKD1	0.527	Protein-coding Gene
882	5.56999e-130	1.77682	0.466	0.091	8.45135e-126	11	SLC7A11	0.375	Protein-coding Gene
883	1.14939e-129	1.09629	0.284	0.036	1.74397e-125	11	CH17-360D5.2	0.248	lncRNA
884	1.2e-129	1.41763	0.554	0.12	1.82076e-125	11	OLFM2	0.434	Protein-coding Gene
885	1.93524e-129	1.1062	0.352	0.053	2.93633e-125	11	MTMR11	0.299	Protein-coding Gene
886	2.00873e-127	1.74065	0.962	0.546	3.04785e-123	11	PTPRF	0.416	Protein-coding Gene
887	1.06319e-126	1.30635	0.299	0.041	1.61318e-122	11	SMIM2-AS1	0.258	lncRNA
888	4.96072e-125	1.63704	0.372	0.061	7.5269e-121	11	GRIN2A	0.311	Protein-coding Gene
889	2.64311e-121	1.46626	0.598	0.146	4.01039e-117	11	EVC	0.452	Protein-coding Gene
890	5.16928e-121	1.33701	0.446	0.085	7.84336e-117	11	AK4	0.361	Protein-coding Gene
891	7.6051e-121	1.08758	0.372	0.061	1.15392e-116	11	SLC19A3	0.311	Protein-coding Gene
892	7.58774e-119	1.41351	0.674	0.184	1.15129e-114	11	GABBR1	0.49	Protein-coding Gene
893	4.93524e-118	1.03704	0.302	0.043	7.48825e-114	11	BCO2	0.259	Protein-coding Gene
894	3.21846e-116	1.49954	0.575	0.139	4.88337e-112	11	ONECUT2	0.436	Protein-coding Gene
895	1.72839e-115	1.4768	0.795	0.261	2.62248e-111	11	ARHGAP29	0.534	Protein-coding Gene
896	2.55725e-113	0.956314	0.284	0.04	3.88012e-109	11	POU5F1	0.244	Protein-coding Gene
897	1.85245e-110	1.71607	0.601	0.164	2.81073e-106	11	TNFRSF21	0.437	Protein-coding Gene
898	2.07504e-109	1.32229	0.387	0.072	3.14846e-105	11	RP11-399E6.1	0.315	lncRNA
899	2.09377e-109	1.37547	0.616	0.163	3.17687e-105	11	HNF1B	0.453	Protein-coding Gene
900	3.25236e-109	1.53376	0.757	0.251	4.93481e-105	11	KALRN	0.506	Protein-coding Gene
901	4.78692e-109	1.59368	0.927	0.492	7.26319e-105	11	MT-CO2	0.435	Protein-coding Gene
902	7.36651e-108	1.29146	0.378	0.07	1.11772e-103	11	KCNC4	0.308	Protein-coding Gene
903	2.70279e-107	1.06867	0.293	0.044	4.10094e-103	11	UNC5CL	0.249	Protein-coding Gene
904	2.46502e-106	1.24058	0.32	0.053	3.74018e-102	11	RP11-563J2.2	0.267	lncRNA
905	5.89306e-105	1.2176	0.463	0.1	8.94154e-101	11	FAM78B	0.363	Protein-coding Gene
906	1.45205e-104	1.03663	0.282	0.042	2.2032e-100	11	CRIPAK	0.24	Protein-coding Gene
907	5.48702e-104	1.39035	0.484	0.112	8.32545e-100	11	STK17A	0.372	Protein-coding Gene
908	5.49801e-103	1.23405	0.326	0.055	8.34213e-99	11	RP11-436K8.1	0.271	lncRNA
909	6.42698e-103	1.48826	0.845	0.316	9.75166e-99	11	WWTR1	0.529	Protein-coding Gene
910	7.50097e-101	1.08164	0.287	0.045	1.13812e-96	11	RGS17	0.242	Protein-coding Gene
911	1.755e-100	1.19571	0.273	0.041	2.66286e-96	11	RP11-525K10.3	0.232	lncRNA
912	1.38597e-98	1.12943	0.73	0.222	2.10293e-94	11	IGF2BP3	0.508	Protein-coding Gene
913	1.83336e-98	1.27949	0.343	0.063	2.78176e-94	11	ETS1	0.28	Protein-coding Gene
914	1.43716e-96	0.871606	0.27	0.041	2.18061e-92	11	MMP14	0.229	Protein-coding Gene
915	3.70843e-96	1.72476	0.49	0.126	5.62679e-92	11	RASGEF1B	0.364	Protein-coding Gene
916	1.39637e-95	1.65276	0.804	0.324	2.11872e-91	11	LINC01057	0.48	Pseudogene
917	2.06965e-95	1.20597	0.408	0.087	3.14028e-91	11	CD58	0.321	Protein-coding Gene
918	4.83525e-95	1.17823	0.446	0.101	7.33652e-91	11	PLEKHG3	0.345	Protein-coding Gene
919	5.25253e-95	0.996856	0.258	0.039	7.96966e-91	11	CACNA1H	0.219	Protein-coding Gene
920	7.79404e-95	1.25985	0.645	0.196	1.18259e-90	11	TNIP1	0.449	Protein-coding Gene
921	9.29467e-95	1.26585	0.323	0.058	1.41028e-90	11	ABCB1	0.265	Protein-coding Gene
922	1.89338e-94	0.572499	0.613	0.165	2.87283e-90	11	AC105402.4	0.448	lncRNA
923	2.70595e-93	1.39139	0.924	0.499	4.10573e-89	11	MT-ATP6	0.425	Protein-coding Gene
924	4.6998e-93	1.35242	0.449	0.104	7.131e-89	11	PAQR5	0.345	Protein-coding Gene
925	5.36382e-93	1.09093	0.293	0.049	8.13852e-89	11	ITGA5	0.244	Protein-coding Gene
926	7.95466e-92	1.16324	0.475	0.112	1.20696e-87	11	SEMA6A	0.363	Protein-coding Gene
927	6.72715e-91	1.1575	0.437	0.1	1.02071e-86	11	INSIG2	0.337	Protein-coding Gene
928	7.01644e-91	1.22778	0.378	0.079	1.0646e-86	11	KIAA1211	0.299	Protein-coding Gene
929	7.21317e-91	1.4666	0.982	0.767	1.09445e-86	11	MT-ND4	0.215	Protein-coding Gene
930	1.04399e-90	1.09297	0.334	0.063	1.58405e-86	11	FGFR1	0.271	Protein-coding Gene
931	1.76131e-90	1.15276	0.587	0.162	2.67244e-86	11	RP11-499F3.2	0.425	lncRNA
932	2.16937e-90	1.35302	0.501	0.131	3.29158e-86	11	GNA13	0.37	Protein-coding Gene
933	2.37263e-90	1.1849	0.287	0.049	3.59998e-86	11	ADAM28	0.238	Protein-coding Gene
934	4.3289e-89	1.20537	0.317	0.059	6.56824e-85	11	DZIP3	0.258	Protein-coding Gene
935	4.40318e-89	1.14872	0.994	0.825	6.68095e-85	11	PARD3	0.169	Protein-coding Gene
936	5.1432e-89	1.06289	0.364	0.073	7.80377e-85	11	TNFAIP2	0.291	Protein-coding Gene
937	5.67666e-89	1.10665	0.422	0.096	8.6132e-85	11	HKDC1	0.326	Protein-coding Gene
938	9.66171e-89	1.28568	0.375	0.08	1.46597e-84	11	NFKBIA	0.295	Protein-coding Gene
939	1.00843e-87	1.09135	0.29	0.051	1.53009e-83	11	PDLIM7	0.239	Protein-coding Gene
940	2.38874e-87	1.43846	0.845	0.363	3.62444e-83	11	KLHL29	0.482	Protein-coding Gene
941	5.07689e-86	1.29452	0.575	0.17	7.70316e-82	11	GRIP1	0.405	Protein-coding Gene
942	1.87964e-84	1.4442	0.677	0.24	2.85198e-80	11	ITGAV	0.437	Protein-coding Gene
943	2.4039e-84	1.21445	0.525	0.146	3.64743e-80	11	SHC1	0.379	Protein-coding Gene
944	4.80417e-84	0.869007	0.264	0.044	7.28936e-80	11	CDR2L	0.22	Protein-coding Gene
945	5.24826e-84	1.24235	0.587	0.178	7.96319e-80	11	RIC8B	0.409	Protein-coding Gene
946	7.32912e-84	1.30163	0.924	0.569	1.11205e-79	11	MT-ND2	0.355	Protein-coding Gene
947	2.28797e-83	0.878721	0.287	0.051	3.47154e-79	11	CXCL2	0.236	Protein-coding Gene
948	2.22664e-81	1.11973	0.405	0.095	3.37848e-77	11	TIMP2	0.31	Protein-coding Gene
949	6.29118e-81	1.4164	0.569	0.181	9.5456e-77	11	HIF1A	0.388	Protein-coding Gene
950	8.89779e-81	1.45282	0.977	0.675	1.35006e-76	11	MT-CO1	0.302	Protein-coding Gene
951	1.03674e-80	1.48499	0.721	0.291	1.57304e-76	11	ANO6	0.43	Protein-coding Gene
952	3.68923e-80	1.19741	0.54	0.159	5.59767e-76	11	UVSSA	0.381	Protein-coding Gene
953	5.09672e-80	1.38472	0.933	0.53	7.73325e-76	11	MT-CO3	0.403	Protein-coding Gene
954	9.58703e-79	1.31006	0.587	0.188	1.45464e-74	11	EGLN1	0.399	Protein-coding Gene
955	1.11805e-78	0.836524	0.264	0.046	1.69641e-74	11	KRT80	0.218	Protein-coding Gene
956	5.4327e-78	1.0841	0.449	0.115	8.24304e-74	11	EVC2	0.334	Protein-coding Gene
957	3.06586e-77	1.11304	0.566	0.173	4.65182e-73	11	UBE2Z	0.393	Protein-coding Gene
958	3.68928e-77	0.952529	0.258	0.046	5.59775e-73	11	RAB9A	0.212	Protein-coding Gene
959	6.96501e-77	1.27981	0.516	0.153	1.0568e-72	11	EFNA1	0.363	Protein-coding Gene
960	1.17538e-76	0.952551	0.296	0.058	1.7834e-72	11	TTC22	0.238	Protein-coding Gene
961	3.94325e-75	1.30972	0.959	0.622	5.98309e-71	11	MT-CYB	0.337	Protein-coding Gene
962	8.95948e-75	0.948663	0.261	0.047	1.35942e-70	11	LTB4R	0.214	Protein-coding Gene
963	3.99781e-73	1.15055	0.63	0.217	6.06587e-69	11	TNFSF10	0.413	Protein-coding Gene
964	1.45265e-71	1.07535	0.891	0.5	2.20411e-67	11	RASAL2	0.391	Protein-coding Gene
965	3.12766e-71	1.5448	0.584	0.201	4.7456e-67	11	NCEH1	0.383	Protein-coding Gene
966	3.86005e-71	1.08547	0.499	0.149	5.85686e-67	11	BSDC1	0.35	Protein-coding Gene
967	5.84425e-71	1.29437	0.328	0.074	8.86748e-67	11	RNF19B	0.254	Protein-coding Gene
968	7.23278e-71	0.887676	0.408	0.102	1.09743e-66	11	LAMB1	0.306	Protein-coding Gene
969	8.20374e-71	1.03353	0.305	0.064	1.24475e-66	11	BIRC3	0.241	Protein-coding Gene
[truncated: 765 more rows]

## Sheet: Figure3ef
	p_val	avg_log2FC	pct.1	pct.2	p_val_adj	cluster	gene	pts_change	cancer_type	phase	biotype_detailed	Type
[truncated: 389 more rows]

[truncated: 22 more sheets: Figure3h, FigureS1g, FigureS1h, FigureS1k, FigureS2c, FigureS2d, FigureS2f, FigureS2g, FigureS2h, FigureS2i, FigureS3a-snHH-seq, FigureS3a-MW-seq, FigureS3def, FigureS4b, FigureS5b-1, FigureS5b-2, FigureS5f-1, FigureS5f-2, FigureS6cde, FigureS7b_exp%_stat …]
